# Supplementary material for: Crystal structure and Hirshfeld surface analysis of 4,5-di­bromo-6-methyl-2-phenyl-2,3,3a,4,5,6,7,7a-octa­hydro-3a,6-ep­oxy-1H-isoindol-1-one
Source: Acta Crystallogr E Crystallogr Commun. 2021 Feb 9;77(Pt 3):237–41. doi: 10.1107/S205698902100116X (PMC8061099; doi:10.1107/S205698902100116X)
Supplement: Supplementary file 1 [file e-77-00237-sup1.cif]

##############################################################################
#                                                                            #
# This CIF contains the data in a paper accepted for publication in          #
# Acta Crystallographica Section E. It conforms to the requirements of       #
# Notes for Authors for Acta Crystallographica Section E, and has been       #
# peer reviewed under the auspices of the IUCr Commission on Journals.       #
#                                                                            #
# Full details of the Crystallographic Information File format               #
# are given in the paper "The Crystallographic Information File (CIF):       #
# a New Standard Archive File for Crystallography" by S. R. Hall, F. H.      #
# Allen and I. D. Brown [Acta Cryst. (1991), A47, 655-685].                  #
#                                                                            #
# The current version of the core CIF dictionary is obtainable from          #
# ftp://ftp.iucr.org/pub/cif_core.dic.                                       #
#                                                                            #
# Software is freely available for graphical display of the structure(s)     #
# in this CIF. For information consult the CIF software page                 #
# http://www.iucr.org/resources/cif/software.                                #
#                                                                            #
# This file may be used for bona fide research purposes within the           #
# scientific community so long as proper attribution is given to the journal # 
# article from which it was obtained.                                        #
#                                                                            #
##############################################################################
data_I
_audit_creation_method     'SHELXL-2018/3'
_journal_date_recd_electronic     2021-01-29
_journal_date_accepted     2021-02-01
_journal_name_full     'Acta Crystallographica, Section E'
_journal_year     2021
_journal_volume     77
_journal_issue      3
_journal_page_first     237
_journal_page_last     241
_journal_paper_category     GO
_journal_paper_doi     10.1107/S205698902100116X
_journal_coeditor_code     YK2144
_publ_contact_author_name     'Sixberth Mlowe'
_publ_contact_author_address
;
University of Dar es Salaam,
Dar es Salaam University College of Education,
Department of Chemistry,
P.O. Box 2329,
Dar es Salaam,
Tanzania
;
_publ_contact_author_email     'sixberth.mlowe@duce.ac.tz'
_publ_contact_author_fax     ?
_publ_contact_author_phone     ?
_publ_section_title
;\
Crystal structure and Hirshfeld surface analysis of
4,5-dibromo-6-methyl-2-phenyl-2,3,3a,4,5,6,7,7a-octahydro-3a,6-epoxy-\
1<i>H</i>-isoindol-1-one
;
loop_
    _publ_author_name
    _publ_author_address
    'Dmitriy F. Mertsalov'
;
Department of Organic Chemistry,
Peoples' Friendship University of Russia (RUDN University),
6 Miklukho-Maklaya St., 117198,
Moscow, Russian Federation
;
    'Maryana A. Nadirova'
;
Department of Organic Chemistry,
Peoples' Friendship University of Russia (RUDN University),
6 Miklukho-Maklaya St., 117198,
Moscow, Russian Federation
;
    'Lala V. Chervyakova'
;
Department of Organic Chemistry,
Peoples' Friendship University of Russia (RUDN University),
6 Miklukho-Maklaya St., 117198,
Moscow, Russian Federation
;
    'Mikhail S. Grigoriev'
;
Frumkin Institute of Physical Chemistry and Electrochemistry,
Russian Academy of Sciences,
Leninsky pr. 31, bld. 4,
Moscow, 119071,
Russian Federation
;
    'Evgeniya R. Shelukho'
;
Department of Organic Chemistry,
Peoples' Friendship University of Russia (RUDN University),
6 Miklukho-Maklaya St., 117198,
Moscow, Russian Federation
;
    'Sevim T\"urktekin \,Celikesir'
;
Department of Physics,
Faculty of Sciences,
Erciyes University,
38039 Kayseri,
Turkey
;
    'Akkurt, Mehmet'
;
Department of Physics,
Faculty of Sciences,
Erciyes University,
38039 Kayseri,
Turkey
;
    'Sixberth Mlowe'
;
University of Dar es Salaam,
Dar es Salaam University College of Education,
Department of Chemistry,
PO Box 2329,
Dar es Salaam,
Tanzania
;
_publ_section_synopsis
;
In the crystal,  molecules are linked  into dimers by pairs of C---H...O
hydrogen bonds, thus generating  <i>R</i>^2^~2~(18) rings. The crystal
packing of the title compound is dominated by  H...H, Br...H, H...\p and
Br...\p interactions.
;
_chemical_name_systematic
;
8,9-Dibromo-7-methyl-3-phenyl-10-oxa-3-azatricyclo[5.2.1.0^1,5^]decan-4-one
;
_chemical_name_common
;\
4,5-Dibromo-6-methyl-2-phenyl-2,3,3a,4,5,6,7,7a-octahydro-3a,6-epoxy-\
1<i>H</i>-isoindol-1-one
;
_chemical_formula_moiety     'C15 H15 Br2 N O2'
_chemical_formula_sum     'C15 H15 Br2 N O2'
_chemical_formula_iupac     'C15 H15 Br2 N O2'
_chemical_formula_weight     401.10
_chemical_melting_point     ?
_space_group_crystal_system     triclinic
_space_group_name_H-M_alt     'P -1'
_space_group_name_Hall     '-P 1'
loop_
    _space_group_symop_operation_xyz
    'x, y, z'
    '-x, -y, -z'
_cell_length_a     6.8064(2)
_cell_length_b     9.5045(2)
_cell_length_c     11.9482(3)
_cell_angle_alpha     79.5510(10)
_cell_angle_beta     87.8200(10)
_cell_angle_gamma     77.0830(10)
_cell_volume     740.89(3)
_cell_formula_units_Z     2
_cell_measurement_reflns_used     9338
_cell_measurement_theta_min     2.57
_cell_measurement_theta_max     29.20
_cell_measurement_temperature     296(2)
_exptl_crystal_description     'fragment'
_exptl_crystal_colour     'colourless'
_exptl_crystal_size_max     0.140
_exptl_crystal_size_mid     0.134
_exptl_crystal_size_min     0.132
_exptl_crystal_density_diffrn     1.798
_exptl_crystal_density_meas     ?
_exptl_crystal_density_method     ?
_exptl_crystal_F_000     396
_exptl_absorpt_coefficient_mu     5.471
_exptl_absorpt_correction_type     multi-scan
_exptl_absorpt_process_details
;
(SADABS; Krause <i>et al.</i>,  2015)
;
_exptl_absorpt_correction_T_min     0.184
_exptl_absorpt_correction_T_max     0.273
_diffrn_ambient_temperature     296(2)
_diffrn_source     ?
_diffrn_radiation_type     MoK\a
_diffrn_radiation_wavelength     0.71073
_diffrn_measurement_device_type
                              'Bruker Kappa APEXII area-detector diffractometer'
_diffrn_measurement_method     '\w- and \f-scans'
_diffrn_detector_area_resol_mean     ?
_diffrn_reflns_number     19111
_diffrn_reflns_av_R_equivalents     0.0250
_diffrn_reflns_av_unetI/netI     0.0223
_diffrn_reflns_theta_min     3.778
_diffrn_reflns_theta_max     30.341
_diffrn_reflns_theta_full     25.242
_diffrn_measured_fraction_theta_max     0.986
_diffrn_measured_fraction_theta_full     0.994
_diffrn_reflns_limit_h_min     -8
_diffrn_reflns_limit_h_max     9
_diffrn_reflns_limit_k_min     -13
_diffrn_reflns_limit_k_max     13
_diffrn_reflns_limit_l_min     -16
_diffrn_reflns_limit_l_max     16
_refine_special_details     ?
_reflns_number_total     4387
_reflns_number_gt     3575
_reflns_threshold_expression     'I > 2\s(I)'
_refine_ls_structure_factor_coef     Fsqd
_refine_ls_matrix_type     full
_refine_ls_R_factor_all     0.0358
_refine_ls_R_factor_gt     0.0245
_refine_ls_wR_factor_gt     0.0562
_refine_ls_wR_factor_ref     0.0593
_refine_ls_goodness_of_fit_ref     1.047
_refine_ls_restrained_S_all     1.056
_refine_ls_number_reflns     4387
_refine_ls_number_parameters     187
_refine_ls_number_restraints     2
_refine_ls_hydrogen_treatment     constr
_refine_ls_weighting_scheme     calc
_refine_ls_weighting_details
              'w=1/[\s^2^(Fo^2^)+(0.0265P)^2^+0.1676P] where P=(Fo^2^+2Fc^2^)/3'
_atom_sites_solution_hydrogens     geom
_atom_sites_solution_primary     ?
_atom_sites_solution_secondary     ?
_refine_ls_shift/su_max     0.001
_refine_ls_shift/su_mean     0.000
_refine_diff_density_max     0.343
_refine_diff_density_min     -0.355
_refine_ls_extinction_method
;
SHELXL-2018/3 (Sheldrick 2008)
;
_refine_ls_extinction_coef     0.0099(8)
_refine_ls_extinction_expression
                                  'Fc^*^=kFc[1+0.001xFc^2^\l^3^/sin(2\q)]^-1/4^'
loop_
    _atom_type_symbol
    _atom_type_description
    _atom_type_scat_dispersion_real
    _atom_type_scat_dispersion_imag
    _atom_type_scat_source
    'C' 'C' 0.0033 0.0016
                         'International Tables Vol C Tables 4.2.6.8 and 6.1.1.4'
    'H' 'H' 0.0000 0.0000
                         'International Tables Vol C Tables 4.2.6.8 and 6.1.1.4'
    'N' 'N' 0.0061 0.0033
                         'International Tables Vol C Tables 4.2.6.8 and 6.1.1.4'
    'O' 'O' 0.0106 0.0060
                         'International Tables Vol C Tables 4.2.6.8 and 6.1.1.4'
    'Br' 'Br' -0.2901 2.4595
                         'International Tables Vol C Tables 4.2.6.8 and 6.1.1.4'
_computing_data_collection
;
APEX2 (Bruker, 2013)
;
_computing_cell_refinement
;
SAINT (Bruker, 2013)
;
_computing_data_reduction
;
SAINT (Bruker, 2013)
;
_computing_structure_solution
;
SHELXT (Sheldrick, 2015a)
;
_computing_structure_refinement
;
SHELXL (Sheldrick, 2015b)
;
_computing_molecular_graphics
;
ORTEP-3 for Windows (Farrugia, 2012)
;
_computing_publication_material
;
PLATON (Spek, 2020)
;
loop_
    _atom_site_type_symbol
    _atom_site_label
    _atom_site_fract_x
    _atom_site_fract_y
    _atom_site_fract_z
    _atom_site_U_iso_or_equiv
    _atom_site_adp_type
    _atom_site_calc_flag
    _atom_site_occupancy
    _atom_site_disorder_assembly
    _atom_site_disorder_group
    C C1 0.2491(2) 0.23465(16) 0.29816(13) 0.0300(3) Uani d 1 . .
    H H1 0.162569 0.333375 0.282028 0.036 Uiso calc 1 . .
    C C2 0.3412(2) 0.18494(19) 0.18835(14) 0.0358(3) Uani d 1 . .
    H H2 0.312544 0.089368 0.184511 0.043 Uiso calc 1 A 1
    C C3 0.5718(2) 0.16536(17) 0.20591(13) 0.0315(3) Uani d 1 . .
    C C4 0.6318(2) 0.31286(17) 0.19882(13) 0.0346(3) Uani d 1 . .
    H H4A 0.580003 0.380680 0.130185 0.041 Uiso calc 1 . .
    H H4B 0.776935 0.300779 0.202053 0.041 Uiso calc 1 . .
    C C5 0.5290(2) 0.36343(16) 0.30594(13) 0.0302(3) Uani d 1 . .
    H H5 0.423305 0.452582 0.285765 0.036 Uiso calc 1 . .
    C C6 0.4389(2) 0.23380(15) 0.36065(12) 0.0264(3) Uani d 1 . .
    C C7 0.4433(2) 0.23050(17) 0.48669(13) 0.0289(3) Uani d 1 . .
    H H7A 0.316869 0.284391 0.512777 0.035 Uiso calc 1 . .
    H H7B 0.470492 0.130584 0.528351 0.035 Uiso calc 1 . .
    C C8 0.6637(2) 0.37833(16) 0.39896(13) 0.0303(3) Uani d 1 . .
    C C9 0.6869(2) 0.29591(16) 0.60907(13) 0.0292(3) Uani d 1 . .
    C C10 0.5782(3) 0.24987(18) 0.70424(14) 0.0356(3) Uani d 1 . .
    H H10 0.456428 0.224227 0.695094 0.043 Uiso calc 1 . .
    C C11 0.6499(3) 0.2420(2) 0.81232(15) 0.0449(4) Uani d 1 . .
    H H11 0.575891 0.211181 0.875398 0.054 Uiso calc 1 . .
    C C12 0.8306(3) 0.2794(2) 0.82762(17) 0.0480(4) Uani d 1 . .
    H H12 0.878984 0.273335 0.900469 0.058 Uiso calc 1 . .
    C C13 0.9379(3) 0.3257(2) 0.73344(17) 0.0451(4) Uani d 1 . .
    H H13 1.059246 0.351480 0.743341 0.054 Uiso calc 1 . .
    C C14 0.8691(2) 0.33463(18) 0.62468(15) 0.0374(4) Uani d 1 . .
    H H14 0.943622 0.366258 0.562061 0.045 Uiso calc 1 . .
    C C15 0.7046(3) 0.0567(2) 0.14292(16) 0.0463(4) Uani d 1 . .
    H H15A 0.841396 0.039666 0.168395 0.069 Uiso calc 1 . .
    H H15B 0.697046 0.095089 0.062760 0.069 Uiso calc 1 . .
    H H15C 0.660246 -0.033910 0.157404 0.069 Uiso calc 1 . .
    N N1 0.60928(18) 0.30218(13) 0.49983(11) 0.0289(3) Uani d 1 . .
    O O1 0.57998(14) 0.11085(10) 0.32711(8) 0.0280(2) Uani d 1 . .
    O O2 0.79438(19) 0.44882(13) 0.38590(11) 0.0435(3) Uani d 1 . .
    Br Br1 0.10285(2) 0.09342(2) 0.38126(2) 0.03963(7) Uani d 1 . .
    Br Br2 0.22893(10) 0.3267(3) 0.05089(6) 0.0579(2) Uani d 0.833(8) B 1
    Br Br2A 0.2336(6) 0.2821(8) 0.0560(3) 0.0579(2) Uani d 0.167(8) B 2
loop_
    _atom_site_aniso_label
    _atom_site_aniso_U_11
    _atom_site_aniso_U_22
    _atom_site_aniso_U_33
    _atom_site_aniso_U_12
    _atom_site_aniso_U_13
    _atom_site_aniso_U_23
    C1 0.0257(7) 0.0304(7) 0.0335(8) -0.0070(6) -0.0009(6) -0.0037(6)
    C2 0.0354(8) 0.0430(9) 0.0299(8) -0.0118(7) -0.0030(6) -0.0043(7)
    C3 0.0308(7) 0.0367(8) 0.0263(7) -0.0063(6) 0.0015(6) -0.0053(6)
    C4 0.0350(8) 0.0404(8) 0.0284(8) -0.0137(7) 0.0021(6) 0.0000(6)
    C5 0.0295(7) 0.0273(7) 0.0326(8) -0.0081(6) 0.0006(6) -0.0002(6)
    C6 0.0237(6) 0.0262(7) 0.0291(7) -0.0060(5) 0.0020(5) -0.0044(5)
    C7 0.0261(7) 0.0327(7) 0.0302(7) -0.0114(6) 0.0041(6) -0.0067(6)
    C8 0.0300(7) 0.0270(7) 0.0344(8) -0.0086(6) 0.0022(6) -0.0048(6)
    C9 0.0292(7) 0.0265(7) 0.0322(8) -0.0048(6) -0.0010(6) -0.0074(6)
    C10 0.0376(8) 0.0386(8) 0.0333(8) -0.0148(7) 0.0013(7) -0.0060(7)
    C11 0.0539(11) 0.0509(10) 0.0320(9) -0.0194(8) -0.0006(8) -0.0031(7)
    C12 0.0547(11) 0.0540(11) 0.0369(9) -0.0164(9) -0.0127(8) -0.0041(8)
    C13 0.0349(9) 0.0517(10) 0.0505(11) -0.0124(8) -0.0104(8) -0.0083(8)
    C14 0.0295(8) 0.0424(9) 0.0417(9) -0.0092(7) 0.0012(7) -0.0096(7)
    C15 0.0462(10) 0.0526(10) 0.0394(10) -0.0059(8) 0.0088(8) -0.0145(8)
    N1 0.0282(6) 0.0313(6) 0.0298(6) -0.0116(5) 0.0019(5) -0.0068(5)
    O1 0.0269(5) 0.0275(5) 0.0280(5) -0.0034(4) 0.0020(4) -0.0040(4)
    O2 0.0445(7) 0.0450(7) 0.0462(7) -0.0265(5) -0.0004(5) -0.0003(5)
    Br1 0.03119(9) 0.04352(10) 0.04675(11) -0.01621(7) 0.00310(7) -0.00536(7)
    Br2 0.05211(13) 0.0780(7) 0.03458(13) -0.0074(3) -0.01400(9) 0.0075(2)
    Br2A 0.05211(13) 0.0780(7) 0.03458(13) -0.0074(3) -0.01400(9) 0.0075(2)
_geom_special_details
;
 All esds (except the esd in the dihedral angle between two l.s. planes)
 are estimated using the full covariance matrix.  The cell esds are taken
 into account individually in the estimation of esds in distances, angles
 and torsion angles; correlations between esds in cell parameters are only
 used when they are defined by crystal symmetry.  An approximate (isotropic)
 treatment of cell esds is used for estimating esds involving l.s. planes.
;
loop_
    _geom_bond_atom_site_label_1
    _geom_bond_atom_site_label_2
    _geom_bond_site_symmetry_2
    _geom_bond_distance
    _geom_bond_publ_flag
    C1 C6 . 1.514(2) ?
    C1 C2 . 1.539(2) ?
    C1 Br1 . 1.9538(15) ?
    C1 H1 . 0.9800 ?
    C2 C3 . 1.556(2) ?
    C2 Br2A . 1.773(4) ?
    C2 Br2 . 1.982(2) ?
    C2 H2 . 0.9800 ?
    C3 O1 . 1.4455(18) ?
    C3 C15 . 1.504(2) ?
    C3 C4 . 1.533(2) ?
    C4 C5 . 1.537(2) ?
    C4 H4A . 0.9700 ?
    C4 H4B . 0.9700 ?
    C5 C8 . 1.513(2) ?
    C5 C6 . 1.529(2) ?
    C5 H5 . 0.9800 ?
    C6 O1 . 1.4445(16) ?
    C6 C7 . 1.502(2) ?
    C7 N1 . 1.4699(19) ?
    C7 H7A . 0.9700 ?
    C7 H7B . 0.9700 ?
    C8 O2 . 1.2175(18) ?
    C8 N1 . 1.3722(19) ?
    C9 C10 . 1.390(2) ?
    C9 C14 . 1.398(2) ?
    C9 N1 . 1.413(2) ?
    C10 C11 . 1.381(2) ?
    C10 H10 . 0.9300 ?
    C11 C12 . 1.381(3) ?
    C11 H11 . 0.9300 ?
    C12 C13 . 1.377(3) ?
    C12 H12 . 0.9300 ?
    C13 C14 . 1.380(3) ?
    C13 H13 . 0.9300 ?
    C14 H14 . 0.9300 ?
    C15 H15A . 0.9600 ?
    C15 H15B . 0.9600 ?
    C15 H15C . 0.9600 ?
loop_
    _geom_angle_atom_site_label_1
    _geom_angle_atom_site_label_2
    _geom_angle_atom_site_label_3
    _geom_angle_site_symmetry_1
    _geom_angle_site_symmetry_3
    _geom_angle
    _geom_angle_publ_flag
    C6 C1 C2 . . 100.18(11) ?
    C6 C1 Br1 . . 111.46(10) ?
    C2 C1 Br1 . . 110.81(10) ?
    C6 C1 H1 . . 111.3 ?
    C2 C1 H1 . . 111.3 ?
    Br1 C1 H1 . . 111.3 ?
    C1 C2 C3 . . 103.47(12) ?
    C1 C2 Br2A . . 118.5(2) ?
    C3 C2 Br2A . . 118.35(18) ?
    C1 C2 Br2 . . 111.70(12) ?
    C3 C2 Br2 . . 114.67(11) ?
    C1 C2 H2 . . 108.9 ?
    C3 C2 H2 . . 108.9 ?
    Br2 C2 H2 . . 108.9 ?
    O1 C3 C15 . . 110.86(13) ?
    O1 C3 C4 . . 101.92(12) ?
    C15 C3 C4 . . 116.12(14) ?
    O1 C3 C2 . . 98.23(11) ?
    C15 C3 C2 . . 115.34(14) ?
    C4 C3 C2 . . 111.95(13) ?
    C3 C4 C5 . . 100.86(12) ?
    C3 C4 H4A . . 111.6 ?
    C5 C4 H4A . . 111.6 ?
    C3 C4 H4B . . 111.6 ?
    C5 C4 H4B . . 111.6 ?
    H4A C4 H4B . . 109.4 ?
    C8 C5 C6 . . 102.91(12) ?
    C8 C5 C4 . . 117.40(13) ?
    C6 C5 C4 . . 102.89(12) ?
    C8 C5 H5 . . 111.0 ?
    C6 C5 H5 . . 111.0 ?
    C4 C5 H5 . . 111.0 ?
    O1 C6 C7 . . 112.07(12) ?
    O1 C6 C1 . . 102.18(11) ?
    C7 C6 C1 . . 122.52(12) ?
    O1 C6 C5 . . 102.27(11) ?
    C7 C6 C5 . . 105.82(12) ?
    C1 C6 C5 . . 110.27(12) ?
    N1 C7 C6 . . 102.98(11) ?
    N1 C7 H7A . . 111.2 ?
    C6 C7 H7A . . 111.2 ?
    N1 C7 H7B . . 111.2 ?
    C6 C7 H7B . . 111.2 ?
    H7A C7 H7B . . 109.1 ?
    O2 C8 N1 . . 126.42(15) ?
    O2 C8 C5 . . 125.35(14) ?
    N1 C8 C5 . . 108.22(12) ?
    C10 C9 C14 . . 118.90(15) ?
    C10 C9 N1 . . 118.84(14) ?
    C14 C9 N1 . . 122.25(14) ?
    C11 C10 C9 . . 120.38(16) ?
    C11 C10 H10 . . 119.8 ?
    C9 C10 H10 . . 119.8 ?
    C12 C11 C10 . . 120.66(17) ?
    C12 C11 H11 . . 119.7 ?
    C10 C11 H11 . . 119.7 ?
    C13 C12 C11 . . 119.02(18) ?
    C13 C12 H12 . . 120.5 ?
    C11 C12 H12 . . 120.5 ?
    C12 C13 C14 . . 121.36(17) ?
    C12 C13 H13 . . 119.3 ?
    C14 C13 H13 . . 119.3 ?
    C13 C14 C9 . . 119.67(16) ?
    C13 C14 H14 . . 120.2 ?
    C9 C14 H14 . . 120.2 ?
    C3 C15 H15A . . 109.5 ?
    C3 C15 H15B . . 109.5 ?
    H15A C15 H15B . . 109.5 ?
    C3 C15 H15C . . 109.5 ?
    H15A C15 H15C . . 109.5 ?
    H15B C15 H15C . . 109.5 ?
    C8 N1 C9 . . 126.80(13) ?
    C8 N1 C7 . . 112.86(12) ?
    C9 N1 C7 . . 120.22(12) ?
    C6 O1 C3 . . 97.27(10) ?
loop_
    _geom_torsion_atom_site_label_1
    _geom_torsion_atom_site_label_2
    _geom_torsion_atom_site_label_3
    _geom_torsion_atom_site_label_4
    _geom_torsion_site_symmetry_1
    _geom_torsion_site_symmetry_2
    _geom_torsion_site_symmetry_3
    _geom_torsion_site_symmetry_4
    _geom_torsion
    _geom_torsion_publ_flag
    C6 C1 C2 C3 . . . . -0.64(15) ?
    Br1 C1 C2 C3 . . . . -118.41(11) ?
    C6 C1 C2 Br2A . . . . -133.9(3) ?
    Br1 C1 C2 Br2A . . . . 108.3(3) ?
    C6 C1 C2 Br2 . . . . -124.51(12) ?
    Br1 C1 C2 Br2 . . . . 117.72(11) ?
    C1 C2 C3 O1 . . . . 35.54(14) ?
    Br2A C2 C3 O1 . . . . 168.9(3) ?
    Br2 C2 C3 O1 . . . . 157.45(12) ?
    C1 C2 C3 C15 . . . . 153.36(14) ?
    Br2A C2 C3 C15 . . . . -73.3(3) ?
    Br2 C2 C3 C15 . . . . -84.74(17) ?
    C1 C2 C3 C4 . . . . -70.91(15) ?
    Br2A C2 C3 C4 . . . . 62.4(3) ?
    Br2 C2 C3 C4 . . . . 50.99(17) ?
    O1 C3 C4 C5 . . . . -36.84(14) ?
    C15 C3 C4 C5 . . . . -157.42(14) ?
    C2 C3 C4 C5 . . . . 67.22(15) ?
    C3 C4 C5 C8 . . . . 115.57(14) ?
    C3 C4 C5 C6 . . . . 3.44(14) ?
    C2 C1 C6 O1 . . . . -34.97(13) ?
    Br1 C1 C6 O1 . . . . 82.31(11) ?
    C2 C1 C6 C7 . . . . -161.36(13) ?
    Br1 C1 C6 C7 . . . . -44.08(16) ?
    C2 C1 C6 C5 . . . . 73.18(14) ?
    Br1 C1 C6 C5 . . . . -169.54(10) ?
    C8 C5 C6 O1 . . . . -91.53(13) ?
    C4 C5 C6 O1 . . . . 30.94(14) ?
    C8 C5 C6 C7 . . . . 25.94(15) ?
    C4 C5 C6 C7 . . . . 148.41(12) ?
    C8 C5 C6 C1 . . . . 160.39(12) ?
    C4 C5 C6 C1 . . . . -77.14(14) ?
    O1 C6 C7 N1 . . . . 85.18(13) ?
    C1 C6 C7 N1 . . . . -152.93(13) ?
    C5 C6 C7 N1 . . . . -25.51(14) ?
    C6 C5 C8 O2 . . . . 164.98(15) ?
    C4 C5 C8 O2 . . . . 52.9(2) ?
    C6 C5 C8 N1 . . . . -16.51(15) ?
    C4 C5 C8 N1 . . . . -128.64(14) ?
    C14 C9 C10 C11 . . . . -0.3(2) ?
    N1 C9 C10 C11 . . . . 179.79(15) ?
    C9 C10 C11 C12 . . . . -0.1(3) ?
    C10 C11 C12 C13 . . . . 0.4(3) ?
    C11 C12 C13 C14 . . . . -0.3(3) ?
    C12 C13 C14 C9 . . . . -0.1(3) ?
    C10 C9 C14 C13 . . . . 0.4(2) ?
    N1 C9 C14 C13 . . . . -179.71(15) ?
    O2 C8 N1 C9 . . . . 3.2(3) ?
    C5 C8 N1 C9 . . . . -175.27(13) ?
    O2 C8 N1 C7 . . . . 179.05(15) ?
    C5 C8 N1 C7 . . . . 0.57(17) ?
    C10 C9 N1 C8 . . . . 161.81(15) ?
    C14 C9 N1 C8 . . . . -18.1(2) ?
    C10 C9 N1 C7 . . . . -13.8(2) ?
    C14 C9 N1 C7 . . . . 166.34(14) ?
    C6 C7 N1 C8 . . . . 15.92(16) ?
    C6 C7 N1 C9 . . . . -167.93(12) ?
    C7 C6 O1 C3 . . . . -167.25(12) ?
    C1 C6 O1 C3 . . . . 59.84(12) ?
    C5 C6 O1 C3 . . . . -54.35(13) ?
    C15 C3 O1 C6 . . . . -178.76(13) ?
    C4 C3 O1 C6 . . . . 57.05(12) ?
    C2 C3 O1 C6 . . . . -57.57(12) ?
loop_
    _geom_hbond_atom_site_label_D
    _geom_hbond_atom_site_label_H
    _geom_hbond_atom_site_label_A
    _geom_hbond_site_symmetry_A
    _geom_hbond_distance_DH
    _geom_hbond_distance_HA
    _geom_hbond_distance_DA
    _geom_hbond_angle_DHA
    _geom_hbond_publ_flag
    C4 H4A Br2 . 0.97 2.79 3.2838(17) 113 no
    C13 H13 O2 2_766 0.93 2.58 3.223(2) 127 yes
    C14 H14 O2 . 0.93 2.30 2.884(2) 120 no
    C5 H5 Cg5 2_666 0.98 2.49 3.4195(17) 158 yes
_shelx_space_group_comment
;
The symmetry employed for this shelxl refinement is uniquely defined
by the following loop, which should always be used as a source of
symmetry information in preference to the above space-group names.
They are only intended as comments.
;
_shelx_estimated_absorpt_T_min     0.515
_shelx_estimated_absorpt_T_max     0.532
_shelx_hkl_file
;
  -2   0   0 521.472  17.459   7
  -2   0   0 519.283  17.435   7
  -2   0   0 495.101  13.510   1
   2   0   0 511.298  14.077   5
   2   0   0 485.425  13.839   2
   2   0   0 486.176  13.640   1
   2   0   0 475.374  17.566   7
   2   0   0 510.014  17.500   7
   2   0   0 503.323  13.541   1
  -3   0   0 240.426   8.081   7
  -3   0   0 231.310   8.059   7
  -3   0   0 228.327   6.407   1
   3   0   0 222.118   6.624   1
   3   0   0 224.144   6.789   5
   3   0   0 221.292   6.570   2
   3   0   0 237.135   8.244   7
   3   0   0 224.168   8.387   7
  -4   0   0 137.446   4.116   1
   4   0   0 141.009   4.488   1
   4   0   0 128.830   5.452   7
   4   0   0 142.230   5.234   7
   4   0   0 138.180   4.293   2
   4   0   0 136.528   4.485   5
  -5   0   0 21.9331  1.5882   1
   5   0   0 19.9184  1.7807   1
   5   0   0 18.9605  1.9551   7
   5   0   0 22.6338  1.7022   5
   5   0   0 17.6400  1.5726   6
   5   0   0 22.2375  1.6118   2
   5   0   0 20.8560  1.7229   7
   6   0   0 372.901  10.925   1
   6   0   0 374.382  10.891   2
   6   0   0 354.099  10.012   6
   6   0   0 346.975  13.907   7
   6   0   0 367.120  11.149   5
   6   0   0 385.697  13.504   7
   7   0   0 22.8706  2.3647   2
   7   0   0 21.8542  2.2351   6
   7   0   0 26.4329  2.6383   1
   8   0   0 8.11018 2.50288   2
   8   0   0 5.05717 2.61846   1
   8   0   0 5.30331 2.29257   6
   9   0   0 84.0423  5.0257   2
   9   0   0 80.4987  4.7628   1
   9   0   0 81.3084  4.7949   6
   9  -1   0 8.50303 2.84295   6
   9  -1   0 10.7779  3.1172   1
   9  -1   0 12.7989  3.1037   2
   8  -1   0 55.9448  3.5100   6
   8  -1   0 55.9695  4.0497   2
   8  -1   0 51.8838  3.7208   1
   7  -1   0 20.8519  2.3452   6
   7  -1   0 22.9930  2.3955   2
   7  -1   0 22.8687  2.6153   1
   6  -1   0 78.3050  3.4594   2
   6  -1   0 71.0141  3.4021   5
   6  -1   0 82.3475  3.4983   6
   6  -1   0 66.1077  4.2190   7
   6  -1   0 71.5723  3.4481   1
   6  -1   0 74.7242  3.6559   7
  -6   1   0 74.1500  3.5771   3
   5  -1   0 11.1452  1.5029   6
   5  -1   0 10.9287  1.3692   2
   5  -1   0 11.5875  1.5060   5
   5  -1   0 10.2815  1.6106   7
   5  -1   0 13.4201  1.7743   1
   5  -1   0 11.6006  1.3567   7
  -5   1   0 10.8067  1.5679   3
  -5   1   0 11.6334  1.0885   1
   4  -1   0 453.752  12.608   1
   4  -1   0 416.530  15.921   7
   4  -1   0 458.204  12.603   2
   4  -1   0 460.183  11.665   6
   4  -1   0 445.273  12.936   5
   4  -1   0 446.231  15.795   7
  -4   1   0 453.576  12.196   1
  -4   1   0 430.156  14.009   3
   3  -1   0 411.548  15.055   7
   3  -1   0 415.954  11.885   1
   3  -1   0 423.359  11.909   2
   3  -1   0 427.230  11.010   6
   3  -1   0 442.737  12.249   5
   3  -1   0 432.406  14.986   7
  -3   1   0 427.910  11.587   1
   2  -1   0 2462.66   71.64   1
   2  -1   0 2664.90   73.68   5
   2  -1   0 2606.30   73.15   2
   2  -1   0 2679.20   93.03   7
   2  -1   0 2826.97   92.91   7
   2  -1   0 2646.36   71.55   1
   2  -1   0 2699.65   66.43   6
  -2   1   0 2680.46   76.27   4
  -2   1   0 2735.85   71.70   1
  -2   1   0 2664.78   73.68   5
   1  -1   0 516.187  15.150   1
   1  -1   0 596.964  14.188   6
   1  -1   0 486.350  15.133   1
   1  -1   0 597.668  19.616   7
   1  -1   0 511.658  15.490   2
   1  -1   0 609.208  19.638   7
   1  -1   0 594.458  15.741   5
   1  -1   0 571.656  15.491   2
  -1   1   0 527.959  15.119   1
  -1   1   0 608.486  17.188   3
  -1   1   0 568.607  16.155   4
  -1   1   0 572.406  15.733   5
   0  -1   0 -4.5216  0.0505   6
   0  -1   0 -4.4679  0.0734   2
   0  -1   0 -4.4785  0.0412   7
   0  -1   0 -4.4472  0.0700   7
   0  -1   0 -4.4821  0.0531   5
   0  -1   0 -4.5141  0.0413   1
   0   1   0 -4.5149  0.0498   1
   0   1   0 -4.5442  0.0518   6
   0   1   0 -4.4531  0.0361   7
   0   1   0 -4.4278  0.0412   7
   0   1   0 -4.4565  0.0579   5
  -1  -1   0 5.75196 0.38284   2
  -1  -1   0 3.81394 0.28720   1
  -2  -1   0 148.367   5.365   7
  -2  -1   0 146.257   5.271   7
  -2  -1   0 144.063   4.141   1
  -2  -1   0 141.110   4.326   2
   2   1   0 149.357   5.308   7
   2   1   0 140.073   4.207   2
   2   1   0 145.217   4.220   1
  -3  -1   0 560.321  15.206   1
  -3  -1   0 568.835  19.676   7
  -3  -1   0 569.561  19.597   7
  -3  -1   0 538.399  15.686   2
   3   1   0 560.149  15.337   1
   3   1   0 571.367  19.689   7
   3   1   0 547.954  15.564   2
  -4  -1   0 477.734  13.141   1
  -4  -1   0 489.110  13.584   2
  -4  -1   0 479.726  16.791   7
  -4  -1   0 474.338  16.847   7
   4   1   0 482.337  13.732   5
   4   1   0 473.854  13.354   1
   4   1   0 480.032  16.987   7
   4   1   0 468.786  13.491   2
  -5  -1   0 1149.41   39.46   7
  -5  -1   0 1163.56   39.48   7
  -5  -1   0 1107.44   30.68   1
   5   1   0 1108.72   30.98   1
   5   1   0 1156.66   32.00   5
   5   1   0 1129.15   39.84   7
   5   1   0 1137.89   31.55   2
  -6  -1   0 52.9100  2.5025   1
   6   1   0 52.5175  2.9748   2
   6   1   0 50.9675  3.2356   1
   6   1   0 51.2157  2.9975   7
   6   1   0 49.1880  2.7543   5
   6   1   0 52.5726  2.8461   6
   7   1   0 193.091   6.666   1
   7   1   0 190.526   5.897   6
   7   1   0 182.532   6.491   2
   8   1   0 102.013   4.916   2
   8   1   0 99.8663  5.0259   1
   8   1   0 103.744   4.263   6
   9   1   0 9.25420 2.60293   6
   9   1   0 6.08086 3.00706   1
   9   1   0 2.49737 3.02149   2
   8  -2   0 26.8749  2.9389   6
   8  -2   0 21.4853  3.0483   1
   8  -2   0 22.6285  2.9447   2
   7  -2   0 6.70639 2.17650   2
   7  -2   0 7.09611 2.29891   6
   7  -2   0 6.73032 2.33832   1
   6  -2   0 54.0241  3.0849   7
   6  -2   0 52.4844  3.3772   1
   6  -2   0 53.3718  3.0471   6
   6  -2   0 56.6946  3.1830   2
   6  -2   0 53.6216  3.5876   7
  -6   2   0 57.0223  3.1245   3
   5  -2   0 531.161  14.233   6
   5  -2   0 533.059  15.773   5
   5  -2   0 508.115  19.366   7
   5  -2   0 564.648  19.242   7
   5  -2   0 542.649  15.401   2
   5  -2   0 547.624  15.374   1
  -5   2   0 546.572  17.071   3
   4  -2   0 89.3034  3.7617   1
   4  -2   0 101.927   3.367   6
   4  -2   0 98.2250  3.4257   2
   4  -2   0 101.355   3.904   7
   4  -2   0 94.5346  3.9684   7
   4  -2   0 94.5295  3.5741   5
  -4   2   0 98.3428  3.0535   1
  -4   2   0 97.0059  3.6733   3
   3  -2   0 1021.70   29.24   1
   3  -2   0 1089.80   27.26   6
   3  -2   0 1119.13   37.56   7
   3  -2   0 1051.40   37.57   7
   3  -2   0 1084.11   30.24   5
   3  -2   0 1086.13   29.74   2
  -3   2   0 1092.23   28.94   1
  -3   2   0 1065.32   30.85   4
  -3   2   0 1100.22   32.98   3
   2  -2   0 1066.13   36.29   7
   2  -2   0 1037.68   28.10   1
   2  -2   0 1070.41   36.28   7
   2  -2   0 1035.94   28.13   1
   2  -2   0 1037.56   28.72   2
   2  -2   0 1065.63   29.17   5
   2  -2   0 1043.86   26.29   6
  -2   2   0 1032.57   27.99   1
  -2   2   0 1047.91   29.15   5
  -2   2   0 1065.52   31.84   3
  -2   2   0 998.321  29.898   4
   1  -2   0 1721.09   57.70   7
   1  -2   0 1624.84   44.46   1
   1  -2   0 1669.76   45.92   5
   1  -2   0 1618.72   44.37   1
   1  -2   0 1594.09   45.57   2
   1  -2   0 1690.46   41.40   6
   1  -2   0 1693.44   50.78   3
   1  -2   0 1723.73   57.71   7
   1  -2   0 1643.71   45.54   2
  -1   2   0 1622.00   47.29   4
  -1   2   0 1627.76   41.38   6
  -1   2   0 1612.92   44.50   1
  -1   2   0 1681.13   50.69   3
  -1   2   0 1709.24   45.91   5
   0  -2   0 2771.43   80.10   1
   0  -2   0 2968.46   79.94   1
   0  -2   0 2721.69   82.21   2
   0  -2   0 3008.27   74.61   6
   0  -2   0 3053.18  104.01   7
   0  -2   0 3137.72  103.82   7
   0  -2   0 3023.54   83.00   5
   0   2   0 3001.92  103.69   7
   0   2   0 3007.64   74.69   6
   0   2   0 3032.38   82.89   5
   0   2   0 3087.67  103.57   7
  -1  -2   0 246.119   6.330   6
  -1  -2   0 246.690   8.794   7
  -1  -2   0 238.600   6.991   2
  -1  -2   0 248.386   6.806   1
   1   2   0 245.845   6.960   2
   1   2   0 253.556   6.316   6
   1   2   0 249.221   8.787   7
   1   2   0 241.615   8.858   7
  -2  -2   0 154.055   4.325   1
  -2  -2   0 153.505   5.528   7
  -2  -2   0 149.808   4.506   2
   2   2   0 153.963   4.407   2
   2   2   0 143.524   5.654   7
   2   2   0 152.943   4.366   1
  -3  -2   0 1919.90   53.27   2
  -3  -2   0 2010.78   67.42   7
  -3  -2   0 1950.57   67.60   7
  -3  -2   0 1906.02   51.85   1
   3   2   0 1911.77   51.94   1
   3   2   0 1925.03   53.16   2
  -4  -2   0 953.565  32.946   7
  -4  -2   0 913.618  26.299   2
  -4  -2   0 927.450  25.501   1
  -4  -2   0 956.829  33.079   7
   4   2   0 940.013  25.688   1
   4   2   0 987.028  33.094   7
   4   2   0 920.618  26.150   2
  -5  -2   0 1.35323 1.15038   2
  -5  -2   0 0.97150 0.83088   7
  -5  -2   0 -1.5030  0.9619   1
  -5  -2   0 -1.4740  0.9244   7
   5   2   0 0.38468 1.15042   7
   5   2   0 1.43662 1.10326   5
   5   2   0 -0.5615  1.2951   1
   5   2   0 3.07109 1.22115   2
  -6  -2   0 217.818   6.682   1
  -6  -2   0 224.002   8.074   7
   6   2   0 216.263   7.121   5
   6   2   0 230.880   7.299   1
   6   2   0 227.433   7.126   2
   6   2   0 226.206   8.604   7
   7   2   0 31.3634  2.2364   6
   7   2   0 30.4401  2.6374   1
   7   2   0 29.6514  2.5229   2
   8   2   0 73.9148  4.3911   2
   8   2   0 69.4727  4.3984   1
   8   2   0 77.0660  3.6113   6
   9   2   0 0.64930 2.30360   6
   9   2   0 2.17015 2.75248   1
   9   2   0 -2.4436  2.7433   2
   8  -3   0 -4.5104  2.6848   2
   8  -3   0 -2.2698  2.6488   1
   8  -3   0 -1.6358  2.7333   6
   7  -3   0 114.684   4.805   6
   7  -3   0 116.217   5.157   1
   7  -3   0 122.673   5.233   2
   6  -3   0 24.9130  2.2770   2
   6  -3   0 25.6989  2.6242   1
   6  -3   0 22.9290  2.3204   6
   6  -3   0 23.5652  2.4014   7
  -6   3   0 29.0973  2.3899   3
   5  -3   0 29.4089  2.1476   7
   5  -3   0 26.5803  2.2409   7
   5  -3   0 28.9303  2.1370   6
   5  -3   0 24.4008  2.3497   1
   5  -3   0 27.1943  2.2052   5
   5  -3   0 28.1648  2.0291   2
  -5   3   0 27.2399  2.2600   3
   4  -3   0 574.070  16.085   5
   4  -3   0 554.466  15.644   2
   4  -3   0 533.433  19.594   7
   4  -3   0 551.496  14.481   6
   4  -3   0 529.013  15.598   1
   4  -3   0 575.264  19.569   7
  -4   3   0 554.153  17.336   3
   3  -3   0 458.648  13.195   2
   3  -3   0 471.738  13.094   1
   3  -3   0 457.399  16.526   7
   3  -3   0 465.710  12.246   6
   3  -3   0 484.255  16.531   7
   3  -3   0 478.516  13.582   5
  -3   3   0 463.588  14.640   3
  -3   3   0 482.201  13.784   4
  -3   3   0 461.817  13.518   5
   2  -3   0 9.70530 0.75999   7
   2  -3   0 6.25496 0.75605   2
   2  -3   0 7.46306 0.67465   7
   2  -3   0 6.99057 0.91421   5
   2  -3   0 8.80860 0.84849   1
   2  -3   0 7.41904 0.85895   1
   2  -3   0 6.05381 0.90037   6
  -2   3   0 5.44860 0.53383   1
  -2   3   0 6.88517 0.81436   3
  -2   3   0 5.81633 0.83679   5
  -2   3   0 6.54899 0.95216   4
   1  -3   0 75.5583  2.7655   7
   1  -3   0 73.6078  2.3217   1
   1  -3   0 77.4855  2.8001   7
   1  -3   0 70.6458  2.4122   2
   1  -3   0 75.9692  2.3469   6
   1  -3   0 68.1911  2.4356   1
   1  -3   0 71.8195  2.5332   3
   1  -3   0 74.8548  2.4883   5
  -1   3   0 76.1745  2.3361   1
  -1   3   0 75.2024  2.4537   5
  -1   3   0 75.0937  2.5622   4
   0  -3   0 1165.63   31.60   1
   0  -3   0 1178.10   32.73   5
   0  -3   0 1187.22   40.98   7
   0  -3   0 1188.96   29.51   6
   0  -3   0 1248.08   41.08   7
   0  -3   0 1125.96   31.64   1
   0  -3   0 1115.72   32.48   2
   0   3   0 1179.98   29.48   6
   0   3   0 1184.42   41.08   7
   0   3   0 1203.65   32.70   5
   0   3   0 1206.86   41.04   7
  -1  -3   0 16.8847  0.9986   1
  -1  -3   0 15.1041  1.1058   2
  -1  -3   0 17.0161  1.0158   7
  -1  -3   0 21.1438  1.2910   7
  -1  -3   0 16.8067  0.8913   6
   1   3   0 17.7785  0.9891   7
   1   3   0 18.1859  0.8645   6
   1   3   0 16.0241  1.1233   7
   1   3   0 16.7285  1.0628   1
   1   3   0 19.1796  0.9586   2
  -2  -3   0 2909.85   76.52   1
  -2  -3   0 2849.05   99.19   7
  -2  -3   0 2796.00   78.17   2
  -2  -3   0 2947.47   99.65   7
   2   3   0 2722.44   99.06   7
   2   3   0 2808.27   71.43   6
   2   3   0 2811.91   76.40   1
   2   3   0 2967.92   99.93   7
   2   3   0 2870.19   78.58   2
  -3  -3   0 987.624  34.686   7
  -3  -3   0 999.335  26.798   1
  -3  -3   0 1014.73   27.57   2
  -3  -3   0 999.538  27.558   2
   3   3   0 923.059  34.858   7
   3   3   0 980.639  27.439   2
   3   3   0 1043.39   34.74   7
   3   3   0 992.172  26.858   1
  -4  -3   0 78.2568  3.3149   7
  -4  -3   0 76.5713  2.8217   1
  -4  -3   0 77.7240  3.0511   2
  -4  -3   0 80.6592  3.6347   7
   4   3   0 80.0627  3.7060   7
   4   3   0 75.6745  3.1077   1
   4   3   0 79.2201  2.9933   2
  -5  -3   0 322.468   9.163   1
  -5  -3   0 315.884  11.493   7
  -5  -3   0 319.615   9.624   2
  -5  -3   0 325.222  11.702   7
   5   3   0 317.426   9.365   1
   5   3   0 327.558   9.462   2
   5   3   0 296.693  12.087   7
  -6  -3   0 59.0689  2.7079   1
  -6  -3   0 56.5281  2.7525   7
  -6  -3   0 59.9199  2.9732   7
   6   3   0 58.0377  3.2094   1
   6   3   0 59.9505  2.8991   5
   6   3   0 52.9176  3.8444   7
   6   3   0 62.7673  3.2552   2
   7   3   0 28.1404  2.6860   1
   7   3   0 33.7769  2.5797   2
   8   3   0 64.9290  3.5974   6
   8   3   0 71.7155  4.3525   2
   8   3   0 61.9580  3.9991   1
   9   3   0 1.04786 2.35449   6
   9   3   0 3.20865 2.78601   2
   9   3   0 9.34224 3.14376   1
   8  -4   0 37.6106  3.4821   1
   8  -4   0 39.1195  3.6579   6
   8  -4   0 36.7793  3.5769   2
   7  -4   0 17.9420  2.7179   6
   7  -4   0 20.8211  2.8923   1
   7  -4   0 18.5517  2.8673   2
   6  -4   0 16.6365  2.5710   1
   6  -4   0 16.5349  2.2448   7
   6  -4   0 16.4214  2.3583   6
   6  -4   0 14.4405  2.3783   2
  -6   4   0 20.3325  2.3063   3
   5  -4   0 206.028   6.648   2
   5  -4   0 187.316   7.727   7
   5  -4   0 211.113   7.711   7
   5  -4   0 195.206   6.807   5
   5  -4   0 198.073   6.756   1
   5  -4   0 194.959   6.208   6
  -5   4   0 201.276   7.034   3
   4  -4   0 22.9302  1.9370   6
   4  -4   0 21.7845  1.7951   7
   4  -4   0 23.9221  1.8087   2
   4  -4   0 25.6462  2.0725   1
   4  -4   0 28.4950  2.0702   5
   4  -4   0 26.4499  1.8775   7
  -4   4   0 25.0543  1.9440   3
  -4   4   0 26.4310  1.7802   4
   3  -4   0 4.03340 1.28453   6
   3  -4   0 3.28653 1.20026   5
   3  -4   0 4.05778 0.93134   7
   3  -4   0 4.97163 1.22085   1
   3  -4   0 4.74085 1.09677   2
   3  -4   0 4.19220 0.88539   7
  -3   4   0 4.62945 1.32287   4
  -3   4   0 3.19707 1.09400   5
  -3   4   0 5.75704 1.08365   3
   2  -4   0 368.657  10.613   2
   2  -4   0 380.232  11.600   3
   2  -4   0 382.095  10.894   5
   2  -4   0 339.905  10.472   1
   2  -4   0 379.510  13.192   7
   2  -4   0 377.937  10.370   1
   2  -4   0 372.402   9.852   6
   2  -4   0 371.921  13.151   7
  -2   4   0 384.774  11.091   4
  -2   4   0 371.648  10.808   5
   1  -4   0 4.16218 0.70979   7
   1  -4   0 3.16711 0.75477   6
   1  -4   0 2.67901 0.68056   1
   1  -4   0 1.49919 0.57385   7
   1  -4   0 2.35943 0.66275   3
   1  -4   0 2.02958 0.81819   2
   1  -4   0 1.99818 0.71933   5
  -1   4   0 1.67333 0.69197   5
  -1   4   0 2.55364 0.66584   1
  -1   4   0 2.01164 0.78467   4
   0  -4   0 286.921   8.489   2
   0  -4   0 296.919  10.477   7
   0  -4   0 295.474   8.505   5
   0  -4   0 307.257  10.641   7
   0  -4   0 296.446   7.682   6
   0  -4   0 295.263   8.177   1
   0   4   0 287.698   8.431   5
  -1  -4   0 1159.48   40.42   7
  -1  -4   0 1139.16   32.02   2
  -1  -4   0 1171.08   29.07   6
  -1  -4   0 1189.16   40.60   7
  -1  -4   0 1171.78   31.18   1
   1   4   0 1153.71   32.18   5
   1   4   0 1144.13   31.22   1
   1   4   0 1168.95   31.90   2
   1   4   0 1160.95   29.01   6
   1   4   0 1144.94   40.43   7
   1   4   0 1155.78   40.34   7
  -2  -4   0 1767.94   60.68   7
  -2  -4   0 1726.99   48.00   2
  -2  -4   0 1737.57   46.76   1
   2   4   0 1807.75   60.66   7
   2   4   0 1795.88   43.52   6
   2   4   0 1740.38   46.80   1
   2   4   0 1642.14   60.76   7
   2   4   0 1737.09   47.90   2
  -3  -4   0 249.425   7.419   2
  -3  -4   0 254.442   7.186   1
  -3  -4   0 246.716   9.123   7
  -3  -4   0 245.536   9.331   7
   3   4   0 258.149   9.151   7
   3   4   0 251.525   7.294   2
   3   4   0 234.763   9.315   7
   3   4   0 257.844   7.236   1
  -4  -4   0 225.427   6.873   1
  -4  -4   0 232.846   7.211   2
  -4  -4   0 234.810   8.623   7
  -4  -4   0 236.987   7.217   2
   4   4   0 226.979   6.942   1
   4   4   0 232.457   7.016   2
   4   4   0 250.949   8.718   7
   4   4   0 217.569   8.910   7
  -5  -4   0 32.1697  2.1331   1
  -5  -4   0 30.2164  2.1050   7
  -5  -4   0 35.2714  2.4378   2
   5   4   0 28.8566  2.1739   2
   5   4   0 29.1169  2.5653   7
   5   4   0 28.4009  2.0773   1
   5   4   0 32.4077  2.1893   7
  -6  -4   0 44.9214  2.8670   7
  -6  -4   0 41.0007  2.5839   7
  -6  -4   0 42.0793  2.5523   1
   6   4   0 44.4021  2.9626   1
   6   4   0 45.0715  2.4294   5
   6   4   0 43.4050  2.7062   2
  -7  -4   0 215.134   6.841   1
   7   4   0 205.312   7.276   1
   7   4   0 216.800   7.280   2
   7   4   0 205.786   6.951   5
   8   4   0 32.4642  3.2270   1
   8   4   0 35.8503  3.1573   2
   8   4   0 38.1730  2.6511   6
   9   4   0 0.63896 2.91010   1
   9   4   0 2.05906 2.29505   6
   9   4   0 3.57800 2.87359   2
   7  -5   0 6.21426 2.71200   1
   7  -5   0 4.75894 2.87359   2
   7  -5   0 2.22203 2.73989   6
   6  -5   0 8.41847 2.37360   6
   6  -5   0 7.53466 2.56199   1
   6  -5   0 10.2884  2.5290   2
   5  -5   0 29.3512  2.5128   2
   5  -5   0 28.6598  2.8468   1
   5  -5   0 24.1450  2.2159   7
   5  -5   0 30.3354  2.4914   7
   5  -5   0 26.5169  2.4556   6
  -5   5   0 33.8826  2.5997   3
   4  -5   0 67.4493  3.4808   1
   4  -5   0 67.5996  3.1983   7
   4  -5   0 61.2183  3.2509   5
   4  -5   0 64.5096  3.1471   6
   4  -5   0 71.8181  3.4284   2
   4  -5   0 61.6070  3.1167   7
  -4   5   0 68.6480  3.3616   4
   3  -5   0 465.460  12.609   6
   3  -5   0 477.329  13.965   5
   3  -5   0 450.795  16.803   7
   3  -5   0 483.310  13.636   2
   3  -5   0 481.474  13.350   1
   3  -5   0 496.990  16.896   7
  -3   5   0 478.689  14.247   4
  -3   5   0 456.950  13.803   5
   2  -5   0 15.7277  1.4615   2
   2  -5   0 14.6596  1.3764   5
   2  -5   0 15.7394  1.3193   1
   2  -5   0 16.5817  1.3314   3
   2  -5   0 15.0784  1.4690   6
   2  -5   0 16.7186  1.4956   7
   2  -5   0 13.4909  1.2947   7
  -2   5   0 18.5733  1.5277   4
  -2   5   0 16.3528  1.3816   5
   1  -5   0 618.454  18.949   3
   1  -5   0 630.214  21.739   7
   1  -5   0 618.255  17.518   5
   1  -5   0 618.584  15.803   6
   1  -5   0 581.345  17.392   2
   1  -5   0 614.944  21.607   7
   1  -5   0 616.136  16.812   1
  -1   5   0 611.799  17.957   4
  -1   5   0 624.636  16.802   1
  -1   5   0 625.608  17.435   5
   0  -5   0 1605.15   45.64   2
   0  -5   0 1668.95   57.55   7
   0  -5   0 1716.53   57.75   7
   0  -5   0 1653.00   41.47   6
   0  -5   0 1667.19   44.41   1
   0  -5   0 1589.92   45.98   5
   0   5   0 1687.44   45.91   5
  -1  -5   0 194.943   7.085   7
  -1  -5   0 192.178   7.344   7
  -1  -5   0 190.073   5.614   1
  -1  -5   0 189.184   5.230   6
  -1  -5   0 186.371   5.797   2
   1   5   0 197.574   6.925   7
   1   5   0 182.265   5.605   2
   1   5   0 192.769   5.663   5
   1   5   0 196.960   5.647   1
   1   5   0 196.810   7.017   7
  -2  -5   0 84.2132  3.4005   7
  -2  -5   0 85.3082  2.8151   1
  -2  -5   0 83.9347  3.0620   2
  -2  -5   0 63.4306  3.4738   7
  -2  -5   0 80.1340  2.5407   6
   2   5   0 83.6321  2.8281   2
   2   5   0 83.0495  3.2941   7
   2   5   0 77.8086  3.4369   7
   2   5   0 78.9311  2.8282   1
  -3  -5   0 145.313   4.654   2
  -3  -5   0 141.768   4.427   1
  -3  -5   0 142.837   5.813   7
  -3  -5   0 137.926   5.496   7
   3   5   0 137.848   4.469   1
   3   5   0 137.993   5.701   7
   3   5   0 135.137   4.433   2
   3   5   0 146.237   5.487   7
  -4  -5   0 120.920   5.070   7
  -4  -5   0 120.905   4.161   1
  -4  -5   0 129.570   4.440   2
   4   5   0 129.797   5.093   7
   4   5   0 122.666   5.347   7
   4   5   0 130.006   4.341   2
   4   5   0 121.796   4.241   1
  -5  -5   0 61.7783  3.1101   7
  -5  -5   0 62.1728  2.9072   1
  -5  -5   0 71.9394  3.5215   2
   5   5   0 58.5921  3.5557   7
   5   5   0 69.5868  3.2719   2
   5   5   0 64.4327  3.3259   1
   5   5   0 65.1182  3.2651   7
  -6  -5   0 589.394  20.294   7
  -6  -5   0 526.044  19.859   7
  -6  -5   0 555.269  15.641   1
  -6  -5   0 563.233  16.361   2
   6   5   0 555.324  16.094   2
   6   5   0 540.352  15.859   1
  -7  -5   0 34.2843  2.5388   1
   7   5   0 26.5159  2.7520   1
   7   5   0 29.2343  2.2574   5
   7   5   0 30.3207  2.6653   2
   8   5   0 24.4424  3.1102   1
   8   5   0 28.2381  3.0041   2
   9   5   0 24.7994  3.4844   1
   9   5   0 36.7977  3.6303   2
   7  -6   0 -3.2569  3.1249   2
   7  -6   0 -0.1576  2.9945   1
   7  -6   0 -1.7827  2.7730   6
   6  -6   0 23.8914  3.1697   1
   6  -6   0 21.2368  3.1297   2
   6  -6   0 20.8302  2.8805   6
   5  -6   0 43.9267  3.3207   1
   5  -6   0 47.0996  3.0659   6
   5  -6   0 46.5301  3.5328   2
   4  -6   0 24.9849  2.4061   1
   4  -6   0 27.2485  2.4606   2
   4  -6   0 25.7986  2.2571   7
   4  -6   0 27.1142  2.4376   5
   4  -6   0 24.6749  2.3798   6
   4  -6   0 30.4405  2.5496   7
  -4   6   0 30.6650  2.4579   4
   3  -6   0 14.2033  1.4557   7
   3  -6   0 17.4569  1.7161   7
   3  -6   0 17.5102  1.9988   2
   3  -6   0 15.9556  1.8679   6
   3  -6   0 12.3190  1.7487   5
   3  -6   0 16.1466  1.8369   1
  -3   6   0 17.2968  1.7830   5
  -3   6   0 19.2761  2.0904   4
   2  -6   0 319.294   9.843   2
   2  -6   0 326.178  10.282   3
   2  -6   0 347.449  11.961   7
   2  -6   0 328.652   8.984   6
   2  -6   0 333.728   9.408   1
   2  -6   0 318.741  11.747   7
   2  -6   0 313.414   9.814   5
  -2   6   0 327.017   9.707   5
  -2   6   0 324.042  10.046   4
   1  -6   0 44.7461  2.2467   7
   1  -6   0 45.5235  2.8131   2
   1  -6   0 46.2781  2.0871   3
   1  -6   0 45.7529  2.1870   5
   1  -6   0 47.1034  2.4050   6
   1  -6   0 46.9281  2.6069   7
   1  -6   0 43.5247  2.0371   1
  -1   6   0 48.5795  2.1713   1
  -1   6   0 43.3017  2.4879   4
  -1   6   0 45.3536  2.0438   5
   0  -6   0 90.5918  3.1681   1
   0  -6   0 95.9262  4.0870   7
   0  -6   0 87.2424  3.6867   7
   0  -6   0 86.3216  3.2284   5
   0  -6   0 91.7712  3.1023   6
   0  -6   0 83.9800  3.4377   2
   0   6   0 94.7156  3.2869   1
   0   6   0 93.3629  3.1073   5
  -1  -6   0 67.8698  2.5762   1
  -1  -6   0 59.3772  2.6679   2
  -1  -6   0 64.5483  3.2441   7
  -1  -6   0 65.6126  2.8970   7
  -1  -6   0 62.5407  2.5196   6
   1   6   0 64.9224  2.5579   7
   1   6   0 63.3740  2.2961   5
   1   6   0 62.4245  2.3635   2
   1   6   0 61.4691  2.6109   7
  -2  -6   0 -0.9817  0.9472   6
  -2  -6   0 0.29294 1.34295   7
  -2  -6   0 0.15731 0.99363   7
  -2  -6   0 -0.2000  0.9917   1
  -2  -6   0 0.00804 1.17483   2
   2   6   0 0.33200 0.86163   7
   2   6   0 1.13940 0.75567   5
   2   6   0 0.23563 0.99710   7
   2   6   0 0.52395 0.82828   2
   2   6   0 0.73164 1.06187   1
  -3  -6   0 14.8743  1.8080   7
  -3  -6   0 13.1750  1.4846   2
  -3  -6   0 14.8946  1.5325   1
  -3  -6   0 13.1412  1.4198   7
   3   6   0 13.8166  1.4096   7
   3   6   0 13.7607  1.3279   2
   3   6   0 15.2631  1.4487   1
   3   6   0 17.4440  1.7346   7
  -4  -6   0 581.451  16.147   1
  -4  -6   0 580.325  20.700   7
  -4  -6   0 570.707  16.621   2
  -4  -6   0 585.878  21.018   7
   4   6   0 584.978  16.207   1
   4   6   0 570.698  20.946   7
   4   6   0 575.536  16.427   2
   4   6   0 578.858  20.676   7
  -5  -6   0 237.401   7.600   2
  -5  -6   0 239.586   7.617   2
  -5  -6   0 217.435   8.708   7
  -5  -6   0 221.006   7.077   1
   5   6   0 210.907   9.122   7
   5   6   0 237.149   7.344   2
   5   6   0 244.096   8.878   7
   5   6   0 225.565   7.206   1
  -6  -6   0 14.7144  2.3313   2
  -6  -6   0 14.0315  1.9393   1
   6   6   0 16.3268  2.0006   2
   6   6   0 12.5394  2.1942   1
  -7  -6   0 45.6901  2.9807   1
   7   6   0 49.0511  2.9043   5
   7   6   0 42.6806  3.0775   2
   7   6   0 40.6256  3.2205   1
   8   6   0 32.2271  3.3935   1
   8   6   0 33.8761  3.2434   2
   9   6   0 20.7426  3.4120   2
   9   6   0 20.7722  3.7386   1
   6  -7   0 39.5471  3.5160   6
   6  -7   0 44.3233  4.0077   2
   6  -7   0 37.0602  3.7112   1
   5  -7   0 25.5833  2.9824   1
   5  -7   0 35.8032  3.2756   2
   5  -7   0 26.2598  2.9192   6
   4  -7   0 7.62951 2.43126   2
   4  -7   0 6.54602 2.16922   1
   4  -7   0 14.0371  2.3109   6
   3  -7   0 76.0982  3.7917   7
   3  -7   0 69.6834  3.5983   6
   3  -7   0 72.0947  4.0779   2
   3  -7   0 69.0741  3.4545   7
   3  -7   0 63.3767  3.3644   5
   3  -7   0 68.2019  3.4185   1
  -3   7   0 71.5593  3.9410   4
   2  -7   0 180.477   6.875   7
   2  -7   0 163.426   5.277   6
   2  -7   0 162.957   6.496   7
   2  -7   0 174.155   5.660   3
   2  -7   0 158.936   5.698   5
   2  -7   0 164.532   5.979   2
   2  -7   0 172.462   5.529   1
  -2   7   0 172.758   5.567   5
  -2   7   0 171.877   5.948   4
   1  -7   0 47.6565  2.9176   7
   1  -7   0 41.0479  2.0776   3
   1  -7   0 38.3202  2.2632   5
   1  -7   0 41.1471  2.8909   2
   1  -7   0 40.5835  2.3548   1
   1  -7   0 39.3565  2.3141   6
   1  -7   0 43.2301  2.3522   7
  -1   7   0 40.7446  2.6673   4
  -1   7   0 38.9353  2.1571   5
   0  -7   0 110.651   4.897   7
   0  -7   0 113.262   4.168   2
   0  -7   0 108.062   4.465   7
   0  -7   0 107.500   3.720   6
   0  -7   0 106.319   3.829   1
   0  -7   0 110.017   3.929   5
   0   7   0 108.924   3.710   5
   0   7   0 110.679   3.990   1
  -1  -7   0 2.92474 1.48005   7
  -1  -7   0 5.70124 1.36703   2
  -1  -7   0 2.05476 1.14805   1
  -1  -7   0 4.02136 1.19707   7
  -1  -7   0 7.90320 1.25853   6
   1   7   0 4.55113 0.97063   5
   1   7   0 4.06277 0.61703   7
   1   7   0 4.53926 0.56996   7
  -2  -7   0 91.2488  3.6688   2
  -2  -7   0 98.5970  4.5181   7
  -2  -7   0 88.1480  4.0402   7
  -2  -7   0 91.3850  3.5185   1
  -2  -7   0 85.5151  3.1922   6
   2   7   0 87.3152  3.8569   7
   2   7   0 92.3726  3.7448   7
   2   7   0 96.0071  3.1694   5
   2   7   0 97.5592  3.6607   1
   2   7   0 92.2198  3.3693   2
  -3  -7   0 428.577  12.269   1
  -3  -7   0 416.007  15.643   7
  -3  -7   0 438.897  12.791   2
  -3  -7   0 439.053  15.998   7
   3   7   0 438.405  15.509   7
   3   7   0 447.064  12.351   1
   3   7   0 448.816  12.436   5
   3   7   0 412.144  15.651   7
   3   7   0 418.059  12.419   2
  -4  -7   0 147.207   6.327   7
  -4  -7   0 162.025   5.399   1
  -4  -7   0 153.210   5.551   2
  -4  -7   0 166.946   6.924   7
   4   7   0 158.126   5.362   2
   4   7   0 161.694   6.327   7
   4   7   0 155.461   5.329   1
   4   7   0 157.724   6.623   7
  -5  -7   0 102.216   4.169   1
  -5  -7   0 109.148   4.932   2
   5   7   0 103.832   4.820   7
   5   7   0 109.971   4.353   1
   5   7   0 110.035   4.251   2
  -6  -7   0 14.3557  2.4778   2
  -6  -7   0 10.2822  2.0724   1
   6   7   0 9.99158 2.21774   1
   6   7   0 10.8592  1.9635   2
  -7  -7   0 51.8000  3.7582   1
   7   7   0 52.6220  3.7177   1
   7   7   0 60.4150  4.3105   2
   8   7   0 43.0018  3.5531   2
   8   7   0 31.6366  3.6577   1
   9   7   0 48.1479  4.5506   1
   9   7   0 58.6386  4.1097   2
   6  -8   0 0.62490 3.48698   2
   6  -8   0 -0.1197  2.9590   6
   6  -8   0 -0.5137  3.1444   1
   5  -8   0 -1.0601  3.0617   2
   5  -8   0 1.85341 2.80220   1
   5  -8   0 5.07472 2.84490   6
   4  -8   0 3.06197 2.44319   1
   4  -8   0 -2.8413  2.6617   2
   4  -8   0 4.88385 2.30320   6
   3  -8   0 32.5871  3.1003   2
   3  -8   0 32.4019  2.7661   6
   3  -8   0 32.3538  2.6451   1
  -3   8   0 38.9561  3.0205   4
   2  -8   0 2.90875 1.74315   1
   2  -8   0 1.71245 1.60320   5
   2  -8   0 -0.3833  1.3222   7
   2  -8   0 4.25981 1.85688   6
   2  -8   0 0.22203 1.83260   7
   2  -8   0 2.18536 1.98781   2
  -2   8   0 1.83913 1.90886   4
   1  -8   0 241.143   9.070   7
   1  -8   0 224.799   7.546   2
   1  -8   0 225.721   6.754   6
   1  -8   0 215.747   8.524   7
   1  -8   0 222.275   6.988   1
   1  -8   0 224.429   7.345   5
  -1   8   0 229.724   7.578   4
  -1   8   0 223.779   7.042   5
   0  -8   0 19.1368  1.7533   7
   0  -8   0 18.2457  1.7826   1
   0  -8   0 18.0297  2.0105   2
   0  -8   0 12.3987  1.6592   5
   0  -8   0 19.9190  1.7900   6
   0  -8   0 18.7005  2.3028   7
   0   8   0 19.7272  2.0828   4
   0   8   0 20.2414  1.5568   5
  -1  -8   0 51.1315  2.5545   1
  -1  -8   0 51.1973  3.2315   2
  -1  -8   0 52.2934  3.4375   7
  -1  -8   0 45.0892  2.8262   6
  -1  -8   0 46.3075  2.7707   7
   1   8   0 44.9112  2.1785   5
  -2  -8   0 365.991  10.894   2
  -2  -8   0 344.930   9.685   6
  -2  -8   0 375.282  13.633   7
  -2  -8   0 346.229  13.133   7
  -2  -8   0 359.404  10.380   1
   2   8   0 347.055  12.772   7
   2   8   0 360.882  10.367   5
  -3  -8   0 89.7801  4.0137   2
  -3  -8   0 86.6155  4.2510   7
  -3  -8   0 90.6331  3.6295   1
   3   8   0 90.4783  3.8824   7
   3   8   0 84.9755  4.0660   7
   3   8   0 88.3479  3.2166   5
   3   8   0 92.2255  3.7648   1
  -4  -8   0 13.0472  2.2149   2
  -4  -8   0 10.9677  1.8769   1
   4   8   0 13.2100  2.0285   1
   4   8   0 11.0307  1.7145   2
   4   8   0 9.50881 1.58779   7
   4   8   0 10.1315  1.8543   7
   4   8   0 9.61449 1.39828   5
  -5  -8   0 -1.7502  1.8286   1
  -5  -8   0 3.90610 2.15946   2
   5   8   0 0.47560 1.56638   7
   5   8   0 1.90521 1.79605   2
   5   8   0 -1.2684  1.8441   1
  -6  -8   0 65.9219  4.6990   2
  -6  -8   0 55.6441  3.5373   1
  -6  -8   0 59.5239  4.5272   2
   6   8   0 58.6943  3.7979   1
   6   8   0 67.7416  4.0528   2
  -7  -8   0 18.2121  2.6199   1
   7   8   0 21.2073  2.9420   1
   7   8   0 25.9665  2.8630   2
  -8  -8   0 57.1911  3.9858   1
   8   8   0 55.4211  4.3613   1
   5  -9   0 -2.9573  2.7647   6
   5  -9   0 -0.9624  3.4178   2
   5  -9   0 -0.7827  2.8982   1
   4  -9   0 3.70463 2.78158   6
   4  -9   0 2.48720 2.72433   1
   4  -9   0 5.70167 3.18531   2
   3  -9   0 47.9368  3.3286   6
   3  -9   0 49.9214  3.5909   1
   3  -9   0 47.3556  3.7627   2
  -3   9   0 56.6732  3.8473   4
   2  -9   0 27.4824  2.6681   7
   2  -9   0 29.6788  2.6509   6
   2  -9   0 32.7376  2.7643   5
   2  -9   0 33.4412  3.0863   2
   2  -9   0 34.8792  2.6096   1
  -2   9   0 33.4067  2.9273   4
   1  -9   0 2.72410 1.76418   1
   1  -9   0 -1.0012  1.7284   5
   1  -9   0 2.12827 2.11819   2
   1  -9   0 -0.2336  1.8159   6
   1  -9   0 0.54633 1.55909   7
  -1   9   0 2.89464 2.04790   4
  -1   9   0 0.79899 1.43153   5
   0  -9   0 110.043   4.960   7
   0  -9   0 113.675   4.361   1
   0  -9   0 112.284   4.303   6
   0  -9   0 117.128   4.862   2
   0   9   0 111.408   4.038   5
   0   9   0 119.123   4.936   4
  -1  -9   0 110.593   4.170   1
  -1  -9   0 114.556   4.825   2
  -1  -9   0 107.878   4.936   7
  -1  -9   0 109.987   4.126   6
   1   9   0 111.912   3.931   5
  -2  -9   0 101.160   4.218   1
  -2  -9   0 106.132   4.028   6
  -2  -9   0 102.442   4.748   2
   2   9   0 101.770   3.616   5
  -3  -9   0 -0.1009  1.6890   1
  -3  -9   0 2.71681 2.01703   2
   3   9   0 2.42855 1.74378   1
  -4  -9   0 1.10502 1.86431   1
  -4  -9   0 1.83355 2.11594   2
   4   9   0 0.99428 2.03225   1
  -5  -9   0 5.77915 2.14099   1
  -5  -9   0 6.69904 2.34232   2
   5   9   0 4.45718 2.16788   1
  -6  -9   0 154.108   6.583   2
  -6  -9   0 174.595   6.690   2
  -6  -9   0 159.467   6.061   1
   6   9   0 172.068   6.543   1
  -7  -9   0 35.0205  3.2272   1
   7   9   0 36.6289  3.6188   1
  -8  -9   0 27.3994  3.2435   1
   8   9   0 15.7607  3.4880   1
   4 -10   0 37.1952  3.5830   6
   4 -10   0 38.0773  3.6472   1
   4 -10   0 38.9454  4.1538   2
   3 -10   0 6.39794 2.55275   6
   3 -10   0 2.99316 3.03290   2
   3 -10   0 6.89508 2.56504   1
   2 -10   0 6.85897 2.27280   1
   2 -10   0 3.06469 2.40894   6
   2 -10   0 4.96374 2.59378   2
  -2  10   0 3.68279 2.51151   4
   1 -10   0 34.5766  2.7624   6
   1 -10   0 33.6145  2.7219   1
   1 -10   0 34.2835  3.0133   2
  -1  10   0 28.7373  3.0143   4
   0 -10   0 27.2412  2.4822   1
   0 -10   0 25.4394  2.7120   2
   0 -10   0 25.9564  2.3917   6
   0  10   0 24.6943  2.7519   4
  -1 -10   0 18.4181  2.6209   2
  -1 -10   0 10.9082  2.0346   6
  -1 -10   0 12.4314  2.1226   1
   1  10   0 15.8469  2.4723   4
  -2 -10   0 35.5607  2.5004   6
  -2 -10   0 36.9272  3.1188   2
  -2 -10   0 34.0815  2.5773   1
  -3 -10   0 46.1554  3.4215   2
  -3 -10   0 35.2092  2.7339   1
  -4 -10   0 19.0551  2.8940   2
  -4 -10   0 13.5428  2.2344   1
   4  10   0 17.3911  2.4364   1
  -5 -10   0 122.033   5.366   1
  -5 -10   0 148.805   6.567   2
   5  10   0 143.295   5.682   1
  -6 -10   0 15.9320  3.3091   2
  -6 -10   0 14.9076  2.7009   1
   6  10   0 18.4647  3.0884   1
  -7 -10   0 24.2292  3.1981   1
   7  10   0 31.4868  3.5863   1
   3 -11   0 -2.6804  2.9560   2
   3 -11   0 2.93452 2.76082   1
   3 -11   0 -0.4114  2.9842   6
   2 -11   0 18.1746  3.1511   2
   2 -11   0 13.5703  2.9006   6
   2 -11   0 14.1219  2.7906   1
  -2  11   0 18.1540  3.1801   4
   1 -11   0 8.08543 2.88395   2
   1 -11   0 7.81507 2.51427   6
   1 -11   0 5.43482 2.42438   1
  -1  11   0 8.33749 2.81173   4
   0 -11   0 11.9467  2.7882   2
   0 -11   0 11.5323  2.4486   6
   0 -11   0 12.1354  2.4281   1
   0  11   0 10.4296  2.7592   4
  -1 -11   0 41.6767  3.1133   1
  -1 -11   0 39.2875  3.3587   2
   1  11   0 42.2795  3.5978   4
  -2 -11   0 0.14636 2.65494   2
  -2 -11   0 3.42269 2.30740   1
  -3 -11   0 29.6573  3.3814   2
  -3 -11   0 22.9081  2.7949   1
  -4 -11   0 40.0409  3.1840   1
  -4 -11   0 40.0271  3.5860   2
  -5 -11   0 58.3131  4.3675   2
  -5 -11   0 45.2186  3.4945   1
  -6 -11   0 0.29107 2.65022   1
  -6 -11   0 1.14429 3.02264   2
   1 -12   0 12.4933  3.1431   2
   1 -12   0 12.8492  2.8941   1
  -1  12   0 15.8929  3.3130   4
   0 -12   0 6.16892 2.63570   1
   0 -12   0 10.1472  3.0556   2
   0  12   0 3.66266 2.97931   4
  -1 -12   0 5.29423 2.92691   2
  -1 -12   0 5.58167 2.57762   1
   1  12   0 4.03388 2.74403   4
  -2 -12   0 -0.3661  2.3306   1
  -2 -12   0 3.95050 3.03185   2
   2  12   0 -4.4214  2.9409   4
  -3 -12   0 30.7521  3.7913   2
  -3 -12   0 24.4616  2.9763   1
  -4 -12   0 74.6389  4.4887   1
  -4 -12   0 93.2237  6.0481   2
  -5 -12   0 -0.4380  2.9385   1
  -5 -12   0 -0.1566  3.5120   2
  -1 -13   0 14.0168  3.0846   1
  -1 -13   0 20.3494  3.6358   2
   1  13   0 18.4929  3.5771   4
  -2 -13   0 13.5517  3.5199   2
  -2 -13   0 12.0269  3.0750   1
   2  13   0 8.07852 3.30761   4
  -3 -13   0 1.25978 3.55998   2
  -3 -13   0 2.60085 2.91127   1
   3  13   0 1.49914 3.51939   4
   3  13  -1 9.27381 3.57997   4
   2  13  -1 -1.6881  3.3281   4
  -2 -13   1 6.18673 3.45266   2
  -2 -13   1 5.58610 3.01614   1
  -5 -12   1 -4.4058  3.4316   2
  -5 -12   1 -6.0338  2.7392   1
  -4 -12   1 12.2931  3.6118   2
  -4 -12   1 13.1406  3.0602   1
   3  12  -1 32.5192  3.9229   4
  -3 -12   1 33.1580  3.2795   1
  -3 -12   1 26.8414  3.7201   2
   2  12  -1 17.1260  3.3196   4
  -2 -12   1 20.9761  3.2911   2
  -2 -12   1 18.0463  2.9491   1
   1  12  -1 7.54490 3.11041   4
  -1 -12   1 2.96940 2.42233   1
  -1 -12   1 4.88601 2.88186   2
   0  12  -1 2.92506 3.11660   4
   0 -12   1 4.57335 2.56200   1
   0 -12   1 1.46420 2.97540   2
  -1  12  -1 14.9408  3.4422   4
   1 -12   1 16.4749  3.1836   2
   1 -12   1 19.2609  3.0719   1
  -6 -11   1 0.63977 3.38728   2
  -6 -11   1 1.26242 2.71617   1
  -5 -11   1 1.19573 2.69014   1
  -5 -11   1 -3.3661  3.0705   2
  -4 -11   1 14.3427  2.7462   1
  -4 -11   1 13.3170  3.2372   2
  -3 -11   1 16.9414  2.6193   1
  -3 -11   1 30.3271  3.3727   2
   2  11  -1 106.329   5.244   4
  -2 -11   1 105.411   5.307   2
  -2 -11   1 106.323   4.775   1
   1  11  -1 16.3335  3.0050   4
  -1 -11   1 11.9098  2.8461   2
  -1 -11   1 12.6629  2.3991   1
   0  11  -1 9.31105 2.80788   4
   0 -11   1 7.04411 2.28794   1
   0 -11   1 11.6536  2.6833   2
  -1  11  -1 12.3626  3.0173   4
   1 -11   1 14.9354  2.5571   1
   1 -11   1 8.11401 2.60177   6
   1 -11   1 12.1294  2.7236   2
  -2  11  -1 11.2804  3.1929   4
   2 -11   1 13.4862  2.8200   2
   2 -11   1 13.1356  2.6735   1
   2 -11   1 9.90848 2.84920   6
   3 -11   1 -0.7335  3.0377   6
   3 -11   1 7.05945 3.05207   2
   3 -11   1 -4.7678  2.7331   1
   7  10  -1 11.5035  3.1915   1
  -7 -10   1 8.38616 2.92753   1
   6  10  -1 -3.3763  2.4841   1
  -6 -10   1 1.61214 2.79983   2
  -6 -10   1 -1.1048  2.5267   1
  -6 -10   1 -0.7337  2.7953   2
  -5 -10   1 89.8463  5.4964   2
  -5 -10   1 81.0926  4.3120   1
  -4 -10   1 137.108   5.966   2
  -4 -10   1 146.630   5.649   1
  -3 -10   1 1.62145 2.49107   2
  -3 -10   1 3.59832 1.95860   1
  -2 -10   1 4.24726 1.95084   1
  -2 -10   1 7.26165 2.39046   2
   1  10  -1 22.4205  2.7163   4
  -1 -10   1 20.1701  2.5598   2
  -1 -10   1 22.0687  2.1711   6
  -1 -10   1 16.3408  2.1567   1
   0  10  -1 41.2887  3.3163   4
   0 -10   1 42.4919  3.1030   1
   0 -10   1 47.0153  2.8210   6
   0 -10   1 46.3727  3.2171   2
  -1  10  -1 13.0849  2.7309   4
   1 -10   1 13.0008  2.2353   1
   1 -10   1 10.6946  2.3872   6
   1 -10   1 16.6893  2.5969   2
  -2  10  -1 1.94954 2.68614   4
   2 -10   1 4.11938 2.39156   6
   2 -10   1 11.2439  2.4834   2
   2 -10   1 3.77198 2.34187   1
  -3  10  -1 5.25888 3.07474   4
   3 -10   1 3.76624 2.70526   2
   3 -10   1 -0.4820  2.6639   6
   3 -10   1 1.60883 2.60213   1
   4 -10   1 7.76139 3.45235   2
   4 -10   1 0.19787 2.87062   1
   4 -10   1 -1.9034  3.0425   6
   8   9  -1 -0.7940  3.2118   1
  -8  -9   1 0.28394 2.81159   1
   7   9  -1 -3.0305  2.6733   1
  -7  -9   1 -2.3843  2.6349   1
   6   9  -1 46.7434  3.5101   1
  -6  -9   1 54.2304  3.7368   2
  -6  -9   1 49.5193  3.6669   1
  -6  -9   1 52.1138  3.7127   2
   5   9  -1 104.041   4.625   1
  -5  -9   1 95.4924  4.4901   1
  -5  -9   1 112.872   5.470   2
   4   9  -1 131.570   5.091   1
  -4  -9   1 134.233   5.782   2
  -4  -9   1 128.842   4.980   1
   3   9  -1 0.88731 1.68123   1
  -3  -9   1 2.39330 2.01517   2
  -3  -9   1 2.40034 1.75516   1
  -2  -9   1 89.8051  4.3597   7
  -2  -9   1 89.1941  4.4199   2
  -2  -9   1 87.3828  3.6214   1
  -2  -9   1 81.3165  3.4616   6
   1   9  -1 10.7359  2.1652   4
  -1  -9   1 13.0274  1.7873   6
  -1  -9   1 9.82141 1.77044   7
  -1  -9   1 13.4576  2.1416   2
  -1  -9   1 12.5456  1.9021   1
   0   9  -1 81.8000  4.2153   4
   0  -9   1 78.2442  3.9228   2
   0  -9   1 74.2935  3.8604   7
   0  -9   1 78.1313  3.7546   6
   0  -9   1 75.9512  3.4839   1
  -1   9  -1 58.1587  3.5828   4
   1  -9   1 54.6343  3.1872   5
   1  -9   1 53.1637  3.1222   7
   1  -9   1 59.0664  3.1323   1
   1  -9   1 58.3491  3.3379   6
   1  -9   1 59.3695  3.4715   2
  -2   9  -1 -0.3698  2.4409   4
   2  -9   1 -0.2512  2.0961   2
   2  -9   1 1.01140 1.95325   5
   2  -9   1 3.73100 1.98130   6
   2  -9   1 3.77128 2.00191   1
  -3   9  -1 19.3696  3.1452   4
   3  -9   1 10.2413  2.4765   6
   3  -9   1 21.4994  2.9109   2
   3  -9   1 11.3727  2.4554   1
   4  -9   1 40.6621  3.4062   1
   4  -9   1 41.6489  3.8824   2
   4  -9   1 42.7236  3.5657   6
   5  -9   1 -4.4162  3.2074   2
   5  -9   1 -2.5677  2.8433   1
   5  -9   1 -2.1462  2.8786   6
   8   8  -1 17.7413  3.4097   1
  -8  -8   1 16.5927  3.0539   1
   7   8  -1 19.7573  3.1665   1
  -7  -8   1 21.7443  2.9043   1
   6   8  -1 214.388   7.510   1
  -6  -8   1 224.233   8.106   2
  -6  -8   1 196.475   7.136   1
  -6  -8   1 222.475   7.971   2
   5   8  -1 47.6907  3.2106   7
   5   8  -1 51.2497  3.3430   1
  -5  -8   1 50.7744  3.3573   2
  -5  -8   1 51.8726  3.2219   1
   4   8  -1 54.3771  3.3657   1
   4   8  -1 45.7282  3.1783   7
  -4  -8   1 52.1438  3.3609   2
  -4  -8   1 52.7270  3.0148   1
   3   8  -1 49.5981  2.8205   1
   3   8  -1 42.8546  1.9664   5
   3   8  -1 39.6974  2.5307   7
  -3  -8   1 41.4412  2.7586   7
  -3  -8   1 39.5564  2.6762   1
  -3  -8   1 47.6573  3.0274   2
   2   8  -1 21.1396  1.4803   5
  -2  -8   1 18.9434  1.8829   7
  -2  -8   1 19.1335  1.6067   6
  -2  -8   1 17.2505  1.7695   1
  -2  -8   1 18.1724  2.0949   2
  -2  -8   1 18.9385  2.3874   7
   1   8  -1 28.6369  1.6884   5
  -1  -8   1 27.3672  2.3119   7
  -1  -8   1 24.6436  1.8904   1
  -1  -8   1 27.7361  1.8652   6
  -1  -8   1 25.7297  2.1681   2
  -1  -8   1 28.7404  2.6005   7
   0   8  -1 274.037   8.366   5
   0   8  -1 284.823   9.093   4
   0  -8   1 285.398   8.397   1
   0  -8   1 305.903  10.966   7
   0  -8   1 269.223   8.651   5
   0  -8   1 296.517   8.867   2
   0  -8   1 272.467  10.477   7
   0  -8   1 280.110   7.916   6
  -1   8  -1 3.07289 1.25301   5
  -1   8  -1 4.34548 1.79712   4
   1  -8   1 2.36332 1.52718   1
   1  -8   1 -0.2030  1.6294   2
   1  -8   1 -0.2254  1.6839   7
   1  -8   1 2.29802 1.29040   7
   1  -8   1 2.01741 1.34417   3
   1  -8   1 1.91682 1.46272   6
   1  -8   1 1.29778 1.51148   5
  -2   8  -1 33.8510  2.8025   4
  -2   8  -1 35.1601  2.4423   5
   2  -8   1 30.8165  2.2969   7
   2  -8   1 33.7831  2.3367   1
   2  -8   1 33.7044  2.5019   6
   2  -8   1 33.6176  2.7111   2
   2  -8   1 32.5791  2.4956   5
   2  -8   1 35.7489  2.9861   7
  -3   8  -1 111.398   5.480   4
   3  -8   1 99.1895  4.7234   5
   3  -8   1 120.055   5.351   7
   3  -8   1 108.071   4.548   1
   3  -8   1 111.600   4.693   6
   3  -8   1 109.935   5.148   2
   4  -8   1 10.8185  2.4285   1
   4  -8   1 6.08237 2.39508   6
   4  -8   1 7.14615 2.70758   2
   5  -8   1 -4.8823  2.5139   6
   5  -8   1 1.41899 2.64066   1
   5  -8   1 -3.5991  3.0124   2
   6  -8   1 -2.5007  3.2951   2
   6  -8   1 -0.1438  2.8977   1
   6  -8   1 -0.4369  2.9820   6
   9   7  -1 10.8290  3.5306   1
   8   7  -1 62.7616  4.0232   2
   8   7  -1 60.8623  4.2894   1
  -8  -7   1 63.1608  4.0219   1
   7   7  -1 150.058   6.110   2
   7   7  -1 147.445   6.146   1
  -7  -7   1 138.800   5.555   1
   6   7  -1 30.5190  2.8801   1
   6   7  -1 28.8946  2.4176   2
  -6  -7   1 23.8466  2.4921   1
  -6  -7   1 28.8622  2.7553   2
   5   7  -1 1.33339 1.75362   1
   5   7  -1 1.21039 1.52131   7
   5   7  -1 2.46685 1.65673   2
  -5  -7   1 -0.1765  1.8199   2
  -5  -7   1 -1.3616  1.8102   2
  -5  -7   1 0.93175 1.81706   1
   4   7  -1 -0.9329  1.4915   1
   4   7  -1 1.49228 1.36387   2
   4   7  -1 1.72224 1.54082   7
   4   7  -1 0.39937 1.25250   7
  -4  -7   1 -1.2526  1.6970   2
  -4  -7   1 2.11490 1.55352   1
  -4  -7   1 0.29866 1.33433   7
  -4  -7   1 -1.3000  1.8314   7
   3   7  -1 117.516   4.181   2
   3   7  -1 130.336   3.785   5
   3   7  -1 115.098   4.896   7
   3   7  -1 123.016   4.721   7
   3   7  -1 123.455   4.347   1
  -3  -7   1 115.430   4.384   2
  -3  -7   1 118.087   4.185   1
  -3  -7   1 109.883   4.982   7
  -3  -7   1 98.4779  5.1718   7
   2   7  -1 362.549  13.124   7
   2   7  -1 375.712  10.601   5
   2   7  -1 385.215  10.686   1
   2   7  -1 362.057  13.195   7
  -2  -7   1 369.247   9.793   6
  -2  -7   1 361.521  13.513   7
  -2  -7   1 390.640  13.921   7
  -2  -7   1 375.450  10.667   1
  -2  -7   1 361.598  10.936   2
   1   7  -1 587.770  16.390   5
  -1  -7   1 600.039  21.026   7
  -1  -7   1 575.938  14.996   6
  -1  -7   1 586.943  16.631   2
  -1  -7   1 577.403  16.105   1
  -1  -7   1 560.474  20.660   7
   0   7  -1 0.31869 1.12351   1
   0   7  -1 6.44125 1.57434   4
   0   7  -1 -1.4009  0.8790   5
   0  -7   1 1.44274 1.19146   1
   0  -7   1 0.33152 1.44149   7
   0  -7   1 -0.7308  1.1727   6
   0  -7   1 0.56718 1.04731   7
   0  -7   1 -0.7081  1.0818   5
   0  -7   1 1.35504 1.32046   2
  -1   7  -1 204.248   6.903   4
  -1   7  -1 198.043   6.309   5
   1  -7   1 200.070   7.651   7
   1  -7   1 208.960   6.696   2
   1  -7   1 202.345   6.039   6
   1  -7   1 202.010   6.209   1
   1  -7   1 209.290   6.556   5
   1  -7   1 204.479   6.923   3
   1  -7   1 216.084   8.026   7
  -2   7  -1 128.941   4.891   4
  -2   7  -1 116.698   4.300   5
   2  -7   1 114.517   4.487   5
   2  -7   1 121.527   4.799   2
   2  -7   1 126.107   5.158   7
   2  -7   1 120.798   4.332   6
   2  -7   1 121.627   4.206   1
   2  -7   1 122.738   4.419   3
   2  -7   1 116.202   4.802   7
  -3   7  -1 18.3158  2.5178   4
   3  -7   1 18.1012  1.9824   7
   3  -7   1 15.5744  2.0091   6
   3  -7   1 14.4482  2.1781   2
   3  -7   1 15.3807  2.0869   5
   3  -7   1 14.6840  1.5648   7
   3  -7   1 14.4788  1.9577   1
  -4   7  -1 -2.5706  2.1697   4
   4  -7   1 1.83984 1.79702   7
   4  -7   1 2.66074 2.05613   6
   4  -7   1 2.43740 2.05926   1
   4  -7   1 1.18073 2.19114   2
   5  -7   1 21.4623  3.0097   2
   5  -7   1 22.0470  2.8235   1
   5  -7   1 20.9198  2.9124   6
   6  -7   1 -5.3465  2.9599   2
   6  -7   1 -1.6916  2.5907   6
   6  -7   1 -2.5984  2.6506   1
   9   6  -1 32.7644  4.1058   1
   9   6  -1 37.8490  3.7414   2
   8   6  -1 39.7932  3.6377   1
   8   6  -1 32.4378  3.2722   2
  -8  -6   1 37.4140  3.0554   1
   7   6  -1 42.4095  3.0570   2
   7   6  -1 41.3671  3.4374   1
  -7  -6   1 40.5013  2.8775   1
   6   6  -1 22.5919  1.7869   5
   6   6  -1 26.1364  2.3406   2
   6   6  -1 19.9481  2.4076   1
  -6  -6   1 20.4383  2.2222   1
  -6  -6   1 23.6950  2.5065   2
   5   6  -1 -0.6435  1.4466   7
   5   6  -1 -0.2027  1.4686   2
   5   6  -1 -1.9831  1.5983   1
  -5  -6   1 3.23952 1.81055   2
  -5  -6   1 -0.2749  1.6172   1
  -5  -6   1 0.20154 1.76458   2
   4   6  -1 58.9351  3.4105   7
   4   6  -1 62.6856  3.1163   7
   4   6  -1 64.6340  2.9839   2
   4   6  -1 61.0376  3.1083   1
  -4  -6   1 66.2130  3.7395   7
  -4  -6   1 57.1964  3.1884   7
  -4  -6   1 61.9030  3.3943   2
  -4  -6   1 59.0321  2.8873   1
   3   6  -1 756.069  26.055   7
   3   6  -1 755.295  20.710   2
   3   6  -1 731.948  26.225   7
   3   6  -1 752.395  20.366   1
  -3  -6   1 706.487  26.152   7
  -3  -6   1 735.684  20.312   1
  -3  -6   1 734.721  20.919   2
   2   6  -1 268.476   7.669   1
   2   6  -1 256.356   9.493   7
   2   6  -1 259.378   7.640   2
   2   6  -1 265.195   7.534   5
   2   6  -1 258.227   9.386   7
  -2  -6   1 262.900   9.921   7
  -2  -6   1 260.768   7.897   2
  -2  -6   1 259.077   7.584   1
  -2  -6   1 261.449   6.948   6
  -2  -6   1 258.355   9.637   7
   1   6  -1 10.4713  0.8735   5
  -1  -6   1 8.87205 1.27851   2
  -1  -6   1 8.03269 1.14033   7
  -1  -6   1 7.79218 1.05871   6
  -1  -6   1 9.63550 1.50681   7
  -1  -6   1 8.37486 1.19167   1
   0   6  -1 444.834  12.787   5
   0   6  -1 468.104  12.549   1
   0   6  -1 453.186  13.496   4
   0  -6   1 439.772  12.884   2
   0  -6   1 458.067  12.492   1
   0  -6   1 444.478  11.701   6
   0  -6   1 442.411  15.984   7
   0  -6   1 441.438  12.932   5
   0  -6   1 461.970  16.254   7
  -1   6  -1 1.66257 1.35113   4
  -1   6  -1 0.78120 0.87299   5
   1  -6   1 4.46290 1.18019   3
   1  -6   1 3.19915 1.29982   2
   1  -6   1 2.69471 1.16115   7
   1  -6   1 3.29013 0.87114   7
   1  -6   1 2.83581 1.15736   6
   1  -6   1 3.52994 1.05980   1
   1  -6   1 1.11845 1.04123   5
  -2   6  -1 14.2523  1.3893   5
  -2   6  -1 17.6334  1.9339   4
   2  -6   1 16.9160  1.4812   1
   2  -6   1 12.9122  1.5342   5
   2  -6   1 13.2093  1.6545   2
   2  -6   1 14.1169  1.3576   7
   2  -6   1 17.0993  1.4417   3
   2  -6   1 15.3915  1.4418   7
   2  -6   1 13.0217  1.5467   6
  -3   6  -1 105.656   4.092   5
  -3   6  -1 111.833   4.583   4
   3  -6   1 101.013   4.266   7
   3  -6   1 113.627   4.507   7
   3  -6   1 107.045   4.244   2
   3  -6   1 108.165   3.947   1
   3  -6   1 109.942   4.149   6
   3  -6   1 105.440   4.162   5
  -4   6  -1 46.2964  3.6463   4
   4  -6   1 50.9688  3.3368   5
   4  -6   1 49.8911  2.7553   7
   4  -6   1 51.7070  3.2621   1
   4  -6   1 54.2491  2.9426   7
   4  -6   1 55.2005  3.1294   6
   4  -6   1 47.9800  3.3321   2
   5  -6   1 25.7733  2.6576   6
   5  -6   1 27.5015  2.4173   7
   5  -6   1 26.3035  2.7298   2
   5  -6   1 33.9620  2.8746   1
   6  -6   1 43.4491  3.3969   6
   6  -6   1 47.2579  3.5970   2
   6  -6   1 52.5501  3.5439   1
   7  -6   1 12.3246  3.2495   6
   7  -6   1 9.64445 3.26533   2
   7  -6   1 15.4972  2.8762   1
   9   5  -1 30.6317  3.5086   2
   9   5  -1 25.5120  3.8744   1
   8   5  -1 44.8361  3.2610   2
   8   5  -1 38.4968  3.7586   1
   7   5  -1 24.9564  2.1384   5
   7   5  -1 28.3101  2.6384   2
   7   5  -1 20.0790  2.7767   1
  -7  -5   1 26.0336  2.5094   1
   6   5  -1 16.1547  1.6241   5
   6   5  -1 14.3309  1.9040   2
   6   5  -1 12.1819  2.1614   1
  -6  -5   1 13.1804  1.9789   1
  -6  -5   1 16.5720  2.3462   2
  -6  -5   1 13.1121  2.2226   7
   5   5  -1 254.000   9.220   7
   5   5  -1 243.136   7.513   1
   5   5  -1 242.957   7.443   2
   5   5  -1 219.472   9.389   7
  -5  -5   1 254.199   7.751   2
  -5  -5   1 231.701   9.105   7
  -5  -5   1 239.292   7.343   1
   4   5  -1 725.551  27.240   7
   4   5  -1 768.979  21.089   1
   4   5  -1 768.651  21.470   2
   4   5  -1 792.768  27.069   7
  -4  -5   1 763.261  21.017   1
  -4  -5   1 759.225  27.055   7
  -4  -5   1 772.883  21.640   2
   3   5  -1 86.9162  3.2544   1
   3   5  -1 90.4243  3.7724   7
   3   5  -1 89.3313  4.0297   7
   3   5  -1 91.2037  3.1796   2
  -3  -5   1 91.2540  3.4061   2
  -3  -5   1 95.3219  4.1383   7
  -3  -5   1 95.6580  3.2693   1
  -3  -5   1 89.9815  3.8865   7
   2   5  -1 85.3148  2.5190   6
   2   5  -1 89.2145  3.4983   7
   2   5  -1 88.2287  2.9771   2
   2   5  -1 87.4089  2.7785   5
   2   5  -1 84.3968  3.0023   1
   2   5  -1 86.9014  3.6378   7
  -2  -5   1 92.2769  3.8674   7
  -2  -5   1 88.7476  3.0985   1
  -2  -5   1 84.8979  3.6444   7
  -2  -5   1 87.9748  3.2660   2
   1   5  -1 671.988  18.784   5
   1   5  -1 675.155  18.355   1
   1   5  -1 671.087  23.444   7
   1   5  -1 672.463  23.417   7
  -1  -5   1 688.843  23.892   7
  -1  -5   1 676.326  23.683   7
  -1  -5   1 665.036  17.049   6
  -1  -5   1 674.173  18.319   1
  -1  -5   1 667.341  18.856   2
   0   5  -1 14.1337  1.0301   5
   0   5  -1 15.9348  1.3885   4
   0  -5   1 15.1137  1.0474   1
   0  -5   1 12.7374  1.1318   7
   0  -5   1 13.4399  1.2782   7
   0  -5   1 14.2237  1.1965   2
   0  -5   1 13.7426  1.0513   5
   0  -5   1 14.5191  1.0326   6
  -1   5  -1 224.706   6.797   5
  -1   5  -1 240.154   7.233   4
   1  -5   1 220.172   6.883   2
   1  -5   1 231.528   6.317   6
   1  -5   1 226.556   6.889   5
   1  -5   1 233.872   7.515   3
   1  -5   1 240.013   8.332   7
   1  -5   1 225.048   8.199   7
   1  -5   1 225.658   6.531   1
  -2   5  -1 710.170  20.689   4
  -2   5  -1 705.980  20.006   5
   2  -5   1 705.369  18.161   6
   2  -5   1 746.029  24.703   7
   2  -5   1 696.696  21.771   3
   2  -5   1 698.907  19.227   1
   2  -5   1 697.037  19.592   2
   2  -5   1 701.334  20.106   5
   2  -5   1 693.241  19.771   2
   2  -5   1 703.178  24.634   7
  -3   5  -1 36.8799  2.4856   4
  -3   5  -1 34.2498  2.1197   5
   3  -5   1 34.8234  2.2556   2
   3  -5   1 35.6021  1.9261   7
   3  -5   1 34.7836  2.2704   1
   3  -5   1 36.1580  2.2849   6
   3  -5   1 33.6604  2.2318   5
   3  -5   1 32.6105  1.7808   7
  -4   5  -1 64.3243  3.4949   4
   4  -5   1 59.2229  2.8488   7
   4  -5   1 57.6391  3.0938   6
   4  -5   1 60.2952  3.2811   5
   4  -5   1 58.9204  3.1012   2
   4  -5   1 62.0682  2.9444   7
   4  -5   1 57.7029  3.2404   1
  -5   5  -1 198.159   6.576   4
   5  -5   1 178.470   6.605   1
   5  -5   1 202.028   7.430   7
   5  -5   1 175.254   6.151   6
   5  -5   1 188.076   6.477   2
   6  -5   1 22.1591  2.7129   6
   6  -5   1 27.1435  2.8225   2
   6  -5   1 23.9127  2.6784   1
   7  -5   1 1.27178 2.55745   1
   7  -5   1 -0.9843  2.7235   2
   7  -5   1 0.78532 2.58402   6
   9   4  -1 18.9444  3.2101   2
   9   4  -1 13.0144  3.4158   1
   8   4  -1 75.7600  4.6345   2
   8   4  -1 66.3300  4.6827   1
   8   4  -1 74.6131  3.5111   6
   7   4  -1 3.69801 2.09219   2
   7   4  -1 0.43379 2.17223   1
   7   4  -1 1.44642 1.61044   5
   7   4  -1 -0.9268  1.5086   6
  -7  -4   1 2.45651 1.86343   1
   6   4  -1 181.596   6.180   2
   6   4  -1 182.767   5.882   5
   6   4  -1 175.379   6.147   1
  -6  -4   1 170.126   6.996   7
  -6  -4   1 179.278   7.409   7
  -6  -4   1 181.864   5.847   1
  -6  -4   1 187.893   6.533   2
   5   4  -1 587.928  16.691   2
   5   4  -1 589.295  16.476   1
   5   4  -1 593.867  20.951   7
   5   4  -1 586.070  16.698   5
   5   4  -1 551.669  21.252   7
  -5  -4   1 583.471  16.294   1
  -5  -4   1 599.530  21.173   7
  -5  -4   1 579.511  20.847   7
  -5  -4   1 590.992  16.910   2
   4   4  -1 310.370  11.023   7
   4   4  -1 304.966   8.807   1
   4   4  -1 281.655  11.201   7
   4   4  -1 295.138   8.769   2
  -4  -4   1 308.710   9.080   2
  -4  -4   1 296.583  10.950   7
  -4  -4   1 303.501   8.655   1
  -4  -4   1 297.909   9.054   2
   3   4  -1 108.661   3.554   2
   3   4  -1 98.6469  4.4607   7
   3   4  -1 114.110   4.351   7
   3   4  -1 110.700   3.690   1
  -3  -4   1 108.457   4.325   7
  -3  -4   1 109.998   3.562   1
  -3  -4   1 107.585   3.819   2
  -3  -4   1 111.887   4.659   7
   2   4  -1 41.9159  1.9643   7
   2   4  -1 42.5849  2.1469   7
   2   4  -1 41.3685  1.6865   2
   2   4  -1 42.7508  1.4366   6
   2   4  -1 43.3193  1.9215   1
  -2  -4   1 40.7079  1.8845   1
  -2  -4   1 44.3907  2.2603   7
  -2  -4   1 42.4820  2.0728   7
  -2  -4   1 44.3815  2.0270   2
   1   4  -1 173.214   6.196   7
   1   4  -1 170.496   4.975   1
   1   4  -1 178.594   4.948   5
   1   4  -1 170.196   4.483   6
   1   4  -1 172.595   6.132   7
  -1  -4   1 166.823   6.269   7
  -1  -4   1 175.943   4.558   6
  -1  -4   1 175.381   6.472   7
  -1  -4   1 167.919   4.926   1
  -1  -4   1 164.800   5.117   2
   0   4  -1 294.006   8.409   5
   0  -4   1 302.983   8.178   1
   0  -4   1 299.082  10.460   7
   0  -4   1 283.730   8.203   1
   0  -4   1 299.517   8.484   5
   0  -4   1 302.917  10.590   7
   0  -4   1 297.944   7.667   6
   0  -4   1 287.753   8.465   2
  -1   4  -1 599.322  16.939   5
  -1   4  -1 611.738  17.559   4
   1  -4   1 564.020  16.765   2
   1  -4   1 613.935  16.312   1
   1  -4   1 596.277  16.640   2
   1  -4   1 602.177  17.002   5
   1  -4   1 632.731  20.989   7
   1  -4   1 616.540  18.635   3
   1  -4   1 592.794  20.952   7
   1  -4   1 596.067  15.353   6
  -2   4  -1 197.370   6.133   4
  -2   4  -1 188.257   5.809   5
   2  -4   1 203.699   5.458   6
   2  -4   1 188.985   5.622   2
   2  -4   1 176.540   5.622   1
   2  -4   1 186.948   6.233   3
   2  -4   1 190.644   5.511   2
   2  -4   1 188.384   5.879   5
   2  -4   1 195.820   6.741   7
   2  -4   1 190.669   5.513   1
  -3   4  -1 294.349   8.969   4
   3  -4   1 287.067   7.888   6
   3  -4   1 291.424   8.322   2
   3  -4   1 281.753   8.687   5
   3  -4   1 298.965  10.173   7
   3  -4   1 288.954   8.251   1
   3  -4   1 283.557  10.142   7
   3  -4   1 278.047   8.293   1
   3  -4   1 274.389   8.233   2
  -4   4  -1 176.376   5.898   4
  -4   4  -1 172.021   6.090   3
   4  -4   1 169.415   5.772   5
   4  -4   1 180.757   6.388   7
   4  -4   1 165.508   5.296   6
   4  -4   1 164.390   6.349   7
   4  -4   1 170.056   5.425   2
   4  -4   1 161.354   5.618   1
  -5   4  -1 42.1406  2.8472   3
   5  -4   1 39.4927  2.5480   6
   5  -4   1 43.2731  2.5977   7
   5  -4   1 39.2033  2.9496   1
   5  -4   1 44.1128  2.4934   7
   5  -4   1 40.1307  3.0222   2
   5  -4   1 44.3731  2.8428   5
  -6   4  -1 1.51232 1.90633   3
   6  -4   1 -0.3523  1.9953   6
   6  -4   1 -0.9685  1.9943   2
   6  -4   1 -1.1240  2.1513   1
   7  -4   1 26.4997  2.8372   1
   7  -4   1 26.7354  2.9506   6
   7  -4   1 34.4022  3.0529   2
   8  -4   1 3.80543 2.97461   2
   8  -4   1 5.12692 3.06168   6
   8  -4   1 4.87481 2.81584   1
   9   3  -1 5.09762 3.00465   1
   9   3  -1 5.87317 2.42642   6
   9   3  -1 5.75688 3.02966   2
   8   3  -1 0.57255 2.70284   1
   8   3  -1 0.59066 2.17286   2
   8   3  -1 1.40191 1.92724   6
   7   3  -1 245.704   6.999   6
   7   3  -1 237.422   7.724   5
   7   3  -1 238.422   7.939   1
   7   3  -1 231.851   7.750   2
  -7  -3   1 248.194   7.581   1
   6   3  -1 249.835  10.625   7
   6   3  -1 272.829   8.439   1
   6   3  -1 267.000   8.183   5
   6   3  -1 263.356   8.168   2
  -6  -3   1 254.317   9.807   7
  -6  -3   1 278.247  10.074   7
  -6  -3   1 274.131   8.044   1
   5   3  -1 0.60656 1.59476   7
   5   3  -1 0.13525 1.02013   5
   5   3  -1 0.84885 1.42021   1
   5   3  -1 0.12146 1.16844   7
   5   3  -1 1.16423 1.25916   2
  -5  -3   1 1.16237 1.31037   7
  -5  -3   1 0.23037 1.01373   7
  -5  -3   1 1.23275 1.39688   2
  -5  -3   1 1.54546 1.19969   1
   4   3  -1 10.0012  1.4088   1
   4   3  -1 11.1616  1.2697   7
   4   3  -1 6.31694 1.07093   2
   4   3  -1 19.2367  1.6822   7
  -4  -3   1 12.0058  1.2055   7
  -4  -3   1 7.33851 1.14160   1
  -4  -3   1 9.69765 1.36689   2
   3   3  -1 222.557   6.471   1
   3   3  -1 224.773   6.502   2
   3   3  -1 225.190   8.101   7
   3   3  -1 217.946   8.268   7
  -3  -3   1 217.862   6.632   2
  -3  -3   1 215.323   6.621   2
  -3  -3   1 219.289   8.089   7
  -3  -3   1 218.382   6.350   1
   2   3  -1 370.063  12.898   7
   2   3  -1 363.907  13.027   7
   2   3  -1 379.559   9.220   6
   2   3  -1 359.217  10.042   1
   2   3  -1 365.164  10.229   2
  -2  -3   1 351.747  10.320   2
  -2  -3   1 362.388  10.022   1
  -2  -3   1 356.184  12.910   7
   1   3  -1 1112.86   38.73   7
   1   3  -1 1095.36   29.87   1
   1   3  -1 1118.07   27.74   6
   1   3  -1 1118.27   30.57   2
   1   3  -1 1114.35   30.76   5
   1   3  -1 1105.35   38.75   7
  -1  -3   1 1124.55   27.77   6
  -1  -3   1 1109.78   29.86   1
  -1  -3   1 1071.55   30.64   2
  -1  -3   1 1131.16   38.73   7
  -1  -3   1 1147.67   38.85   7
   0   3  -1 3482.20   86.76   6
   0   3  -1 3604.71   96.70   5
   0   3  -1 3435.43   99.48   4
   0  -3   1 3315.45   95.99   2
   0  -3   1 3521.50  120.92   7
   0  -3   1 3309.96   93.34   1
   0  -3   1 3516.98   96.90   5
   0  -3   1 3556.18  121.07   7
   0  -3   1 3545.94   93.19   1
   0  -3   1 3489.23   86.96   6
  -1   3  -1 4.64864 0.41390   1
  -1   3  -1 4.80838 0.75976   4
  -1   3  -1 4.20696 0.64463   5
   1  -3   1 4.49808 0.65218   6
   1  -3   1 5.37301 0.53765   2
   1  -3   1 4.95780 0.69071   5
   1  -3   1 4.97080 0.74953   3
   1  -3   1 4.14800 0.41537   2
   1  -3   1 4.35164 0.51878   1
  -2   3  -1 1392.48   39.43   5
  -2   3  -1 1459.46   40.67   4
  -2   3  -1 1413.81   37.82   1
   2  -3   1 1425.99   39.49   5
   2  -3   1 1435.39   38.87   2
   2  -3   1 1439.16   35.62   6
   2  -3   1 1392.38   38.05   1
   2  -3   1 1415.27   38.85   2
   2  -3   1 1407.68   43.15   3
   2  -3   1 1401.77   37.98   1
  -3   3  -1 306.674   9.254   4
  -3   3  -1 291.247   9.697   3
   3  -3   1 314.709   8.190   6
   3  -3   1 301.535  10.611   7
   3  -3   1 283.996   8.564   2
   3  -3   1 303.121   8.596   2
   3  -3   1 303.012   9.012   5
   3  -3   1 298.086   8.600   1
   3  -3   1 310.786  10.612   7
   3  -3   1 309.540   8.557   1
  -4   3  -1 17.2489  1.6605   3
  -4   3  -1 17.2698  1.5382   4
   4  -3   1 16.5858  1.5613   6
   4  -3   1 14.8689  1.3073   7
   4  -3   1 17.5989  1.3476   7
   4  -3   1 15.8670  1.7400   1
   4  -3   1 16.0213  1.3519   2
  -5   3  -1 34.6858  2.4917   3
   5  -3   1 32.9868  2.4196   1
   5  -3   1 33.3751  2.1047   2
   5  -3   1 31.3488  2.2890   6
   5  -3   1 35.6335  2.2045   7
   5  -3   1 34.2144  2.2116   7
   5  -3   1 32.1468  2.3548   5
  -6   3  -1 68.7355  3.7247   3
   6  -3   1 76.1719  3.7057   1
   6  -3   1 63.9228  3.7836   7
   6  -3   1 78.5233  3.6685   7
   6  -3   1 66.7450  3.7104   6
   6  -3   1 69.9064  3.6776   2
   7  -3   1 15.0978  2.4826   2
   7  -3   1 14.9541  2.5229   6
   7  -3   1 10.4459  2.3682   1
   8  -3   1 5.49924 2.64347   2
   8  -3   1 2.87137 2.81934   6
   8  -3   1 5.95954 2.59634   1
   9   2  -1 4.00063 2.45887   6
   9   2  -1 0.33224 3.04645   1
   9   2  -1 1.41147 2.93123   2
   8   2  -1 162.082   6.358   2
   8   2  -1 164.299   6.508   1
   8   2  -1 158.426   5.583   6
   7   2  -1 6.88681 2.27433   1
   7   2  -1 6.09131 2.01769   2
   7   2  -1 4.20543 1.73729   6
   6   2  -1 116.149   4.253   2
   6   2  -1 111.282   4.547   1
   6   2  -1 113.850   4.185   5
   6   2  -1 119.159   3.800   6
  -6  -2   1 115.006   4.019   1
  -6  -2   1 110.610   4.566   7
   5   2  -1 153.032   6.190   7
   5   2  -1 159.159   5.119   5
   5   2  -1 157.435   5.244   2
   5   2  -1 154.004   5.293   1
  -5  -2   1 155.830   5.395   2
  -5  -2   1 167.763   6.262   7
  -5  -2   1 156.986   6.047   7
  -5  -2   1 164.107   5.064   1
   4   2  -1 242.318   7.086   5
   4   2  -1 232.849   7.080   1
   4   2  -1 234.307   7.011   2
   4   2  -1 225.694   9.070   7
  -4  -2   1 242.906   7.312   2
  -4  -2   1 237.386   6.881   1
  -4  -2   1 244.937   8.892   7
  -4  -2   1 241.308   8.701   7
   3   2  -1 508.946  19.500   7
   3   2  -1 543.555  15.324   2
   3   2  -1 541.709  19.344   7
   3   2  -1 571.698  15.108   1
  -3  -2   1 552.737  15.479   2
  -3  -2   1 556.832  14.984   1
  -3  -2   1 562.884  19.336   7
   2   2  -1 3873.20  106.41   2
   2   2  -1 3882.23  103.84   1
   2   2  -1 3859.26  135.40   7
   2   2  -1 3981.53  134.91   7
  -2  -2   1 3930.12  134.79   7
  -2  -2   1 3887.99  103.88   1
  -2  -2   1 3698.85  106.15   2
  -2  -2   1 3760.80  106.18   2
   1   2  -1 303.122  10.784   7
   1   2  -1 309.648   8.383   1
   1   2  -1 308.494  10.860   7
   1   2  -1 296.383   8.542   2
   1   2  -1 304.836   7.690   6
  -1  -2   1 301.939   8.370   1
  -1  -2   1 323.731  10.909   7
  -1  -2   1 313.240  10.821   7
  -1  -2   1 304.139   8.604   2
   0   2  -1 138.552   3.820   5
   0   2  -1 135.254   3.463   6
   0  -2   1 133.228   3.707   1
   0  -2   1 135.945   3.476   6
   0  -2   1 131.261   3.766   2
   0  -2   1 138.046   3.837   5
   0  -2   1 133.006   3.728   1
   0  -2   1 129.893   3.837   2
  -1   2  -1 574.823  15.472   5
  -1   2  -1 556.304  15.963   4
   1  -2   1 551.699  16.970   3
   1  -2   1 563.192  15.478   5
   1  -2   1 536.718  15.118   2
   1  -2   1 558.306  14.820   1
   1  -2   1 549.156  13.963   6
   1  -2   1 528.981  14.862   1
  -2   2  -1 6.16508 0.78867   3
  -2   2  -1 7.41436 0.45701   1
  -2   2  -1 6.48992 0.89988   4
   2  -2   1 7.02612 0.48779   2
   2  -2   1 5.83354 0.76709   3
   2  -2   1 7.86693 0.61746   1
   2  -2   1 7.74617 0.48302   2
   2  -2   1 11.2024  0.7180   1
   2  -2   1 7.30469 0.81287   6
   2  -2   1 5.91986 0.78826   5
  -3   2  -1 4.09321 0.44808   1
  -3   2  -1 2.86437 0.89583   3
  -3   2  -1 3.01524 0.93780   4
   3  -2   1 0.80646 0.89767   1
   3  -2   1 3.71432 0.48320   7
   3  -2   1 6.25895 0.99769   5
   3  -2   1 2.81541 0.65141   2
   3  -2   1 2.16202 0.47416   7
   3  -2   1 3.10136 0.65206   2
   3  -2   1 1.74670 0.92646   6
   3  -2   1 4.92155 0.73865   1
  -4   2  -1 653.578  17.654   1
  -4   2  -1 669.370  20.473   3
   4  -2   1 633.549  23.043   7
   4  -2   1 667.216  16.976   6
   4  -2   1 658.798  18.298   2
   4  -2   1 674.742  22.995   7
   4  -2   1 648.348  18.819   5
   4  -2   1 644.991  18.136   1
  -5   2  -1 173.969   6.374   3
   5  -2   1 185.744   5.532   6
   5  -2   1 170.954   6.974   7
   5  -2   1 185.000   5.963   1
   5  -2   1 187.210   6.805   7
   5  -2   1 180.010   5.693   2
   5  -2   1 179.588   6.046   5
  -6   2  -1 3.41415 1.77337   3
   6  -2   1 4.46689 1.74754   6
   6  -2   1 1.68192 1.62568   7
   6  -2   1 -1.1677  1.8449   1
   6  -2   1 1.94903 1.67017   2
   6  -2   1 2.24218 1.44546   7
   7  -2   1 308.310   9.631   1
   7  -2   1 304.261   9.163   6
   7  -2   1 319.576   9.721   2
   8  -2   1 13.8763  2.6632   6
   8  -2   1 14.1819  2.8041   2
   8  -2   1 9.28673 2.73202   1
   9   1  -1 2.99800 3.07480   1
   9   1  -1 1.88653 2.54891   6
   9   1  -1 3.59441 2.96385   2
   8   1  -1 54.2168  3.8301   1
   8   1  -1 55.7686  3.7197   6
   8   1  -1 55.6751  3.7749   2
   7   1  -1 20.7699  2.3340   2
   7   1  -1 22.5276  2.1776   6
   7   1  -1 18.6542  2.6601   1
   6   1  -1 161.785   6.355   7
   6   1  -1 149.382   4.888   6
   6   1  -1 158.863   5.319   5
   6   1  -1 150.569   5.608   1
   6   1  -1 149.960   5.381   2
  -6  -1   1 150.427   5.007   1
   5   1  -1 27.2633  2.0906   1
   5   1  -1 19.9003  1.5906   5
   5   1  -1 20.5022  1.8934   7
   5   1  -1 22.0969  1.5439   6
   5   1  -1 18.0473  1.6090   2
  -5  -1   1 19.4114  1.4910   1
  -5  -1   1 19.6914  1.5031   7
  -5  -1   1 22.2473  1.6130   2
  -5  -1   1 22.2270  1.7068   7
   4   1  -1 503.548  17.219   7
   4   1  -1 495.991  13.860   5
   4   1  -1 483.242  12.434   6
   4   1  -1 469.261  13.537   1
   4   1  -1 476.361  13.671   2
  -4  -1   1 478.970  13.804   2
  -4  -1   1 475.457  17.050   7
  -4  -1   1 488.447  13.341   1
  -4  -1   1 475.494  17.169   7
   3   1  -1 2002.14   55.68   2
   3   1  -1 2080.87   56.21   5
   3   1  -1 2051.21   70.51   7
   3   1  -1 1989.63   54.46   1
  -3  -1   1 2057.66   70.58   7
  -3  -1   1 2036.51   54.33   1
  -3  -1   1 2068.21   70.46   7
  -3  -1   1 1944.47   55.82   2
   2   1  -1 237.053   6.729   1
   2   1  -1 237.870   6.782   2
   2   1  -1 242.708   6.841   5
  -2  -1   1 241.863   8.544   7
  -2  -1   1 230.515   6.914   2
  -2  -1   1 244.440   8.666   7
  -2  -1   1 243.650   6.659   1
   1   1  -1 2285.90   58.75   1
   1   1  -1 2295.56   76.02   7
   1   1  -1 2340.04   60.45   5
   1   1  -1 2233.53   60.03   2
  -1  -1   1 2070.00   58.37   1
  -1  -1   1 1839.79   58.42   1
  -1  -1   1 2195.24   59.97   2
  -1   1  -1 97.1341  3.2553   3
  -1   1  -1 95.2581  3.1504   4
   1  -1   1 101.418   3.249   3
   1  -1   1 102.829   2.708   1
   1  -1   1 97.8900  2.7033   1
   1  -1   1 100.751   2.970   5
  -2   1  -1 963.668  28.815   3
  -2   1  -1 961.779  27.047   4
   2  -1   1 920.071  25.881   2
   2  -1   1 917.991  25.377   1
   2  -1   1 951.584  26.340   5
   2  -1   1 934.552  25.854   2
   2  -1   1 961.113  25.276   1
  -3   1  -1 965.982  29.494   3
   3  -1   1 969.205  25.891   1
   3  -1   1 897.217  26.573   2
   3  -1   1 1000.39   27.02   5
   3  -1   1 952.780  26.031   1
   3  -1   1 946.320  33.459   7
   3  -1   1 972.500  26.476   2
   3  -1   1 995.811  33.437   7
  -4   1  -1 92.1901  3.5379   3
  -4   1  -1 83.7036  2.7526   1
   4  -1   1 96.5483  3.1724   6
   4  -1   1 94.6203  3.5821   7
   4  -1   1 88.8290  3.7286   7
   4  -1   1 89.0733  3.3460   5
   4  -1   1 92.7685  3.0910   2
   4  -1   1 94.2766  3.3434   1
  -5   1  -1 194.382   5.438   1
  -5   1  -1 186.964   6.639   3
   5  -1   1 195.860   5.644   6
   5  -1   1 192.116   7.080   7
   5  -1   1 184.295   6.180   5
   5  -1   1 182.422   7.319   7
   5  -1   1 186.208   5.980   1
   5  -1   1 183.933   5.870   2
  -6   1  -1 253.461   9.047   3
   6  -1   1 273.170   8.112   2
   6  -1   1 269.523   8.206   1
   6  -1   1 266.088   7.678   6
   6  -1   1 266.712   9.877   7
   6  -1   1 275.460   8.508   5
   6  -1   1 249.637  10.251   7
   7  -1   1 15.0506  2.3107   1
   7  -1   1 10.4813  2.0912   2
   7  -1   1 10.4677  2.2531   6
   7  -1   1 12.5594  2.5572   7
   8  -1   1 15.0440  2.7339   1
   8  -1   1 16.1002  2.8120   6
   8  -1   1 18.8856  2.7873   2
   9  -1   1 6.44832 2.92580   2
   9  -1   1 0.35470 2.80752   1
   9  -1   1 4.24741 2.94989   6
   9   0  -1 11.3444  2.7144   6
   9   0  -1 14.3274  3.3437   1
   9   0  -1 13.4116  3.2287   2
   8   0  -1 27.0839  2.7059   6
   8   0  -1 19.3717  2.9292   1
   8   0  -1 24.7176  2.9664   2
   7   0  -1 159.549   5.383   6
   7   0  -1 161.721   6.148   1
   7   0  -1 163.674   5.979   2
   6   0  -1 3.29314 1.50622   7
   6   0  -1 -0.2863  1.4412   2
   6   0  -1 0.57498 1.43971   6
   6   0  -1 0.61222 1.88404   1
   6   0  -1 2.21460 1.49817   5
  -6   0   1 2.91323 1.25913   1
   5   0  -1 304.511   9.315   5
   5   0  -1 298.066  11.676   7
   5   0  -1 307.186   9.086   2
   5   0  -1 310.943   8.394   6
   5   0  -1 309.877   9.223   1
   5   0  -1 316.178  11.346   7
  -5   0   1 309.948  10.898   7
  -5   0   1 309.026  10.916   7
  -5   0   1 316.800   8.847   1
   4   0  -1 1657.49   44.73   1
   4   0  -1 1689.75   57.69   7
   4   0  -1 1632.44   45.59   2
   4   0  -1 1600.82   57.88   7
   4   0  -1 1624.45   46.11   5
   4   0  -1 1672.83   41.54   6
  -4   0   1 1649.96   57.47   7
  -4   0   1 1657.18   44.45   1
  -4   0   1 1693.36   45.62   2
  -4   0   1 1677.88   57.52   7
   3   0  -1 153.520   4.760   2
   3   0  -1 158.941   4.404   6
   3   0  -1 155.111   6.078   7
   3   0  -1 164.126   4.897   5
   3   0  -1 159.059   4.936   1
   3   0  -1 161.984   5.890   7
  -3   0   1 157.919   4.666   1
  -3   0   1 163.164   5.807   7
  -3   0   1 159.538   4.837   2
  -3   0   1 159.509   5.860   7
   2   0  -1 46.9051  2.2047   7
   2   0  -1 52.5867  1.7620   5
   2   0  -1 51.4217  1.5815   6
   2   0  -1 49.8936  1.7364   2
   2   0  -1 51.8477  2.0613   7
  -2   0   1 50.7835  1.7650   5
  -2   0   1 52.9378  2.1298   7
  -2   0   1 49.3715  1.8716   2
  -2   0   1 49.0754  2.0150   7
  -2   0   1 54.9050  1.7505   1
   1   0  -1 953.504  25.251   2
   1   0  -1 959.677  22.951   6
   1   0  -1 959.926  25.565   5
  -1   0   1 763.911  24.621   1
  -1   0   1 936.262  32.286   7
  -1   0   1 934.645  25.327   2
   0   0  -1 0.10241 0.06695   4
   0   0  -1 0.09813 0.04933   6
   0   0  -1 0.00478 0.04986   1
   0   0  -1 0.11040 0.05131   1
   0   0   1 0.06125 0.04530   2
   0   0   1 0.04076 0.03736   1
   0   0   1 0.10712 0.04253   1
   0   0   1 -0.0214  0.0262   6
  -1   0  -1 1072.79   30.26   4
  -1   0  -1 1095.19   28.47   1
   1   0   1 1022.06   32.37   3
  -2   0  -1 5041.17  150.65   3
  -2   0  -1 4868.88  132.19   1
   2   0   1 4857.76  132.17   1
   2   0   1 4840.05  135.50   2
   2   0   1 5225.32  171.47   7
   2   0   1 4785.23  132.62   1
   2   0   1 4964.01  171.52   7
  -3   0  -1 46.3712  1.6410   1
   3   0   1 47.7279  1.7428   1
   3   0   1 51.7466  1.9071   1
   3   0   1 46.2434  1.9725   7
   3   0   1 44.1121  1.6770   2
   3   0   1 45.7426  2.1019   7
  -4   0  -1 372.721  10.074   1
  -4   0  -1 363.488  11.671   3
   4   0   1 372.482  10.361   1
   4   0   1 375.875  13.032   7
   4   0   1 360.091  13.223   7
   4   0   1 368.059  10.383   2
   4   0   1 349.511  10.720   5
  -5   0  -1 289.458   7.987   1
  -5   0  -1 277.816   9.377   3
   5   0   1 271.469  10.639   7
   5   0   1 288.737   8.684   5
   5   0   1 282.266   8.335   1
   5   0   1 289.987  10.358   7
   5   0   1 282.982   8.389   2
  -6   0  -1 55.1113  3.2726   3
   6   0   1 49.7478  3.1222   1
   6   0   1 52.6833  2.8899   5
   6   0   1 49.6531  3.5443   7
   6   0   1 58.0332  3.0226   7
   6   0   1 54.8588  2.8218   6
   6   0   1 54.8952  3.0890   2
   7   0   1 9.57528 1.96228   6
   7   0   1 8.53922 2.14238   1
   7   0   1 6.74758 2.04650   2
   8   0   1 47.1511  3.2227   6
   8   0   1 41.9242  3.2897   1
   8   0   1 45.3111  3.2174   2
   9   0   1 3.78740 2.82948   2
   9   0   1 5.33801 2.90880   6
   9   0   1 7.06831 2.95191   1
   9  -1  -1 24.2924  3.4648   2
   9  -1  -1 30.3244  3.6569   1
   9  -1  -1 25.1891  3.2967   6
   8  -1  -1 99.7259  5.0243   1
   8  -1  -1 93.5571  4.8903   2
   8  -1  -1 86.8075  4.2934   6
   7  -1  -1 -0.1044  2.1124   1
   7  -1  -1 1.57642 2.09146   2
   7  -1  -1 1.42033 2.01016   6
   6  -1  -1 562.519  19.773   7
   6  -1  -1 552.098  15.787   1
   6  -1  -1 522.073  20.100   7
   6  -1  -1 556.768  15.858   2
   6  -1  -1 538.316  14.518   6
   6  -1  -1 555.102  16.137   5
   5  -1  -1 69.5982  3.2160   7
   5  -1  -1 68.1372  3.0215   2
   5  -1  -1 63.4402  2.9403   5
   5  -1  -1 56.4962  3.3361   1
   5  -1  -1 62.3171  3.5103   7
   5  -1  -1 72.9485  2.8675   6
  -5   1   1 68.6276  2.6211   1
   4  -1  -1 14.0242  1.5897   1
   4  -1  -1 10.9052  1.3537   7
   4  -1  -1 10.7718  1.2437   5
   4  -1  -1 12.4985  1.2390   7
   4  -1  -1 10.6500  1.1704   2
   4  -1  -1 10.1115  1.1765   6
  -4   1   1 10.7799  1.0246   1
   3  -1  -1 0.21822 0.74460   7
   3  -1  -1 0.94740 0.73732   6
   3  -1  -1 0.32187 0.70018   7
   3  -1  -1 0.18288 0.75182   5
   3  -1  -1 -1.3890  0.9416   1
   3  -1  -1 -0.0647  0.6641   2
  -3   1   1 -0.7924  0.6042   1
  -3   1   1 1.51240 0.68040   5
  -3   1   1 0.02053 0.43786   7
  -3   1   1 0.05330 0.46191   7
  -3   1   1 -0.5132  0.3064   2
   2  -1  -1 114.422   3.596   5
   2  -1  -1 114.721   3.493   2
   2  -1  -1 111.961   3.616   1
   2  -1  -1 112.784   4.364   7
   2  -1  -1 127.109   3.308   6
   2  -1  -1 117.283   4.308   7
  -2   1   1 116.717   3.609   5
  -2   1   1 116.588   4.223   7
  -2   1   1 109.997   3.473   2
  -2   1   1 116.972   3.421   1
  -2   1   1 118.834   4.252   7
   1  -1  -1 607.260  17.182   2
   1  -1  -1 657.438  21.744   7
   1  -1  -1 618.068  16.829   1
   1  -1  -1 639.395  21.751   7
   1  -1  -1 633.106  17.390   5
   1  -1  -1 613.661  16.804   1
  -1   1   1 637.000  17.386   5
  -1   1   1 606.336  15.651   6
  -1   1   1 625.602  17.179   2
  -1   1   1 627.490  16.788   1
  -1   1   1 647.854  21.726   7
  -1   1   1 577.072  21.704   7
   0  -1  -1 -2.4628  0.0765   6
   0  -1  -1 -2.3744  0.0416   3
   0  -1  -1 -2.3975  0.0658   7
   0  -1  -1 -2.4358  0.0653   7
   0  -1  -1 -2.4458  0.0845   5
   0  -1  -1 -2.5349  0.0696   1
   0   1   1 -2.5227  0.0694   1
   0   1   1 -2.3992  0.0763   6
   0   1   1 -2.3397  0.0840   5
   0   1   1 -2.3300  0.0847   7
  -1  -1  -1 1332.26   35.44   2
  -1  -1  -1 1290.76   34.45   1
  -1  -1  -1 1178.38   44.85   7
   1   1   1 1325.20   35.28   2
  -2  -1  -1 24.7313  1.1591   7
  -2  -1  -1 25.9417  1.0187   1
  -2  -1  -1 24.0992  1.0808   7
   2   1   1 25.9011  1.1829   7
   2   1   1 24.4538  1.0477   1
   2   1   1 22.6344  1.0320   1
   2   1   1 24.5933  1.0652   2
  -3  -1  -1 1250.31   33.50   1
  -3  -1  -1 1262.55   43.52   7
  -3  -1  -1 1274.82   43.37   7
   3   1   1 1194.17   34.35   2
   3   1   1 1239.02   33.61   1
   3   1   1 1279.00   43.49   7
  -4  -1  -1 11.6357  0.9395   1
   4   1   1 10.8031  1.2193   1
   4   1   1 12.7853  1.0352   2
   4   1   1 14.2014  1.2984   7
  -5  -1  -1 43.0065  2.0245   1
   5   1   1 43.3741  2.5782   1
   5   1   1 49.5616  2.3796   5
   5   1   1 45.1904  2.3492   2
   5   1   1 45.8075  2.4677   7
   6   1   1 133.941   5.491   7
   6   1   1 131.138   4.702   2
   6   1   1 134.301   4.770   1
   6   1   1 135.231   4.841   5
   7   1   1 81.4769  3.6441   6
   7   1   1 88.2448  4.0352   2
   7   1   1 83.6453  4.1505   1
   8   1   1 -0.2176  2.2859   2
   8   1   1 -0.6341  2.0907   6
   8   1   1 -1.8798  2.3714   1
   9   1   1 81.2140  4.6891   6
   9   1   1 88.9975  5.1717   2
   9   1   1 80.9211  4.8140   1
   8  -2  -1 6.29055 2.79071   2
   8  -2  -1 12.8400  2.9476   1
   8  -2  -1 10.4511  2.6176   6
   7  -2  -1 49.4758  3.6152   2
   7  -2  -1 37.3378  3.2270   1
   7  -2  -1 47.5930  3.0795   6
   6  -2  -1 112.064   5.384   7
   6  -2  -1 125.450   4.461   6
   6  -2  -1 110.348   4.817   1
   6  -2  -1 110.921   4.527   2
  -6   2   1 107.654   4.565   3
   5  -2  -1 2.23599 1.39932   2
   5  -2  -1 1.92513 1.38814   5
   5  -2  -1 -1.3400  1.7287   1
   5  -2  -1 1.88252 1.23213   7
   5  -2  -1 1.13157 1.37098   7
   5  -2  -1 2.60652 1.42362   6
  -5   2   1 1.00514 1.00448   1
  -5   2   1 0.55859 1.32279   3
   4  -2  -1 200.432   7.345   7
   4  -2  -1 198.783   6.078   2
   4  -2  -1 190.801   7.456   7
   4  -2  -1 195.214   5.616   6
   4  -2  -1 199.580   6.349   1
   4  -2  -1 190.273   6.189   5
  -4   2   1 197.657   5.727   1
  -4   2   1 194.177   6.544   3
   3  -2  -1 318.885  10.947   7
   3  -2  -1 298.051  10.974   7
   3  -2  -1 311.390   9.006   5
   3  -2  -1 296.754   8.825   1
   3  -2  -1 300.764   8.754   2
   3  -2  -1 304.340   8.108   6
  -3   2   1 305.280   8.993   5
  -3   2   1 306.087   9.629   3
  -3   2   1 305.930   8.483   1
   2  -2  -1 59.1092  2.0024   6
   2  -2  -1 57.5942  2.3857   7
   2  -2  -1 56.1260  2.0291   2
   2  -2  -1 55.4351  2.1138   1
   2  -2  -1 61.5678  2.3696   7
   2  -2  -1 60.7194  2.1606   5
  -2   2   1 59.7550  2.1339   7
  -2   2   1 61.0675  2.1328   5
  -2   2   1 57.2649  1.9186   1
  -2   2   1 58.8663  2.1037   3
  -2   2   1 57.7905  2.1319   7
  -2   2   1 56.1978  1.9719   4
   1  -2  -1 9179.58  259.64   2
   1  -2  -1 9128.25  253.27   1
   1  -2  -1 8645.67  253.70   1
   1  -2  -1 9683.73  236.41   6
   1  -2  -1 9945.00  328.93   7
   1  -2  -1 9999.99  262.73   5
  -1   2   1 9331.64  262.35   5
  -1   2   1 9556.67  253.60   1
  -1   2   1 9762.89  269.10   4
   0  -2  -1 1727.97   53.89   2
   0  -2  -1 1958.02   52.52   1
   0  -2  -1 1977.47   49.28   6
   0  -2  -1 1933.42   54.59   5
   0  -2  -1 1998.79   68.84   7
   0  -2  -1 2112.01   68.87   7
   0   2   1 1954.21   48.95   6
   0   2   1 2011.56   54.16   2
   0   2   1 2002.28   54.71   5
   0   2   1 1871.33   68.74   7
   0   2   1 2053.56   68.58   7
  -1  -2  -1 1455.22   49.75   7
  -1  -2  -1 1419.04   35.43   6
  -1  -2  -1 1402.61   38.94   2
  -1  -2  -1 1461.32   49.71   7
  -1  -2  -1 1445.10   37.95   1
   1   2   1 1415.20   37.97   1
   1   2   1 1277.79   49.54   7
   1   2   1 1463.88   35.43   6
   1   2   1 1442.97   38.90   2
  -2  -2  -1 439.042  11.838   1
  -2  -2  -1 426.491  12.159   2
  -2  -2  -1 438.690  15.293   7
   2   2   1 428.753  12.110   2
   2   2   1 431.834  11.870   1
   2   2   1 434.764  15.432   7
   2   2   1 439.702  15.317   7
  -3  -2  -1 20.9744  1.3852   2
  -3  -2  -1 17.3263  1.1379   7
  -3  -2  -1 17.3204  1.2043   1
  -3  -2  -1 18.1736  1.3578   7
   3   2   1 14.9909  0.9882   2
   3   2   1 20.3384  1.3906   1
   3   2   1 17.8143  1.5518   7
   3   2   1 20.0161  1.2043   7
  -4  -2  -1 113.981   3.611   1
  -4  -2  -1 117.466   4.463   7
  -4  -2  -1 120.601   4.394   7
  -4  -2  -1 112.994   3.944   2
   4   2   1 116.891   3.816   2
   4   2   1 116.791   4.571   7
   4   2   1 116.029   3.812   1
  -5  -2  -1 438.040  13.732   2
  -5  -2  -1 492.495  13.375   1
  -5  -2  -1 490.421  16.913   7
  -5  -2  -1 485.633  16.946   7
   5   2   1 485.694  13.607   1
   5   2   1 488.704  17.295   7
   5   2   1 497.471  13.788   2
  -6  -2  -1 204.408   6.052   1
   6   2   1 199.790   6.419   2
   6   2   1 193.463   6.402   1
   6   2   1 194.108   6.516   5
   6   2   1 200.541   7.743   7
   7   2   1 4.66240 2.11855   1
   7   2   1 8.29444 1.98197   2
   8   2   1 108.100   5.006   2
   8   2   1 107.129   4.759   1
   8   2   1 105.235   4.542   6
   9   2   1 37.0912  3.1995   6
   9   2   1 41.8865  3.5871   2
   9   2   1 37.8859  3.5905   1
   8  -3  -1 34.2132  3.5743   2
   8  -3  -1 34.5726  3.3704   6
   8  -3  -1 35.4249  3.5527   1
   7  -3  -1 9.10726 2.44675   2
   7  -3  -1 7.89410 2.62611   1
   7  -3  -1 6.22711 2.30262   6
   6  -3  -1 3.04404 1.86645   7
   6  -3  -1 -0.0939  2.2096   1
   6  -3  -1 -0.7916  1.8491   2
   6  -3  -1 2.53655 1.93654   6
  -6   3   1 0.11745 1.68417   3
   5  -3  -1 313.027  12.071   7
   5  -3  -1 321.040   9.053   6
   5  -3  -1 329.780   9.739   2
   5  -3  -1 322.880   9.975   1
   5  -3  -1 309.494   9.994   5
   5  -3  -1 342.901  11.982   7
  -5   3   1 324.451  10.581   3
   4  -3  -1 70.1112  3.3604   7
   4  -3  -1 73.6572  3.1370   6
   4  -3  -1 70.1040  3.5223   1
   4  -3  -1 75.8990  3.3064   7
   4  -3  -1 74.3400  3.2190   2
   4  -3  -1 74.6263  3.1317   5
  -4   3   1 75.7040  3.1294   5
  -4   3   1 78.4304  2.6709   1
  -4   3   1 73.7786  3.0333   3
   3  -3  -1 299.239   8.852   2
   3  -3  -1 291.821   8.814   1
   3  -3  -1 355.846  11.082   7
   3  -3  -1 311.030  11.015   7
   3  -3  -1 305.325   8.235   6
   3  -3  -1 302.171   9.115   5
  -3   3   1 299.928   9.658   3
  -3   3   1 294.027   8.510   1
  -3   3   1 301.495   9.069   5
  -3   3   1 297.601   9.000   4
   2  -3  -1 1110.23   28.18   6
   2  -3  -1 1122.03   38.96   7
   2  -3  -1 1079.30   31.26   5
   2  -3  -1 1094.13   30.85   2
   2  -3  -1 1105.36   30.17   1
   2  -3  -1 1167.39   38.99   7
  -2   3   1 1143.80   31.97   4
  -2   3   1 1113.56   34.00   3
  -2   3   1 1119.38   31.24   5
  -2   3   1 1129.10   30.07   1
   1  -3  -1 19.0510  1.1570   6
   1  -3  -1 25.8042  1.1516   7
   1  -3  -1 18.8101  1.1608   5
   1  -3  -1 20.4717  1.1938   1
   1  -3  -1 20.6499  1.2777   2
   1  -3  -1 21.6079  1.2308   7
  -1   3   1 20.4320  0.9481   7
  -1   3   1 20.9739  1.2736   1
  -1   3   1 21.1858  0.9442   7
   0  -3  -1 308.265   9.130   2
   0  -3  -1 326.423  11.329   7
   0  -3  -1 321.254   8.262   6
   0  -3  -1 331.979  11.456   7
   0  -3  -1 325.337   8.801   1
   0  -3  -1 317.986   9.157   5
   0   3   1 321.591  11.277   7
   0   3   1 318.352  11.337   7
   0   3   1 317.611   8.950   2
   0   3   1 321.678   9.127   5
   0   3   1 318.148   8.225   6
  -1  -3  -1 52.6182  1.7868   6
  -1  -3  -1 54.3033  2.2375   7
  -1  -3  -1 53.2802  1.9246   2
  -1  -3  -1 54.9689  1.8124   1
   1   3   1 53.2781  2.2114   7
   1   3   1 51.6674  2.3571   7
   1   3   1 51.3528  1.7876   2
   1   3   1 54.4044  1.6777   6
   1   3   1 54.8426  1.8650   1
  -2  -3  -1 354.979   9.566   1
  -2  -3  -1 338.907   9.815   2
  -2  -3  -1 345.631  12.307   7
  -2  -3  -1 350.230  12.462   7
   2   3   1 349.921   9.776   2
   2   3   1 342.021  12.313   7
   2   3   1 345.727   9.579   1
  -3  -3  -1 38.1517  1.6854   1
  -3  -3  -1 42.5236  1.9676   2
  -3  -3  -1 41.5277  1.9221   7
   3   3   1 38.7325  1.7849   1
   3   3   1 37.7256  2.2040   7
   3   3   1 37.9838  1.6752   2
  -4  -3  -1 2885.44   78.42   2
  -4  -3  -1 3016.09   99.21   7
  -4  -3  -1 2837.04   99.55   7
  -4  -3  -1 2866.81   76.37   1
   4   3   1 2886.59   99.17   7
   4   3   1 2606.24   99.36   7
   4   3   1 2855.83   76.47   1
   4   3   1 2883.16   78.31   2
  -5  -3  -1 103.169   4.198   7
  -5  -3  -1 102.379   4.041   7
  -5  -3  -1 105.485   3.873   2
  -5  -3  -1 98.9987  3.5672   1
   5   3   1 103.134   3.778   2
   5   3   1 96.7788  3.7679   1
   5   3   1 94.7086  4.7897   7
   5   3   1 103.897   4.350   7
  -6  -3  -1 142.302   4.640   1
  -6  -3  -1 137.199   5.181   7
   6   3   1 137.004   4.911   1
   6   3   1 142.219   4.895   5
   6   3   1 143.578   5.722   7
   6   3   1 116.748   6.115   7
   6   3   1 145.141   5.045   2
   7   3   1 217.429   7.238   1
   7   3   1 222.955   7.358   2
   8   3   1 44.2513  3.3948   1
   8   3   1 37.4637  3.1107   2
   8   3   1 39.1997  2.8399   6
   9   3   1 1.86281 2.88410   1
   9   3   1 0.76909 2.82726   2
   9   3   1 1.35386 2.27114   6
   8  -4  -1 3.57366 3.02751   1
   8  -4  -1 4.46342 3.03217   2
   8  -4  -1 4.40113 2.99158   6
   7  -4  -1 17.6132  3.0645   1
   7  -4  -1 15.6630  2.7666   2
   7  -4  -1 15.8352  2.6808   6
   6  -4  -1 76.0067  3.9484   6
   6  -4  -1 75.2036  3.9613   2
   6  -4  -1 69.0264  4.1980   7
   6  -4  -1 73.8667  4.2851   1
   5  -4  -1 43.2844  2.6810   6
   5  -4  -1 41.9680  2.8021   7
   5  -4  -1 38.1090  2.8938   2
   5  -4  -1 35.6406  2.6661   7
   5  -4  -1 38.8185  2.9193   1
  -5   4   1 42.0540  2.6069   3
   4  -4  -1 576.465  16.332   1
   4  -4  -1 565.344  15.104   6
   4  -4  -1 585.971  16.812   5
   4  -4  -1 588.247  16.452   2
   4  -4  -1 548.614  20.487   7
   4  -4  -1 588.258  20.504   7
  -4   4   1 552.115  16.683   5
  -4   4   1 577.896  17.980   3
  -4   4   1 593.344  16.708   4
   3  -4  -1 146.968   5.197   5
   3  -4  -1 154.949   5.142   2
   3  -4  -1 165.204   5.162   1
   3  -4  -1 155.237   6.033   7
   3  -4  -1 166.093   6.084   7
   3  -4  -1 155.440   4.773   6
  -3   4   1 165.113   5.145   4
  -3   4   1 160.828   4.734   1
  -3   4   1 158.848   5.164   5
  -3   4   1 158.850   5.315   3
   2  -4  -1 759.332  26.641   7
   2  -4  -1 756.004  21.527   5
   2  -4  -1 740.325  21.212   2
   2  -4  -1 781.473  26.698   7
   2  -4  -1 754.481  20.723   1
   2  -4  -1 762.864  19.407   6
  -2   4   1 759.497  20.599   1
  -2   4   1 780.110  21.944   4
  -2   4   1 751.179  21.468   5
   1  -4  -1 430.965  12.559   2
   1  -4  -1 430.586  12.666   5
   1  -4  -1 441.123  12.160   1
   1  -4  -1 451.529  15.698   7
   1  -4  -1 435.746  15.602   7
   1  -4  -1 435.652  13.506   3
   1  -4  -1 452.626  11.440   6
  -1   4   1 450.295  12.637   5
  -1   4   1 456.067  12.240   1
   0  -4  -1 1.97395 0.62923   7
   0  -4  -1 3.01301 0.64035   1
   0  -4  -1 3.45698 0.75493   6
   0  -4  -1 5.60978 0.79039   5
   0  -4  -1 4.21959 0.88128   2
   0   4   1 3.25115 0.68284   5
   0   4   1 2.29745 0.62665   7
   0   4   1 2.14947 0.55498   2
   0   4   1 2.16105 0.54304   7
  -1  -4  -1 44.3005  1.5599   1
  -1  -4  -1 36.1569  1.7925   7
  -1  -4  -1 39.1240  2.0792   7
  -1  -4  -1 37.8381  1.5912   6
  -1  -4  -1 35.3744  1.8246   2
   1   4   1 35.9816  1.8850   7
   1   4   1 34.1534  1.4740   5
   1   4   1 35.0732  1.5214   2
   1   4   1 37.3551  1.7392   7
   1   4   1 38.0598  1.6422   1
  -2  -4  -1 2482.23   87.39   7
  -2  -4  -1 2503.62   87.55   7
  -2  -4  -1 2576.34   67.33   1
  -2  -4  -1 2485.42   69.07   2
   2   4   1 2587.76   87.40   7
   2   4   1 2530.44   68.99   2
   2   4   1 2545.31   67.36   1
   2   4   1 2429.44   87.51   7
  -3  -4  -1 340.346   9.459   1
  -3  -4  -1 330.883  12.279   7
  -3  -4  -1 328.435  12.071   7
  -3  -4  -1 335.477   9.731   2
   3   4   1 338.193   9.632   2
   3   4   1 349.768   9.508   1
   3   4   1 321.597  12.288   7
   3   4   1 343.768  12.127   7
  -4  -4  -1 255.769   7.627   2
  -4  -4  -1 252.489   7.266   1
  -4  -4  -1 251.715   7.611   2
  -4  -4  -1 243.545   9.173   7
   4   4   1 242.309   9.524   7
   4   4   1 256.680   9.286   7
   4   4   1 247.452   7.469   2
   4   4   1 252.021   7.388   1
  -5  -4  -1 402.601  13.961   7
  -5  -4  -1 377.211  10.798   1
  -5  -4  -1 389.511  11.324   2
  -5  -4  -1 370.348  13.689   7
   5   4   1 383.202  11.014   1
   5   4   1 363.103  14.248   7
   5   4   1 380.746  11.100   2
  -6  -4  -1 32.5492  2.0825   1
  -6  -4  -1 28.4667  2.0786   7
   6   4   1 31.4758  2.2677   2
   6   4   1 23.7939  2.6908   7
   6   4   1 30.3663  2.3637   1
   7   4   1 59.3251  3.7386   2
   7   4   1 51.8801  3.4306   1
   8   4   1 58.7346  3.7949   2
   8   4   1 63.3558  3.9233   1
   9   4   1 12.7309  3.1330   2
   9   4   1 15.0380  3.0950   1
   9   4   1 13.6421  2.5811   6
   7  -5  -1 14.4421  3.1905   2
   7  -5  -1 12.9263  3.1328   1
   7  -5  -1 15.0344  2.8859   6
   6  -5  -1 11.0509  2.8415   1
   6  -5  -1 14.4030  2.6846   2
   6  -5  -1 6.77060 2.35396   6
   5  -5  -1 63.7947  3.6194   6
   5  -5  -1 54.0690  3.8482   1
   5  -5  -1 63.3401  3.6152   2
   5  -5  -1 57.4012  3.4655   7
   4  -5  -1 289.018  11.542   7
   4  -5  -1 316.381   8.902   6
   4  -5  -1 315.790   9.818   5
   4  -5  -1 321.817  11.669   7
   4  -5  -1 318.260   9.560   2
   4  -5  -1 310.273   9.552   1
  -4   5   1 322.047  10.240   3
  -4   5   1 322.765   9.581   4
   3  -5  -1 7.80329 1.54414   2
   3  -5  -1 6.53333 1.45844   5
   3  -5  -1 7.35143 1.48492   1
   3  -5  -1 8.57770 1.35490   7
   3  -5  -1 7.95312 1.24297   7
   3  -5  -1 9.44431 1.48254   6
  -3   5   1 7.73653 0.99968   1
  -3   5   1 8.91480 1.47124   4
  -3   5   1 7.26058 1.35476   5
   2  -5  -1 24.4905  1.6152   6
   2  -5  -1 21.8043  1.7268   2
   2  -5  -1 24.9209  1.7538   5
   2  -5  -1 27.3850  1.8326   7
   2  -5  -1 22.7876  1.6379   7
   2  -5  -1 26.8262  1.9329   1
  -2   5   1 25.5357  1.7260   5
  -2   5   1 24.9105  1.6455   1
  -2   5   1 27.9821  1.8742   4
   1  -5  -1 818.264  20.551   6
   1  -5  -1 798.380  22.771   5
   1  -5  -1 847.388  28.394   7
   1  -5  -1 766.603  22.610   2
   1  -5  -1 800.509  28.233   7
   1  -5  -1 802.813  24.511   3
   1  -5  -1 790.276  21.887   1
  -1   5   1 787.724  22.679   5
  -1   5   1 820.048  21.967   1
  -1   5   1 826.375  23.267   4
   0  -5  -1 110.023   4.344   7
   0  -5  -1 110.043   3.522   1
   0  -5  -1 110.232   3.472   6
   0  -5  -1 118.065   3.772   5
   0  -5  -1 113.645   4.630   7
   0  -5  -1 110.847   3.915   2
   0   5   1 114.517   3.647   5
   0   5   1 116.008   4.199   7
   0   5   1 110.098   3.425   2
   0   5   1 113.318   4.148   7
  -1  -5  -1 524.232  18.313   7
  -1  -5  -1 510.689  14.002   1
  -1  -5  -1 510.486  14.453   2
  -1  -5  -1 503.873  18.054   7
  -1  -5  -1 510.000  13.115   6
   1   5   1 511.857  18.086   7
   1   5   1 504.962  14.441   5
   1   5   1 517.736  17.968   7
   1   5   1 496.082  14.256   2
  -2  -5  -1 1876.37   50.14   1
  -2  -5  -1 1847.97   46.77   6
  -2  -5  -1 1862.48   51.48   2
  -2  -5  -1 1804.76   65.22   7
  -2  -5  -1 1891.35   65.04   7
   2   5   1 1929.58   65.00   7
   2   5   1 1885.82   51.34   2
   2   5   1 1805.06   65.14   7
   2   5   1 1910.03   50.20   1
  -3  -5  -1 201.519   7.503   7
  -3  -5  -1 206.772   6.282   2
  -3  -5  -1 201.029   5.951   1
  -3  -5  -1 194.785   7.764   7
   3   5   1 205.077   6.102   2
   3   5   1 200.679   7.474   7
   3   5   1 188.327   7.712   7
   3   5   1 201.091   6.077   1
  -4  -5  -1 295.814   8.756   2
  -4  -5  -1 297.893   8.373   1
  -4  -5  -1 296.507  10.606   7
   4   5   1 285.559   8.509   2
   4   5   1 295.113  10.645   7
   4   5   1 267.517  10.884   7
   4   5   1 278.151   8.484   1
  -5  -5  -1 32.8160  2.1865   7
  -5  -5  -1 33.6512  2.4230   1
  -5  -5  -1 30.6068  2.1320   2
   5   5   1 29.0253  2.6394   7
   5   5   1 29.3270  2.1505   1
   5   5   1 34.1558  2.4328   7
   5   5   1 32.7570  2.0860   2
  -6  -5  -1 123.014   5.170   7
  -6  -5  -1 128.019   5.558   7
  -6  -5  -1 124.834   4.428   1
   6   5   1 123.281   4.913   1
   6   5   1 123.542   4.646   2
  -7  -5  -1 45.0936  2.8504   1
   7   5   1 35.6913  2.9413   1
   7   5   1 42.6789  2.9091   2
   8   5   1 42.2581  3.4598   1
   8   5   1 49.8655  3.5218   2
   9   5   1 1.93397 2.34804   6
   9   5   1 2.14207 3.13425   1
   9   5   1 -1.4061  2.9394   2
   7  -6  -1 2.15002 3.09195   2
   7  -6  -1 3.22219 3.06110   1
   7  -6  -1 3.75858 2.86825   6
   6  -6  -1 43.7704  3.4221   6
   6  -6  -1 34.5214  3.6298   1
   6  -6  -1 32.7949  3.3771   2
   5  -6  -1 14.1806  2.5139   6
   5  -6  -1 12.6202  2.6100   1
   5  -6  -1 15.9440  2.5931   2
   5  -6  -1 14.2335  2.0768   7
   4  -6  -1 0.64614 2.00050   2
   4  -6  -1 -0.5446  1.9161   6
   4  -6  -1 -0.4516  1.3608   7
   4  -6  -1 -0.4392  1.5763   7
   4  -6  -1 -2.2479  1.8608   1
   4  -6  -1 -0.0842  1.7497   5
   3  -6  -1 169.863   6.059   5
   3  -6  -1 174.901   5.694   6
   3  -6  -1 182.609   6.276   2
   3  -6  -1 170.813   6.929   7
   3  -6  -1 187.655   5.972   1
   3  -6  -1 186.109   7.129   7
  -3   6   1 171.190   5.923   5
  -3   6   1 191.297   6.144   4
   2  -6  -1 2.00289 1.50897   2
   2  -6  -1 3.20096 1.30511   1
   2  -6  -1 2.85497 1.09101   7
   2  -6  -1 3.32691 1.34862   6
   2  -6  -1 2.63608 1.26102   7
   2  -6  -1 3.93382 1.28824   5
  -2   6   1 4.67296 1.20431   5
  -2   6   1 2.38786 1.32271   4
  -2   6   1 3.81188 1.04164   1
   1  -6  -1 1.59528 1.10914   1
   1  -6  -1 1.91104 0.94974   7
   1  -6  -1 1.34859 1.44303   2
   1  -6  -1 -0.4352  1.0567   6
   1  -6  -1 0.28491 1.21687   7
   1  -6  -1 1.49838 0.67393   3
   1  -6  -1 3.01586 1.09134   5
  -1   6   1 0.80435 1.06404   1
  -1   6   1 0.64829 0.97439   5
  -1   6   1 4.78192 1.22852   4
   0  -6  -1 680.952  19.782   2
   0  -6  -1 677.667  24.642   7
   0  -6  -1 753.984  24.980   7
   0  -6  -1 673.469  19.875   5
   0  -6  -1 696.873  19.137   1
   0  -6  -1 700.630  17.942   6
   0   6   1 699.582  24.350   7
   0   6   1 716.894  19.300   1
   0   6   1 698.590  19.769   5
   0   6   1 698.437  24.332   7
  -1  -6  -1 593.587  20.953   7
  -1  -6  -1 589.072  16.817   2
  -1  -6  -1 590.668  15.234   6
  -1  -6  -1 587.749  16.254   1
  -1  -6  -1 595.574  21.267   7
   1   6   1 592.292  16.747   5
   1   6   1 600.647  20.781   7
   1   6   1 592.758  20.879   7
   1   6   1 578.024  16.511   2
  -2  -6  -1 29.2894  1.9689   6
  -2  -6  -1 34.1004  1.9994   7
  -2  -6  -1 35.4279  2.2339   2
  -2  -6  -1 34.3034  1.9240   1
   2   6   1 32.8507  2.2330   1
   2   6   1 34.9888  1.7545   5
   2   6   1 32.5126  1.9278   2
   2   6   1 34.2835  2.2105   7
   2   6   1 37.8299  2.0402   7
  -3  -6  -1 12.3393  1.3742   1
  -3  -6  -1 11.6644  1.3448   7
  -3  -6  -1 11.9762  1.4848   2
  -3  -6  -1 13.2189  1.8209   7
   3   6   1 12.2192  1.4345   1
   3   6   1 14.7531  1.7194   7
   3   6   1 16.6881  1.3654   2
   3   6   1 12.5674  1.3816   7
  -4  -6  -1 155.967   6.372   7
  -4  -6  -1 169.884   5.710   2
  -4  -6  -1 171.820   6.854   7
  -4  -6  -1 160.017   5.235   1
   4   6   1 161.663   5.320   1
   4   6   1 163.378   6.794   7
   4   6   1 163.174   5.429   2
   4   6   1 161.971   6.450   7
  -5  -6  -1 9.81680 1.82727   2
  -5  -6  -1 9.09477 1.59194   1
  -5  -6  -1 7.17365 1.46369   7
  -5  -6  -1 12.7811  1.8025   2
   5   6   1 9.21364 1.75750   1
   5   6   1 17.8840  1.8195   2
   5   6   1 8.66078 1.67507   7
   5   6   1 9.16871 1.88411   7
  -6  -6  -1 415.666  14.685   7
  -6  -6  -1 371.550  11.300   1
   6   6   1 388.488  11.634   2
   6   6   1 379.375  11.617   1
  -7  -6  -1 103.246   4.460   1
   7   6   1 98.5069  4.5757   1
   7   6   1 104.686   4.923   2
   8   6   1 2.60350 2.58508   2
   8   6   1 4.51505 2.79417   1
   9   6   1 30.6633  3.6494   1
   9   6   1 34.4829  3.5090   2
   6  -7  -1 17.1759  2.9909   6
   6  -7  -1 15.5355  3.5490   2
   6  -7  -1 17.9300  3.3151   1
   5  -7  -1 29.0330  3.4024   2
   5  -7  -1 26.8130  2.9810   6
   5  -7  -1 36.2278  3.2905   1
   4  -7  -1 34.5378  2.8733   1
   4  -7  -1 37.6284  3.1079   2
   4  -7  -1 30.1883  2.6037   6
   4  -7  -1 28.7754  2.5515   7
   3  -7  -1 83.3358  4.5423   2
   3  -7  -1 79.0452  3.7316   5
   3  -7  -1 91.1346  4.2568   7
   3  -7  -1 78.6859  3.9260   7
   3  -7  -1 78.4005  3.5683   6
   3  -7  -1 81.8720  3.7921   1
  -3   7   1 82.0927  3.9543   4
   2  -7  -1 195.491   7.335   7
   2  -7  -1 171.345   6.990   7
   2  -7  -1 181.660   5.735   6
   2  -7  -1 169.410   6.550   2
   2  -7  -1 188.675   5.906   1
   2  -7  -1 182.355   6.166   5
  -2   7   1 188.154   6.208   4
  -2   7   1 172.366   5.890   5
   1  -7  -1 449.307  12.701   1
   1  -7  -1 463.893  16.446   7
   1  -7  -1 437.867  11.936   6
   1  -7  -1 452.641  13.335   2
   1  -7  -1 441.081  13.840   3
   1  -7  -1 418.838  16.075   7
   1  -7  -1 444.185  13.253   5
  -1   7   1 452.069  13.080   5
  -1   7   1 463.236  13.486   4
  -1   7   1 469.528  12.687   1
   0  -7  -1 139.678   5.042   2
   0  -7  -1 133.939   5.542   7
   0  -7  -1 140.628   4.515   6
   0  -7  -1 142.596   4.691   1
   0  -7  -1 145.638   6.012   7
   0  -7  -1 141.916   4.833   5
   0   7   1 144.130   4.627   5
   0   7   1 142.177   4.823   1
  -1  -7  -1 8.40458 1.36593   6
  -1  -7  -1 7.70431 1.70862   7
  -1  -7  -1 7.24766 1.24142   7
  -1  -7  -1 8.14353 1.29891   1
  -1  -7  -1 7.92266 1.56785   2
   1   7   1 7.45758 1.10637   5
   1   7   1 9.83029 0.98745   7
   1   7   1 8.04283 1.07814   2
   1   7   1 7.16799 1.03184   7
  -2  -7  -1 30.3434  2.1416   7
  -2  -7  -1 36.1269  2.4254   2
  -2  -7  -1 32.8241  2.2798   6
  -2  -7  -1 30.0551  2.5578   7
  -2  -7  -1 36.7474  2.1636   1
   2   7   1 35.1039  2.2371   7
   2   7   1 35.4674  2.1070   2
   2   7   1 36.1022  1.8611   5
   2   7   1 35.2699  2.0707   7
   2   7   1 38.7817  2.5607   1
  -3  -7  -1 31.2044  2.2053   1
  -3  -7  -1 31.3809  2.3032   7
  -3  -7  -1 41.6633  2.8369   7
  -3  -7  -1 34.9524  2.5999   2
   3   7   1 30.8976  2.5089   7
   3   7   1 32.0448  2.3225   2
   3   7   1 34.3003  1.9531   5
   3   7   1 33.2290  2.3581   1
   3   7   1 31.7264  2.2027   7
  -4  -7  -1 109.205   4.118   1
  -4  -7  -1 97.9857  4.6006   7
  -4  -7  -1 112.345   4.597   2
  -4  -7  -1 110.289   5.197   7
   4   7   1 109.340   4.145   2
   4   7   1 108.670   4.642   7
   4   7   1 102.240   4.043   1
   4   7   1 98.9186  4.9244   7
  -5  -7  -1 399.600  11.603   2
  -5  -7  -1 366.537  10.970   1
   5   7   1 366.734  11.250   2
   5   7   1 371.227  11.108   1
  -6  -7  -1 87.5590  4.1609   1
   6   7   1 94.2088  4.1971   1
   6   7   1 93.6536  4.1911   2
  -7  -7  -1 10.5804  2.1882   1
   7   7   1 9.56310 2.45459   1
   7   7   1 8.41427 2.27742   2
   8   7   1 42.8116  3.3532   2
   8   7   1 34.7850  3.5494   1
   9   7   1 39.1284  3.9748   1
   9   7   1 43.4012  3.9652   2
   6  -8  -1 7.78357 3.69304   2
   6  -8  -1 8.89192 3.51655   1
   6  -8  -1 6.10751 3.26001   6
   5  -8  -1 10.4013  2.9652   1
   5  -8  -1 9.21119 2.75271   6
   5  -8  -1 5.93101 3.16748   2
   4  -8  -1 2.55164 2.43683   1
   4  -8  -1 2.97099 2.25678   6
   4  -8  -1 -1.0083  2.7980   2
   3  -8  -1 14.8290  2.2788   6
   3  -8  -1 14.4180  2.7507   2
   3  -8  -1 14.8116  2.3004   1
   3  -8  -1 17.3906  2.0670   7
  -3   8   1 18.6839  2.4449   4
   2  -8  -1 18.4257  2.1880   5
   2  -8  -1 23.7528  2.4812   7
   2  -8  -1 19.7669  2.1897   6
   2  -8  -1 17.2126  1.8773   7
   2  -8  -1 21.5432  2.1255   1
   2  -8  -1 17.8578  2.5839   2
  -2   8   1 25.0897  2.2683   4
   1  -8  -1 80.7196  3.3634   6
   1  -8  -1 81.9482  4.4077   7
   1  -8  -1 80.5838  3.5790   5
   1  -8  -1 73.4090  3.6687   7
   1  -8  -1 84.7815  4.1328   2
   1  -8  -1 78.8649  3.4919   1
  -1   8   1 73.4327  3.2900   5
  -1   8   1 78.0665  3.6429   4
   0  -8  -1 35.0841  3.1026   7
   0  -8  -1 31.4052  2.1347   6
   0  -8  -1 33.4512  2.3693   7
   0  -8  -1 34.1804  2.4670   2
   0  -8  -1 31.8329  2.1298   1
   0   8   1 36.5532  2.6388   1
   0   8   1 32.6170  2.1326   5
  -1  -8  -1 18.5387  2.3511   7
  -1  -8  -1 19.6598  1.7577   6
  -1  -8  -1 15.9680  1.6729   1
  -1  -8  -1 19.7928  2.1032   2
  -1  -8  -1 18.1801  1.7353   7
   1   8   1 17.6751  1.3803   7
   1   8   1 17.1826  1.4660   5
  -2  -8  -1 2.38213 1.50904   1
  -2  -8  -1 1.06513 1.33786   7
  -2  -8  -1 1.33034 1.59533   2
  -2  -8  -1 2.02338 1.52962   6
  -2  -8  -1 1.28382 1.86483   7
   2   8   1 1.65474 1.25134   7
   2   8   1 1.32423 1.09905   5
   2   8   1 1.04740 1.08366   7
  -3  -8  -1 257.507   7.930   1
  -3  -8  -1 234.604   9.808   7
  -3  -8  -1 272.688   8.467   2
  -3  -8  -1 274.682  10.391   7
   3   8   1 257.156   9.662   7
   3   8   1 259.654   7.936   2
   3   8   1 262.792   7.890   5
   3   8   1 268.501   8.100   1
   3   8   1 255.126   9.881   7
  -4  -8  -1 184.457   6.574   2
  -4  -8  -1 174.220   5.833   1
   4   8   1 177.557   5.946   2
   4   8   1 175.020   7.016   7
   4   8   1 170.160   5.956   1
  -5  -8  -1 34.7228  2.6414   1
  -5  -8  -1 41.1003  2.9873   2
   5   8   1 34.9816  2.5044   2
   5   8   1 35.6009  2.6746   1
  -6  -8  -1 4.16157 2.03539   1
   6   8   1 5.04342 2.15937   2
   6   8   1 2.02735 2.18492   1
  -7  -8  -1 33.9054  2.8858   1
   7   8   1 41.8743  3.4803   1
   7   8   1 35.8874  3.1247   2
   8   8   1 32.7209  3.4084   2
   8   8   1 28.3004  3.6595   1
   5  -9  -1 -0.7489  3.1625   1
   5  -9  -1 0.62753 2.87950   6
   5  -9  -1 0.36123 3.59706   2
   4  -9  -1 1.73421 2.43138   6
   4  -9  -1 2.85409 2.70968   1
   4  -9  -1 3.50694 3.33802   2
   3  -9  -1 45.0619  3.6982   2
   3  -9  -1 42.3479  3.1071   6
   3  -9  -1 45.6348  3.2166   1
   2  -9  -1 26.8879  2.5118   1
   2  -9  -1 20.1077  2.4040   6
   2  -9  -1 24.2068  2.6010   5
   2  -9  -1 30.1773  3.0107   2
   2  -9  -1 23.1088  2.2724   7
  -2   9   1 25.9159  2.5888   4
   1  -9  -1 37.7538  2.9240   2
   1  -9  -1 37.9403  2.6758   1
   1  -9  -1 33.8784  2.7014   7
   1  -9  -1 36.8903  2.6173   6
   1  -9  -1 39.7297  2.7516   5
  -1   9   1 39.9197  3.1361   4
   0  -9  -1 2.30974 1.73284   6
   0  -9  -1 1.92715 1.50279   7
   0  -9  -1 1.83252 1.69063   1
   0  -9  -1 0.99738 2.01934   2
   0   9   1 0.85007 1.89002   4
   0   9   1 1.08931 1.37425   5
  -1  -9  -1 8.29346 1.77800   1
  -1  -9  -1 5.17114 1.72320   6
  -1  -9  -1 5.04963 1.57728   7
  -1  -9  -1 9.38964 2.15307   2
   1   9   1 6.41164 1.35256   5
  -2  -9  -1 245.883   8.051   2
  -2  -9  -1 221.264   7.035   6
  -2  -9  -1 233.296   7.378   1
   2   9   1 246.691   7.320   5
  -3  -9  -1 42.0665  3.0380   1
  -3  -9  -1 37.4689  2.9712   2
   3   9   1 39.9146  2.2895   5
   3   9   1 42.7462  2.8390   7
  -4  -9  -1 111.065   4.530   1
  -4  -9  -1 124.478   5.129   2
   4   9   1 120.804   5.010   1
  -5  -9  -1 2.87387 2.41547   2
  -5  -9  -1 2.90485 1.99632   1
   5   9   1 2.06850 2.14135   1
  -6  -9  -1 63.7610  3.7660   1
  -6  -9  -1 64.7900  4.2269   2
   6   9   1 64.1521  4.3666   1
  -7  -9  -1 11.2476  2.5946   1
   7   9   1 13.5442  3.0740   1
   8   9   1 66.6527  4.8801   1
   4 -10  -1 12.8830  3.1809   1
   4 -10  -1 8.11869 3.66133   2
   4 -10  -1 8.23084 3.08696   6
   3 -10  -1 0.59985 2.54645   1
   3 -10  -1 0.58211 3.20946   2
   3 -10  -1 -4.5053  2.5682   6
   2 -10  -1 75.1069  4.3409   6
   2 -10  -1 71.8101  4.0887   1
   2 -10  -1 76.2604  4.7190   2
  -2  10   1 75.8388  4.5973   4
   1 -10  -1 12.3462  2.3069   5
   1 -10  -1 10.3037  2.3529   6
   1 -10  -1 9.11800 2.24245   1
   1 -10  -1 13.0849  2.6345   2
  -1  10   1 13.1769  2.4667   4
   0 -10  -1 14.8476  2.2130   1
   0 -10  -1 9.45932 2.47969   2
   0 -10  -1 12.9707  2.1973   6
   0  10   1 11.0999  2.2282   4
  -1 -10  -1 40.0263  2.8080   1
  -1 -10  -1 44.5412  3.2604   2
  -1 -10  -1 41.4008  2.7653   6
  -2 -10  -1 101.769   4.628   6
  -2 -10  -1 121.147   4.760   1
  -2 -10  -1 127.138   5.542   2
  -3 -10  -1 11.1442  2.6612   2
  -3 -10  -1 10.5930  2.0855   1
  -4 -10  -1 -2.4035  2.2627   2
  -4 -10  -1 -0.0064  2.1924   1
   4  10   1 1.89289 2.24415   1
  -5 -10  -1 0.70333 2.21352   1
  -5 -10  -1 5.70329 2.88204   2
   5  10   1 10.5050  2.4578   1
  -6 -10  -1 48.7098  3.4129   1
   6  10   1 46.0675  3.6143   1
  -7 -10  -1 23.3487  3.1570   1
   7  10   1 19.1259  3.4382   1
   3 -11  -1 6.10397 3.00363   1
   3 -11  -1 8.79546 3.30926   2
   3 -11  -1 4.83447 3.06413   6
   2 -11  -1 -0.5427  2.4962   1
   2 -11  -1 -1.7539  2.6454   6
   2 -11  -1 -0.7666  3.0769   2
   1 -11  -1 3.06206 2.38202   1
   1 -11  -1 4.31275 2.32351   6
   1 -11  -1 5.33345 2.82233   2
  -1  11   1 1.80622 2.67273   4
   0 -11  -1 19.5282  2.6534   1
   0 -11  -1 23.3239  2.7368   6
   0 -11  -1 26.2079  3.1795   2
   0  11   1 29.5198  3.0602   4
  -1 -11  -1 41.3121  3.0200   1
  -1 -11  -1 45.3075  3.5701   2
  -1 -11  -1 34.9589  2.8730   6
  -2 -11  -1 2.61113 2.53773   2
  -2 -11  -1 0.00899 2.05227   1
  -3 -11  -1 15.9244  3.0855   2
  -3 -11  -1 12.5363  2.4453   1
  -4 -11  -1 2.18117 2.92944   2
  -4 -11  -1 2.34090 2.31348   1
  -5 -11  -1 72.7783  4.6082   1
  -5 -11  -1 85.0822  5.9316   2
  -6 -11  -1 20.0156  3.1041   1
   6  11   1 26.4101  3.2796   1
  -7 -11  -1 33.1202  3.5551   1
   7  11   1 36.1139  4.0890   1
   2 -12  -1 4.28433 3.06458   6
   2 -12  -1 6.92419 3.06032   1
   2 -12  -1 16.5685  3.6297   2
   1 -12  -1 -4.3633  2.7160   6
   1 -12  -1 2.86840 3.06971   2
   1 -12  -1 6.31343 2.83673   1
  -1  12   1 2.47457 2.86739   4
   0 -12  -1 5.54327 3.09271   2
   0 -12  -1 2.08051 2.60726   1
   0  12   1 0.10080 2.75042   4
  -1 -12  -1 47.4678  3.8975   2
  -1 -12  -1 37.8295  3.1587   1
   1  12   1 46.2436  3.8525   4
  -2 -12  -1 2.09500 3.09924   2
  -2 -12  -1 7.65068 2.60883   1
  -3 -12  -1 4.75482 2.41406   1
  -3 -12  -1 1.62038 3.10966   2
  -4 -12  -1 49.8544  4.2968   2
  -4 -12  -1 37.5682  3.4401   1
  -5 -12  -1 21.2303  3.1119   1
  -5 -12  -1 13.2588  3.7868   2
  -6 -12  -1 16.6277  3.1408   1
   0  13   1 14.2513  3.3568   4
  -1 -13  -1 -4.7289  2.7433   1
  -1 -13  -1 0.33012 3.32269   2
   1  13   1 -1.5969  3.0358   4
  -2 -13  -1 2.90737 2.84370   1
  -2 -13  -1 5.84843 3.47438   2
   2  13   1 -0.0580  3.0295   4
  -3 -13  -1 7.80570 3.75950   2
  -3 -13  -1 6.25748 3.04071   1
  -4 -13  -1 19.2532  3.2100   1
  -4 -13  -1 31.2149  4.0533   2
  -5 -12   2 2.19611 2.81961   1
  -5 -12   2 1.57474 3.54759   2
   4  12  -2 20.8267  3.6125   4
  -4 -12   2 18.8425  3.2333   1
  -4 -12   2 14.0870  3.4077   2
   3  12  -2 19.8727  3.8250   4
  -3 -12   2 27.9144  3.6072   2
  -3 -12   2 19.4759  2.8929   1
   2  12  -2 16.8232  3.5887   4
  -2 -12   2 18.8509  2.9285   1
  -2 -12   2 20.8465  3.3846   2
   1  12  -2 16.6802  3.5318   4
  -1 -12   2 17.2593  2.8139   1
  -1 -12   2 12.4927  3.1150   2
   0  12  -2 9.54562 3.31538   4
   0 -12   2 15.4279  2.7733   1
   0 -12   2 16.5502  3.1242   2
  -1  12  -2 -3.0152  3.1889   4
   1 -12   2 3.83367 2.93710   2
   1 -12   2 1.08492 2.73479   1
  -6 -11   2 24.6616  3.8560   2
  -6 -11   2 19.5758  3.3127   1
  -6 -11   2 26.9625  3.9237   2
  -5 -11   2 -0.4988  2.6244   1
  -5 -11   2 2.95480 3.21722   2
  -4 -11   2 15.2049  3.0928   2
  -4 -11   2 14.2307  2.7062   1
   3  11  -2 3.09807 2.98991   4
  -3 -11   2 1.68876 2.71003   2
  -3 -11   2 3.96278 2.41838   1
   2  11  -2 97.1137  5.2819   4
  -2 -11   2 99.5558  4.6683   1
  -2 -11   2 98.5715  5.1830   2
   1  11  -2 1.19642 2.84782   4
  -1 -11   2 3.00714 2.30674   1
  -1 -11   2 2.15259 2.53846   2
   0  11  -2 5.82235 2.97713   4
   0 -11   2 5.74167 2.30897   1
   0 -11   2 12.6868  2.6531   2
  -1  11  -2 -0.2988  2.9199   4
   1 -11   2 0.81586 2.37593   2
   1 -11   2 -1.3060  2.3882   1
  -2  11  -2 21.0680  3.5477   4
   2 -11   2 18.0939  2.9591   2
   2 -11   2 18.5200  2.8944   1
   3 -11   2 6.64178 2.88675   1
  -7 -10   2 6.89533 2.92254   1
  -6 -10   2 2.72375 3.12927   2
  -6 -10   2 1.12074 2.79109   1
  -6 -10   2 0.45153 3.03366   2
  -5 -10   2 6.14703 2.90182   2
  -5 -10   2 0.32064 2.38635   1
  -4 -10   2 71.5639  3.9311   1
  -4 -10   2 77.3426  4.4831   2
  -3 -10   2 40.3767  2.8651   1
  -3 -10   2 44.2116  3.3171   2
   2  10  -2 41.3478  3.5107   4
  -2 -10   2 42.4869  3.1771   2
  -2 -10   2 36.2967  2.6877   1
   1  10  -2 6.19322 2.57672   4
  -1 -10   2 4.88825 2.34186   2
  -1 -10   2 6.02433 2.05531   1
   0  10  -2 26.6869  2.9804   4
   0 -10   2 27.9966  2.4515   1
   0 -10   2 31.5436  2.8165   2
  -1  10  -2 48.7320  3.7206   4
   1 -10   2 44.0380  2.9406   1
   1 -10   2 43.7887  3.0783   6
   1 -10   2 47.5350  3.1814   2
  -2  10  -2 16.1690  3.1348   4
   2 -10   2 17.3693  2.6249   2
   2 -10   2 15.3586  2.4793   1
   2 -10   2 13.6327  2.5806   6
  -3  10  -2 -0.8306  3.0732   4
   3 -10   2 2.16070 2.60492   2
   3 -10   2 -1.0450  2.3762   1
   3 -10   2 -1.2216  2.6508   6
   4 -10   2 1.28883 2.70505   1
   4 -10   2 5.97859 3.19142   2
   4 -10   2 -5.4386  3.0717   6
   8   9  -2 10.1947  3.5168   1
   7   9  -2 12.8174  3.2502   1
  -7  -9   2 5.50969 2.76175   1
   6   9  -2 0.35904 2.44907   1
  -6  -9   2 2.09275 2.88754   2
  -6  -9   2 -0.3808  2.7896   2
  -6  -9   2 -0.6557  2.3587   1
   5   9  -2 13.8310  2.5136   1
  -5  -9   2 10.9340  2.6985   2
  -5  -9   2 10.6297  2.5401   1
  -4  -9   2 71.3523  4.5060   2
  -4  -9   2 68.1448  3.8592   1
  -3  -9   2 345.459  10.601   2
  -3  -9   2 324.662  10.011   1
  -2  -9   2 0.86949 1.76738   1
  -2  -9   2 2.03587 1.66349   7
  -2  -9   2 2.88429 2.04468   2
   1   9  -2 66.9586  4.1055   4
  -1  -9   2 64.3115  3.2862   1
  -1  -9   2 61.6437  3.2356   6
  -1  -9   2 65.6835  3.6395   2
  -1  -9   2 63.0742  3.5673   7
   0   9  -2 15.9870  2.4403   4
   0  -9   2 14.9343  2.2039   2
   0  -9   2 13.9486  1.8014   7
   0  -9   2 13.1680  1.9133   1
   0  -9   2 15.3826  1.9198   6
  -1   9  -2 52.2857  4.1191   4
   1  -9   2 60.9568  3.3524   2
   1  -9   2 57.5831  3.3418   6
   1  -9   2 51.5070  3.1529   1
  -2   9  -2 6.45321 2.63519   4
   2  -9   2 8.40264 2.28655   2
   2  -9   2 13.9351  2.1785   6
   2  -9   2 7.56152 2.00394   1
  -3   9  -2 1.45745 2.84037   4
   3  -9   2 2.34000 2.42648   6
   3  -9   2 5.59322 2.62152   2
   3  -9   2 3.19233 2.14422   1
   4  -9   2 5.28210 2.84092   2
   4  -9   2 0.41530 2.38207   1
   4  -9   2 3.45425 2.88565   6
   5  -9   2 9.77470 3.42213   2
   5  -9   2 2.99650 3.24597   6
   5  -9   2 9.20557 2.85140   1
   8   8  -2 -0.4518  3.0380   1
  -8  -8   2 -1.1323  2.7796   1
   7   8  -2 0.76501 2.68797   1
  -7  -8   2 -1.2688  2.4350   1
   6   8  -2 54.0878  3.7856   1
  -6  -8   2 59.9029  4.1440   2
  -6  -8   2 49.5037  3.5692   1
   5   8  -2 257.928   8.203   1
  -5  -8   2 248.564   8.620   2
  -5  -8   2 238.412   7.940   1
   4   8  -2 56.7487  3.1964   1
   4   8  -2 56.2485  3.1765   7
  -4  -8   2 56.3363  3.2218   1
  -4  -8   2 60.3571  3.5831   2
   3   8  -2 33.9478  2.2913   1
  -3  -8   2 31.9930  2.7192   7
  -3  -8   2 30.4986  2.2923   1
  -3  -8   2 31.4077  2.3979   2
  -2  -8   2 15.9627  1.8693   2
  -2  -8   2 16.5836  1.8876   7
  -2  -8   2 18.0500  1.8338   1
  -2  -8   2 18.3873  1.4523   6
  -2  -8   2 17.4052  2.3324   7
   1   8  -2 75.2856  2.6505   5
   1   8  -2 65.8681  3.6819   4
  -1  -8   2 76.2626  4.0328   7
  -1  -8   2 73.9559  3.1267   6
  -1  -8   2 76.3120  3.2566   1
  -1  -8   2 75.5425  3.7083   7
  -1  -8   2 79.4213  3.5645   2
   0   8  -2 65.6961  3.8101   4
   0   8  -2 61.7565  2.5629   5
   0  -8   2 57.7919  2.8119   5
   0  -8   2 73.3710  3.1373   6
   0  -8   2 68.9822  3.0258   1
   0  -8   2 73.0997  3.8669   7
   0  -8   2 61.8893  3.2655   7
   0  -8   2 61.0184  3.4281   2
  -1   8  -2 8.81293 2.12658   4
  -1   8  -2 10.8971  1.3789   5
   1  -8   2 7.43096 1.84147   7
   1  -8   2 9.14388 1.70923   3
   1  -8   2 11.2939  1.8481   2
   1  -8   2 9.87034 1.58460   1
   1  -8   2 7.16757 1.59861   5
   1  -8   2 9.46835 1.67373   6
   1  -8   2 8.38346 1.43591   7
  -2   8  -2 79.3314  4.5303   4
   2  -8   2 93.5197  4.4195   7
   2  -8   2 84.2493  3.6493   1
   2  -8   2 79.6824  3.8157   5
   2  -8   2 83.1193  3.8448   6
   2  -8   2 86.0347  4.1642   2
  -3   8  -2 12.3127  2.7283   4
   3  -8   2 11.6261  2.0752   7
   3  -8   2 9.10431 2.17750   5
   3  -8   2 12.0788  2.0512   1
   3  -8   2 11.6298  2.4139   2
   3  -8   2 12.3003  2.2215   6
  -4   8  -2 71.6053  5.0514   4
   4  -8   2 59.5448  3.7528   1
   4  -8   2 58.7419  3.8936   6
   4  -8   2 63.8965  4.2318   2
   5  -8   2 15.3809  2.8593   1
   5  -8   2 22.9125  3.2681   2
   5  -8   2 14.4684  3.1786   6
   6  -8   2 -2.2950  3.2420   6
   8   7  -2 10.6802  3.4085   1
  -8  -7   2 5.95163 2.80719   1
   7   7  -2 50.4857  3.7489   1
  -7  -7   2 56.1684  4.0396   1
   6   7  -2 196.451   6.888   1
  -6  -7   2 203.698   7.227   2
  -6  -7   2 191.197   6.689   1
   5   7  -2 184.763   7.273   7
   5   7  -2 190.357   6.417   1
  -5  -7   2 176.147   6.473   2
  -5  -7   2 180.577   6.123   1
  -5  -7   2 175.404   6.414   2
   4   7  -2 83.2288  3.7219   1
   4   7  -2 91.4850  3.9757   7
   4   7  -2 88.9121  4.2918   7
  -4  -7   2 91.2064  4.1986   2
  -4  -7   2 86.7442  3.7164   1
   3   7  -2 235.213   8.478   7
   3   7  -2 241.333   7.168   1
   3   7  -2 225.534   8.572   7
   3   7  -2 232.438   6.686   5
  -3  -7   2 231.084   7.165   1
  -3  -7   2 222.725   8.807   7
  -3  -7   2 238.814   9.236   7
  -3  -7   2 221.417   7.434   2
   2   7  -2 49.8715  2.6361   1
   2   7  -2 48.4337  1.8008   5
  -2  -7   2 46.4163  2.8788   2
  -2  -7   2 46.1124  2.7596   7
  -2  -7   2 53.0702  2.0873   6
  -2  -7   2 50.3747  3.1903   7
  -2  -7   2 47.5756  2.4617   1
   1   7  -2 32.0780  2.5205   4
   1   7  -2 36.0199  1.5654   5
  -1  -7   2 32.2958  2.1494   6
  -1  -7   2 33.0601  2.6448   7
  -1  -7   2 29.3937  2.0102   2
  -1  -7   2 36.3386  2.3132   7
  -1  -7   2 35.3207  2.2554   1
   0   7  -2 622.440  17.811   5
   0   7  -2 637.099  18.850   4
   0  -7   2 636.602  17.973   2
   0  -7   2 612.619  17.998   5
   0  -7   2 671.970  22.662   7
   0  -7   2 626.686  16.299   6
   0  -7   2 622.710  22.356   7
   0  -7   2 631.115  17.411   1
  -1   7  -2 7.25210 1.85496   4
  -1   7  -2 5.18972 1.16794   5
   1  -7   2 4.33390 1.30728   5
   1  -7   2 6.29853 1.49467   2
   1  -7   2 4.35051 1.28401   1
   1  -7   2 5.37030 1.11689   7
   1  -7   2 4.63453 1.40379   7
   1  -7   2 5.39517 1.38543   6
   1  -7   2 7.05669 1.50274   3
  -2   7  -2 44.5373  3.3602   4
   2  -7   2 40.2582  2.4218   1
   2  -7   2 40.8778  3.0680   2
   2  -7   2 42.2448  2.5666   7
   2  -7   2 33.7832  2.4850   5
   2  -7   2 37.5167  2.1894   7
   2  -7   2 40.3474  2.5712   3
   2  -7   2 40.0866  2.4341   6
  -3   7  -2 123.334   5.501   4
   3  -7   2 122.350   5.004   2
   3  -7   2 116.033   4.501   1
   3  -7   2 137.752   5.256   7
   3  -7   2 123.310   4.889   5
   3  -7   2 119.980   4.706   6
  -4   7  -2 16.3163  2.7740   4
   4  -7   2 14.1457  2.1720   1
   4  -7   2 11.4334  2.3495   6
   4  -7   2 10.7793  2.3424   2
   5  -7   2 0.95046 2.44097   2
   5  -7   2 -0.5694  2.4532   6
   5  -7   2 2.37731 2.26808   1
   6  -7   2 -1.4597  2.5459   1
   6  -7   2 3.06733 2.77048   6
   6  -7   2 -3.9169  2.9399   2
   9   6  -2 1.65604 3.07204   2
   9   6  -2 2.36791 3.56531   1
   8   6  -2 36.1520  3.7159   1
   8   6  -2 40.1232  3.3770   2
  -8  -6   2 38.9640  3.2235   1
   7   6  -2 135.493   5.571   2
   7   6  -2 122.240   5.445   1
  -7  -6   2 122.610   5.089   1
   6   6  -2 134.430   5.077   2
   6   6  -2 140.405   5.354   1
  -6  -6   2 127.366   5.025   1
  -6  -6   2 140.624   5.812   2
   5   6  -2 67.0302  3.4058   2
   5   6  -2 60.6888  2.5091   5
   5   6  -2 62.9463  3.3932   7
   5   6  -2 58.9749  3.2584   1
  -5  -6   2 64.1090  4.0158   2
  -5  -6   2 63.7563  3.2223   1
  -5  -6   2 58.5069  3.8370   2
   4   6  -2 34.5452  2.6276   7
   4   6  -2 36.4868  2.5063   2
   4   6  -2 36.9437  2.4827   1
   4   6  -2 37.8722  2.3253   7
  -4  -6   2 38.7894  2.8857   7
  -4  -6   2 31.2736  2.3980   7
  -4  -6   2 38.2867  2.4570   2
  -4  -6   2 28.6260  2.1396   1
   3   6  -2 6.96527 0.67158   6
   3   6  -2 6.65189 1.10477   7
   3   6  -2 6.99071 0.78904   5
   3   6  -2 7.78564 1.39752   1
   3   6  -2 8.21340 1.16326   2
   3   6  -2 5.98628 1.28898   7
  -3  -6   2 4.47826 1.41969   1
  -3  -6   2 6.47263 1.37372   7
  -3  -6   2 7.04056 1.51588   2
  -3  -6   2 7.97837 1.67137   7
   2   6  -2 87.8447  3.1821   1
   2   6  -2 84.2957  3.1806   7
   2   6  -2 81.0817  3.2545   7
   2   6  -2 73.8438  2.8294   2
   2   6  -2 82.7057  2.5581   5
   2   6  -2 80.0236  2.4027   6
  -2  -6   2 90.0783  3.9852   7
  -2  -6   2 83.3248  3.0589   1
  -2  -6   2 80.0842  3.3503   2
  -2  -6   2 82.7443  3.6358   7
   1   6  -2 698.796  19.463   5
  -1  -6   2 721.689  24.879   7
  -1  -6   2 705.179  17.743   6
  -1  -6   2 678.078  19.624   2
  -1  -6   2 683.260  24.622   7
  -1  -6   2 705.972  19.113   1
   0   6  -2 85.0790  2.8683   5
   0   6  -2 94.6558  3.5408   4
   0  -6   2 82.4378  3.0203   5
   0  -6   2 88.1078  3.0815   1
   0  -6   2 85.5999  3.3060   2
   0  -6   2 91.0546  3.8613   7
   0  -6   2 82.9063  2.9706   6
   0  -6   2 85.0122  3.4959   7
  -1   6  -2 109.932   4.219   4
  -1   6  -2 101.906   3.485   5
   1  -6   2 101.413   3.372   2
   1  -6   2 99.4116  3.6031   5
   1  -6   2 108.062   4.233   7
   1  -6   2 103.445   3.492   6
   1  -6   2 108.798   3.905   2
   1  -6   2 101.467   3.993   7
   1  -6   2 103.085   3.475   1
   1  -6   2 103.779   4.081   3
  -2   6  -2 371.361  11.446   4
   2  -6   2 364.718  11.788   3
   2  -6   2 364.514  10.314   1
   2  -6   2 347.493  10.704   2
   2  -6   2 391.331  13.064   7
   2  -6   2 366.089  10.912   5
   2  -6   2 355.487   9.933   6
  -3   6  -2 43.8547  2.9855   4
   3  -6   2 39.0223  2.4816   6
   3  -6   2 36.4744  2.4341   3
   3  -6   2 37.2345  1.9762   7
   3  -6   2 41.1934  2.5626   5
   3  -6   2 40.2226  2.1479   7
   3  -6   2 39.7829  2.3345   2
   3  -6   2 39.4987  2.4050   1
  -4   6  -2 9.48750 2.25161   4
   4  -6   2 4.48903 1.82124   2
   4  -6   2 6.31175 1.40258   7
   4  -6   2 4.81689 1.99286   5
   4  -6   2 4.84651 1.86047   1
   4  -6   2 4.82444 1.86670   6
  -5   6  -2 2.96794 2.34233   4
   5  -6   2 5.78101 2.25622   2
   5  -6   2 -2.1761  2.0722   1
   5  -6   2 5.84640 2.40635   6
   6  -6   2 3.49263 2.35781   1
   6  -6   2 7.35695 2.78960   2
   6  -6   2 5.41474 2.63858   6
   7  -6   2 16.4083  3.1477   6
   7  -6   2 17.7799  3.4813   2
   7  -6   2 15.7053  2.7746   1
   9   5  -2 21.2043  3.7740   1
   9   5  -2 30.7118  3.5775   2
   8   5  -2 176.338   6.641   2
   8   5  -2 171.590   6.958   1
  -8  -5   2 176.949   6.336   1
   7   5  -2 21.3124  2.8429   1
   7   5  -2 20.2453  2.5403   2
  -7  -5   2 19.4011  2.3512   1
   6   5  -2 1.30791 1.79730   2
   6   5  -2 1.25913 1.28166   5
   6   5  -2 -1.1392  2.1208   1
   6   5  -2 1.34600 1.17000   6
  -6  -5   2 1.01560 2.07033   2
  -6  -5   2 1.80869 1.76875   1
  -6  -5   2 3.54788 2.05101   7
   5   5  -2 37.6091  2.8708   7
   5   5  -2 41.1499  2.6950   7
   5   5  -2 40.3247  2.0539   5
   5   5  -2 42.6782  2.6762   1
   5   5  -2 40.2581  2.8664   2
  -5  -5   2 41.6862  2.7101   2
  -5  -5   2 46.0976  2.9032   1
  -5  -5   2 37.5055  2.7558   7
   4   5  -2 160.239   6.530   7
   4   5  -2 166.229   5.271   1
   4   5  -2 160.694   6.275   7
   4   5  -2 161.883   5.256   2
  -4  -5   2 162.762   5.210   1
  -4  -5   2 161.324   5.430   2
  -4  -5   2 159.915   5.410   2
  -4  -5   2 151.447   6.303   7
   3   5  -2 584.711  16.060   1
   3   5  -2 586.423  20.526   7
   3   5  -2 583.627  16.324   2
   3   5  -2 576.704  20.675   7
   3   5  -2 583.282  14.576   6
  -3  -5   2 574.422  16.529   2
  -3  -5   2 577.057  16.053   1
  -3  -5   2 573.331  20.648   7
   2   5  -2 1282.80   44.13   7
   2   5  -2 1246.62   34.94   2
   2   5  -2 1266.19   44.21   7
   2   5  -2 1284.39   34.24   1
   2   5  -2 1257.77   31.61   6
   2   5  -2 1298.01   35.07   5
  -2  -5   2 1292.03   34.24   1
  -2  -5   2 1246.59   44.32   7
  -2  -5   2 1276.08   44.51   7
  -2  -5   2 1235.75   35.11   2
   1   5  -2 94.5936  3.1210   1
   1   5  -2 96.4070  2.8605   5
   1   5  -2 93.2776  2.6668   6
  -1  -5   2 96.0924  3.1693   1
  -1  -5   2 93.5825  3.7910   7
  -1  -5   2 95.9454  2.8596   6
  -1  -5   2 90.9686  3.2581   2
  -1  -5   2 101.029   4.021   7
   0   5  -2 796.035  21.908   5
   0   5  -2 782.500  22.861   4
   0  -5   2 803.159  27.594   7
   0  -5   2 785.829  27.445   7
   0  -5   2 782.640  19.869   6
   0  -5   2 798.657  21.265   1
   0  -5   2 784.679  22.000   5
   0  -5   2 755.537  21.846   2
  -1   5  -2 376.289  10.888   5
  -1   5  -2 390.030  11.532   4
   1  -5   2 368.385  10.855   2
   1  -5   2 366.409  10.639   2
   1  -5   2 373.549  13.302   7
   1  -5   2 386.552  10.482   1
   1  -5   2 370.247  10.501   1
   1  -5   2 408.139  13.366   7
   1  -5   2 383.617   9.974   6
   1  -5   2 378.153  10.976   5
  -2   5  -2 0.07282 1.40635   4
   2  -5   2 0.22385 0.68259   2
   2  -5   2 0.57412 1.08681   6
   2  -5   2 1.86581 1.07781   5
   2  -5   2 1.67595 1.13738   3
   2  -5   2 0.37196 0.89284   1
   2  -5   2 -0.8694  0.9848   2
  -3   5  -2 6.72261 1.88833   4
   3  -5   2 6.14009 0.78006   7
   3  -5   2 6.27449 1.35341   3
   3  -5   2 5.83107 1.27176   2
   3  -5   2 7.90208 1.62829   6
   3  -5   2 6.45826 0.69754   7
   3  -5   2 7.05729 1.45369   5
   3  -5   2 8.11324 1.27838   1
  -4   5  -2 187.885   6.552   4
   4  -5   2 171.983   5.736   6
   4  -5   2 186.541   6.358   5
   4  -5   2 176.767   5.872   1
   4  -5   2 176.274   6.685   7
   4  -5   2 183.083   5.881   2
   4  -5   2 187.930   6.742   7
  -5   5  -2 3.13141 2.04553   4
   5  -5   2 -0.6293  1.7079   2
   5  -5   2 1.23442 1.92447   6
   5  -5   2 2.32360 1.39492   7
   5  -5   2 11.6071  2.1020   1
   6  -5   2 68.7800  3.9771   6
   6  -5   2 75.1128  4.2678   2
   6  -5   2 66.6153  4.0499   1
   7  -5   2 39.4340  3.3730   2
   7  -5   2 34.4637  3.5098   6
   7  -5   2 32.5516  2.9811   1
   9   4  -2 33.6779  3.6299   2
   9   4  -2 37.4343  3.9550   1
   8   4  -2 26.6890  3.2784   1
   8   4  -2 24.6384  2.1981   6
   8   4  -2 22.5056  2.9469   2
   7   4  -2 36.5805  2.4595   6
   7   4  -2 39.0049  2.6806   5
   7   4  -2 45.8822  2.9553   2
   7   4  -2 39.0259  3.1664   1
  -7  -4   2 38.9117  2.7026   1
   6   4  -2 15.9562  1.4555   6
   6   4  -2 14.8570  2.3479   1
   6   4  -2 16.2480  1.6334   5
   6   4  -2 13.9781  1.9886   2
  -6  -4   2 20.0347  2.4038   2
  -6  -4   2 16.4935  2.2110   7
  -6  -4   2 13.5994  1.8697   1
   5   4  -2 11.4629  1.9231   1
   5   4  -2 13.7090  1.9839   7
   5   4  -2 10.0073  1.5148   7
   5   4  -2 8.53947 1.55696   2
   5   4  -2 9.60578 1.21576   5
  -5  -4   2 7.87871 1.53575   1
  -5  -4   2 8.74024 1.83748   2
  -5  -4   2 11.8722  1.9433   7
  -5  -4   2 8.18035 1.50487   7
   4   4  -2 852.033  23.283   1
   4   4  -2 796.752  30.066   7
   4   4  -2 861.844  23.708   2
   4   4  -2 854.794  23.706   5
   4   4  -2 843.258  29.872   7
  -4  -4   2 876.258  23.235   1
  -4  -4   2 870.348  23.921   2
  -4  -4   2 826.564  29.904   7
   3   4  -2 739.749  17.447   6
   3   4  -2 674.383  24.604   7
   3   4  -2 697.023  19.391   2
   3   4  -2 723.439  19.052   1
   3   4  -2 698.504  24.450   7
  -3  -4   2 693.493  19.519   2
  -3  -4   2 697.254  19.009   1
  -3  -4   2 621.082  24.654   7
  -3  -4   2 700.607  24.519   7
   2   4  -2 43.2604  1.7674   2
   2   4  -2 42.9757  1.9508   1
   2   4  -2 41.8739  1.9521   7
   2   4  -2 41.5575  2.1424   7
   2   4  -2 43.7777  1.2817   6
  -2  -4   2 41.4613  2.0915   7
  -2  -4   2 48.0073  2.3709   7
  -2  -4   2 43.3256  1.8506   1
  -2  -4   2 43.0193  2.0730   2
   1   4  -2 990.308  26.976   1
   1   4  -2 988.140  24.989   6
   1   4  -2 1035.78   27.68   5
  -1  -4   2 1026.08   35.09   7
  -1  -4   2 973.480  27.686   2
  -1  -4   2 986.608  25.043   6
  -1  -4   2 1008.55   34.95   7
  -1  -4   2 1008.78   26.99   1
   0   4  -2 8.00212 1.09883   4
   0   4  -2 7.38885 0.62359   5
   0  -4   2 9.58279 0.73959   1
   0  -4   2 7.30988 0.71938   6
   0  -4   2 6.97903 0.68056   1
   0  -4   2 8.74577 0.67064   2
   0  -4   2 9.69972 0.83143   2
   0  -4   2 7.31807 0.80857   7
   0  -4   2 10.0430  0.7351   5
   0  -4   2 9.11451 0.75985   7
  -1   4  -2 2.09364 0.97506   4
  -1   4  -2 1.48130 0.67251   5
   1  -4   2 2.31844 0.67327   2
   1  -4   2 -0.0192  0.7689   6
   1  -4   2 3.06768 0.76299   5
   1  -4   2 1.75326 0.56193   1
   1  -4   2 1.70085 0.48026   2
  -2   4  -2 617.197  17.843   4
   2  -4   2 606.267  16.745   2
   2  -4   2 603.504  16.685   2
   2  -4   2 584.279  16.469   1
   2  -4   2 617.443  17.233   5
   2  -4   2 598.639  15.564   6
   2  -4   2 612.024  16.393   1
   2  -4   2 602.901  18.828   3
  -3   4  -2 317.132   9.456   4
   3  -4   2 292.698   8.456   2
   3  -4   2 300.034   8.513   2
   3  -4   2 303.393   8.475   1
   3  -4   2 293.317   9.011   5
   3  -4   2 289.870   8.181   6
   3  -4   2 290.294   8.483   1
   3  -4   2 299.031   9.691   3
  -4   4  -2 29.4505  2.2925   4
   4  -4   2 21.1316  1.5668   2
   4  -4   2 22.7328  2.0033   5
   4  -4   2 22.6706  1.4055   7
   4  -4   2 22.4608  1.8777   1
   4  -4   2 24.6706  1.9374   6
   4  -4   2 24.4932  1.4527   7
  -5   4  -2 283.778   9.853   3
   5  -4   2 301.187  10.550   7
   5  -4   2 276.758   8.355   6
   5  -4   2 292.142   8.770   2
   5  -4   2 290.498   8.798   1
  -6   4  -2 64.6520  3.9518   3
   6  -4   2 64.1799  3.4580   7
   6  -4   2 65.6926  3.6467   1
   6  -4   2 66.0925  3.7785   2
   6  -4   2 64.1200  3.6513   6
   7  -4   2 12.9625  2.6624   2
   7  -4   2 11.1951  2.6379   6
   7  -4   2 9.05194 2.38930   1
   8  -4   2 5.24069 2.93460   6
   8  -4   2 4.29954 2.45959   1
   8  -4   2 5.00209 2.91381   2
   9   3  -2 17.5376  3.6275   1
   9   3  -2 23.6133  3.4308   2
   8   3  -2 33.1483  2.5181   6
   8   3  -2 35.3563  3.0181   2
   8   3  -2 33.4479  3.3779   1
   7   3  -2 1.24662 1.85281   2
   7   3  -2 3.61209 1.54801   6
   7   3  -2 2.18741 1.54841   5
   7   3  -2 4.38875 2.32209   1
  -7  -3   2 3.26868 1.88836   1
  -7  -3   2 1.92400 1.43600   7
   6   3  -2 62.5580  3.1948   2
   6   3  -2 65.3138  2.8087   6
   6   3  -2 60.2815  3.5527   1
   6   3  -2 64.1866  2.8029   5
  -6  -3   2 65.5196  3.1134   1
  -6  -3   2 70.9079  3.8576   2
  -6  -3   2 67.1713  3.8120   7
  -6  -3   2 58.7541  3.2197   7
   5   3  -2 860.592  24.101   1
   5   3  -2 869.997  24.541   5
   5   3  -2 874.958  24.449   2
   5   3  -2 816.024  31.102   7
   5   3  -2 909.604  30.833   7
   5   3  -2 869.314  22.057   6
  -5  -3   2 868.806  24.728   2
  -5  -3   2 848.047  30.699   7
  -5  -3   2 882.033  23.901   1
  -5  -3   2 907.649  31.005   7
   4   3  -2 268.819   9.883   7
   4   3  -2 267.651   7.908   2
   4   3  -2 270.756   7.965   1
   4   3  -2 261.399  10.136   7
   4   3  -2 271.885   7.843   5
  -4  -3   2 264.622   7.794   1
  -4  -3   2 261.283   9.858   7
  -4  -3   2 277.721   8.261   2
   3   3  -2 1.95931 0.81017   2
   3   3  -2 1.72557 0.95736   7
   3   3  -2 2.10715 0.59186   5
   3   3  -2 2.27426 0.85122   7
   3   3  -2 0.67680 0.95608   1
  -3  -3   2 2.06082 0.94615   2
  -3  -3   2 1.64617 0.94591   2
  -3  -3   2 2.62027 0.88124   7
  -3  -3   2 2.50801 0.88968   1
   2   3  -2 287.605   7.898   1
   2   3  -2 284.756   7.077   6
   2   3  -2 283.036  10.159   7
   2   3  -2 276.147   7.994   2
   2   3  -2 277.859  10.027   7
  -2  -3   2 279.549  10.095   7
  -2  -3   2 275.114   8.111   2
  -2  -3   2 284.355  10.244   7
  -2  -3   2 276.646   7.900   1
   1   3  -2 199.672   5.628   1
   1   3  -2 200.135   5.047   6
   1   3  -2 200.918   7.055   7
   1   3  -2 199.802   7.080   7
  -1  -3   2 189.117   5.784   2
  -1  -3   2 204.217   5.649   1
  -1  -3   2 206.030   7.314   7
  -1  -3   2 203.041   5.083   6
  -1  -3   2 199.902   7.192   7
   0   3  -2 191.460   5.321   5
   0   3  -2 190.896   5.759   4
   0  -3   2 186.933   5.196   1
   0  -3   2 185.905   5.283   2
   0  -3   2 186.993   5.352   5
   0  -3   2 191.397   4.876   6
   0  -3   2 177.456   5.341   2
   0  -3   2 185.647   5.205   1
  -1   3  -2 1178.77   33.42   4
   1  -3   2 1166.28   29.18   6
   1  -3   2 1177.64   32.33   5
   1  -3   2 1170.67   31.08   1
   1  -3   2 1140.80   31.82   2
   1  -3   2 1148.01   35.60   3
  -2   3  -2 786.229  22.506   4
   2  -3   2 761.700  20.803   1
   2  -3   2 756.431  21.144   2
   2  -3   2 778.667  21.738   5
   2  -3   2 776.904  19.620   6
   2  -3   2 773.268  20.740   1
   2  -3   2 788.451  23.809   3
   2  -3   2 758.262  21.135   2
  -3   3  -2 179.493   5.926   4
  -3   3  -2 181.939   6.127   3
   3  -3   2 173.251   5.619   5
   3  -3   2 174.354   5.114   2
   3  -3   2 175.943   5.189   1
   3  -3   2 176.296   5.116   2
   3  -3   2 179.679   5.173   6
   3  -3   2 177.579   5.998   3
   3  -3   2 175.597   5.251   1
  -4   3  -2 653.723  18.522   4
  -4   3  -2 649.977  19.685   3
   4  -3   2 643.568  21.786   7
   4  -3   2 617.474  21.799   7
   4  -3   2 619.591  17.421   2
   4  -3   2 597.497  17.272   1
   4  -3   2 618.700  16.284   6
   4  -3   2 585.332  17.473   2
   4  -3   2 637.953  18.079   5
  -5   3  -2 77.4962  3.6597   3
   5  -3   2 72.3357  3.4704   5
   5  -3   2 71.5285  3.1675   2
   5  -3   2 76.4168  3.4226   1
   5  -3   2 69.7333  3.2994   6
   5  -3   2 76.3613  3.1886   7
   5  -3   2 70.5948  3.2586   7
  -6   3  -2 0.96296 1.91438   3
   6  -3   2 1.89482 1.79297   1
   6  -3   2 0.73574 1.44136   7
   6  -3   2 1.11580 1.89899   6
   6  -3   2 -1.0806  1.6746   2
   7  -3   2 3.99618 2.21144   2
   7  -3   2 4.69492 2.09945   1
   7  -3   2 4.73425 2.32208   6
   8  -3   2 5.77397 2.73421   2
   8  -3   2 10.4018  2.9616   6
   8  -3   2 3.52683 2.50831   1
   9   2  -2 14.2772  2.5567   6
   9   2  -2 13.2125  3.4459   1
   9   2  -2 16.4062  3.2622   2
   8   2  -2 22.4425  3.1535   1
   8   2  -2 27.0320  3.0218   2
   8   2  -2 22.3620  2.3305   6
   7   2  -2 62.0353  3.8529   1
   7   2  -2 59.7790  3.8789   2
   7   2  -2 58.8158  3.1164   6
  -7  -2   2 60.1978  3.3839   1
   6   2  -2 600.123  16.837   1
   6   2  -2 554.574  21.631   7
   6   2  -2 592.913  16.907   2
   6   2  -2 579.028  16.958   5
   6   2  -2 594.897  15.248   6
  -6  -2   2 579.293  20.864   7
  -6  -2   2 594.221  16.464   1
  -6  -2   2 600.103  21.047   7
   5   2  -2 230.407   7.178   2
   5   2  -2 230.794   7.055   5
   5   2  -2 236.482   8.784   7
   5   2  -2 219.594   9.193   7
   5   2  -2 229.680   7.282   1
   5   2  -2 227.287   6.346   6
  -5  -2   2 232.613   8.852   7
  -5  -2   2 237.246   7.446   2
  -5  -2   2 240.087   8.655   7
  -5  -2   2 229.048   6.932   1
   4   2  -2 3.06317 1.03246   7
   4   2  -2 1.99355 0.93827   2
   4   2  -2 2.10431 0.77260   6
   4   2  -2 1.39676 1.32048   7
   4   2  -2 1.54703 1.14587   1
   4   2  -2 1.59845 0.81099   5
  -4  -2   2 1.26607 0.97895   1
  -4  -2   2 1.65564 1.17031   7
  -4  -2   2 1.74934 0.93052   7
  -4  -2   2 4.47365 1.26174   2
   3   2  -2 0.43874 0.54145   6
   3   2  -2 0.15525 0.59533   5
   3   2  -2 0.06091 0.67881   2
   3   2  -2 0.17695 0.74990   7
   3   2  -2 1.06380 0.89664   1
   3   2  -2 1.16961 0.94525   7
  -3  -2   2 -0.3838  0.7081   7
  -3  -2   2 0.56886 0.86139   2
  -3  -2   2 0.97859 0.77535   1
   2   2  -2 2.50803 0.71758   7
   2   2  -2 1.09505 0.31715   6
   2   2  -2 1.10197 0.59173   7
   2   2  -2 1.30933 0.61420   1
   2   2  -2 1.88221 0.55912   2
   2   2  -2 0.61767 0.39163   5
  -2  -2   2 1.33997 0.61587   7
  -2  -2   2 0.32659 0.64447   2
  -2  -2   2 0.56308 0.60592   1
  -2  -2   2 0.74358 0.65818   2
   1   2  -2 562.191  18.998   7
   1   2  -2 573.384  18.959   7
   1   2  -2 555.768  14.693   1
   1   2  -2 457.539  14.976   2
  -1  -2   2 564.598  19.083   7
  -1  -2   2 554.954  19.017   7
  -1  -2   2 529.350  15.059   2
  -1  -2   2 553.205  14.706   1
   0   2  -2 1707.04   46.98   4
   0  -2   2 1659.91   45.24   2
   0  -2   2 1569.45   45.30   2
   0  -2   2 1648.67   44.29   1
   0  -2   2 1639.35   41.37   6
   0  -2   2 1694.61   45.79   5
   0  -2   2 1609.70   44.26   1
  -1   2  -2 786.203  22.720   4
   1  -2   2 806.589  21.957   5
   1  -2   2 794.749  21.023   1
   1  -2   2 764.534  21.039   1
   1  -2   2 786.981  24.190   3
  -2   2  -2 195.114   6.127   4
  -2   2  -2 189.418   6.388   3
   2  -2   2 195.158   6.357   3
   2  -2   2 200.521   5.863   5
   2  -2   2 194.316   5.368   1
   2  -2   2 196.091   5.353   1
  -3   2  -2 863.513  24.686   4
  -3   2  -2 842.922  26.248   3
   3  -2   2 849.826  23.364   2
   3  -2   2 853.756  23.038   1
   3  -2   2 836.146  22.892   1
   3  -2   2 882.495  24.023   5
   3  -2   2 825.972  23.398   2
   3  -2   2 853.409  21.656   6
  -4   2  -2 74.4188  3.1937   3
   4  -2   2 74.9130  2.6773   1
   4  -2   2 74.9132  2.6088   2
   4  -2   2 69.6247  2.9049   1
   4  -2   2 69.1828  2.8230   2
   4  -2   2 80.2694  2.9578   6
   4  -2   2 75.3019  2.8335   7
   4  -2   2 71.3751  2.8467   7
   4  -2   2 73.1900  3.0382   5
  -5   2  -2 1.32465 1.46242   3
   5  -2   2 2.61277 1.45390   5
   5  -2   2 2.66609 1.18414   2
   5  -2   2 -0.6285  1.5399   6
   5  -2   2 2.31578 0.98607   7
   5  -2   2 1.83366 1.11111   7
   5  -2   2 3.13676 1.46639   1
  -6   2  -2 112.545   4.917   3
   6  -2   2 113.199   4.471   1
   6  -2   2 113.185   5.208   7
   6  -2   2 120.397   4.401   2
   6  -2   2 113.929   4.545   6
   6  -2   2 125.496   4.941   7
   7  -2   2 -1.4760  2.2261   6
   7  -2   2 1.58641 2.10714   1
   7  -2   2 -0.4491  2.0002   2
   8  -2   2 16.4586  2.8405   6
   8  -2   2 18.7931  2.6583   1
   8  -2   2 20.0923  2.7577   2
   9   1  -2 -2.8020  3.2247   1
   9   1  -2 -1.4600  2.2907   6
   9   1  -2 -1.5261  2.9925   2
   8   1  -2 112.447   4.617   6
   8   1  -2 107.142   5.481   1
   8   1  -2 110.813   5.384   2
   7   1  -2 56.0867  4.0322   1
   7   1  -2 61.2441  3.8674   2
   7   1  -2 63.9280  3.2637   6
   6   1  -2 82.3426  4.2070   1
   6   1  -2 80.5164  3.5965   2
   6   1  -2 84.6846  3.4435   5
   6   1  -2 81.3010  3.3352   6
  -6  -1   2 81.7986  3.5842   7
  -6  -1   2 89.4016  3.5116   1
   5   1  -2 61.9477  2.6960   5
   5   1  -2 70.6906  3.2620   7
   5   1  -2 65.2780  3.2357   1
   5   1  -2 64.4893  3.0731   2
   5   1  -2 68.3740  2.6391   6
  -5  -1   2 67.4797  3.1333   2
  -5  -1   2 62.1075  3.0231   7
  -5  -1   2 68.1972  2.7517   1
  -5  -1   2 67.9171  3.1769   7
   4   1  -2 248.782   7.465   1
   4   1  -2 243.741   7.365   2
   4   1  -2 249.145   7.379   5
   4   1  -2 248.713   6.628   6
  -4  -1   2 251.837   9.215   7
  -4  -1   2 246.286   7.178   1
  -4  -1   2 243.400   7.577   2
  -4  -1   2 250.004   9.047   7
   3   1  -2 7.45334 0.69384   6
   3   1  -2 5.98199 0.77509   5
   3   1  -2 5.61527 0.76903   2
   3   1  -2 4.81725 0.98497   1
   3   1  -2 4.63727 0.83217   7
  -3  -1   2 5.91650 0.97953   7
  -3  -1   2 5.55540 0.83052   7
  -3  -1   2 6.60640 0.89948   1
  -3  -1   2 8.07307 1.09542   2
   2   1  -2 1483.50   50.31   7
   2   1  -2 1440.92   38.88   1
   2   1  -2 1448.42   36.13   6
   2   1  -2 1473.01   40.02   5
   2   1  -2 1436.03   39.73   2
  -2  -1   2 1450.30   38.80   1
  -2  -1   2 1436.45   39.87   2
  -2  -1   2 1420.09   50.31   7
  -2  -1   2 1473.12   40.04   5
  -2  -1   2 1409.60   50.42   7
   1   1  -2 3672.60  102.83   2
   1   1  -2 3855.84  100.89   1
   1   1  -2 3730.95  130.91   7
   1   1  -2 3845.92   93.34   6
   1   1  -2 3893.29  103.70   5
   1   1  -2 3831.12  130.70   7
  -1  -1   2 3634.76  103.12   2
  -1  -1   2 3696.07  130.80   7
  -1  -1   2 3580.43  103.09   2
  -1  -1   2 3720.38  103.68   5
  -1  -1   2 3705.48  100.54   1
  -1  -1   2 3657.54   93.30   6
  -1  -1   2 3885.81  131.17   7
   0   1  -2 385.437  11.196   4
   0   1  -2 392.827  10.374   1
   0  -1   2 388.060  10.376   1
   0  -1   2 372.995  10.616   2
   0  -1   2 371.789  10.601   2
   0  -1   2 390.163  10.393   1
  -1   1  -2 3126.19   90.02   4
   1  -1   2 3209.09   96.65   3
  -2   1  -2 439.771  13.401   3
  -2   1  -2 416.081  12.621   4
   2  -1   2 433.865  11.547   1
   2  -1   2 439.594  13.389   3
   2  -1   2 418.430  11.634   1
  -3   1  -2 68.0077  2.6470   3
  -3   1  -2 63.8492  2.5756   4
   3  -1   2 65.1813  2.3539   1
   3  -1   2 64.3486  2.0562   2
   3  -1   2 64.9601  2.1017   1
   3  -1   2 65.2790  2.4788   5
   3  -1   2 60.7836  2.2124   2
  -4   1  -2 21.2828  1.7910   3
  -4   1  -2 22.5171  1.0414   1
   4  -1   2 23.4608  1.3019   7
   4  -1   2 24.0774  1.7732   5
   4  -1   2 24.7781  1.7980   1
   4  -1   2 21.6086  1.3964   2
   4  -1   2 19.7679  1.4271   2
   4  -1   2 22.1830  1.3836   7
   4  -1   2 19.9868  1.5054   1
  -5   1  -2 286.003   9.547   3
   5  -1   2 272.669  10.509   7
   5  -1   2 282.600   8.347   1
   5  -1   2 296.516  10.335   7
   5  -1   2 286.395   8.367   2
   5  -1   2 286.228   8.774   5
   5  -1   2 287.094   7.998   6
  -6   1  -2 8.24125 1.89790   3
   6  -1   2 10.3817  1.9002   6
   6  -1   2 9.43940 1.51645   7
   6  -1   2 16.5417  1.9125   1
   6  -1   2 8.98517 1.64950   2
   6  -1   2 8.41360 1.84332   7
   7  -1   2 75.1922  3.9658   6
   7  -1   2 72.6370  3.7824   1
   7  -1   2 83.5646  3.9762   2
   8  -1   2 89.2298  4.3160   6
   8  -1   2 76.8888  4.5092   1
   8  -1   2 93.3724  4.4041   2
   9  -1   2 15.6762  3.2773   6
   9  -1   2 13.5262  2.9948   1
   9  -1   2 13.2684  3.0015   2
   9   0  -2 18.5523  3.5799   1
   9   0  -2 19.4823  2.9937   6
   9   0  -2 25.1286  3.4877   2
   8   0  -2 22.5529  2.6325   6
   8   0  -2 19.3652  3.0479   1
   8   0  -2 28.3774  3.0606   2
   7   0  -2 32.2567  2.3881   6
   7   0  -2 34.4250  3.0011   1
   7   0  -2 41.8284  3.1170   2
   6   0  -2 176.139   5.451   6
   6   0  -2 172.587   6.300   1
   6   0  -2 171.267   5.911   5
   6   0  -2 175.205   5.875   2
  -6   0   2 179.345   5.637   1
   5   0  -2 62.3529  3.3815   1
   5   0  -2 68.6231  2.8422   5
   5   0  -2 64.3894  2.8655   2
   5   0  -2 68.6171  2.6843   6
   5   0  -2 58.7656  3.7275   7
   5   0  -2 68.0987  3.2777   7
  -5   0   2 65.7901  2.8926   7
  -5   0   2 68.4333  2.6995   1
  -5   0   2 63.2343  2.8261   7
  -5   0   2 66.8762  3.0163   2
   4   0  -2 74.5403  2.5319   6
   4   0  -2 75.0038  3.1178   1
   4   0  -2 72.8427  3.2327   7
   4   0  -2 63.4734  3.4190   7
   4   0  -2 76.9951  2.8252   5
   4   0  -2 70.8405  2.8750   2
  -4   0   2 71.1430  3.0485   7
  -4   0   2 75.6110  3.1860   7
  -4   0   2 71.8344  2.7700   1
  -4   0   2 74.0141  2.9170   2
   3   0  -2 2025.75   56.09   1
   3   0  -2 2133.85   57.80   5
   3   0  -2 2125.83   57.28   2
   3   0  -2 2016.54   72.65   7
   3   0  -2 2107.99   52.08   6
   3   0  -2 2027.56   72.50   7
  -3   0   2 2146.60   72.55   7
  -3   0   2 2091.75   57.39   2
  -3   0   2 2097.30   55.88   1
  -3   0   2 2068.13   57.81   5
  -3   0   2 2106.98   72.60   7
   2   0  -2 2127.17   75.72   7
   2   0  -2 2234.34   60.23   5
   2   0  -2 2221.51   59.71   2
   2   0  -2 2043.60   58.39   1
   2   0  -2 2202.87   54.48   6
  -2   0   2 2195.89   58.26   1
  -2   0   2 2274.68   76.35   7
  -2   0   2 2209.75   60.41   5
  -2   0   2 2196.76   76.09   7
  -2   0   2 2129.26   59.83   2
  -2   0   2 2139.31   54.27   6
   1   0  -2 133.722   3.931   4
   1   0  -2 138.028   3.886   5
   1   0  -2 135.250   3.485   6
   1   0  -2 136.834   4.934   7
   1   0  -2 134.232   3.867   2
   1   0  -2 140.119   4.873   7
   1   0  -2 124.042   3.903   1
  -1   0   2 134.352   3.886   5
  -1   0   2 138.688   3.834   1
  -1   0   2 136.713   4.877   7
  -1   0   2 126.230   3.995   2
  -1   0   2 134.023   3.483   6
   0   0  -2 11.0682  0.5719   1
   0   0  -2 11.1850  0.5818   1
   0   0   2 9.36852 0.54314   7
   0   0   2 9.43419 0.56335   2
  -1   0  -2 158.231   4.991   3
  -1   0  -2 152.246   4.729   4
   1   0   2 155.456   4.226   1
   1   0   2 158.353   4.223   1
  -2   0  -2 2.53226 0.67417   3
   2   0   2 3.96590 0.48575   1
   2   0   2 5.40609 0.39577   2
   2   0   2 4.53188 0.41488   1
   2   0   2 4.92516 0.52204   2
  -3   0  -2 958.013  29.428   3
   3   0   2 949.849  25.830   1
   3   0   2 968.318  25.764   1
   3   0   2 886.986  26.507   2
   3   0   2 980.514  33.369   7
   3   0   2 965.724  26.369   2
   3   0   2 1005.07   33.31   7
  -4   0  -2 1033.32   31.71   3
   4   0   2 1003.98   36.05   7
   4   0   2 1022.01   27.86   1
   4   0   2 1066.91   35.90   7
   4   0   2 1024.34   28.41   2
  -5   0  -2 0.25229 1.29619   3
  -5   0  -2 0.66715 0.75518   1
   5   0   2 0.87913 1.26082   5
   5   0   2 -0.4399  1.0873   2
   5   0   2 -0.5095  0.9348   7
   5   0   2 -0.0097  1.2519   1
   5   0   2 0.74813 1.27299   7
  -6   0  -2 477.212  15.722   3
   6   0   2 492.048  14.506   5
   6   0   2 463.322  17.889   7
   6   0   2 497.253  13.880   1
   6   0   2 502.870  14.056   2
   6   0   2 490.144  17.498   7
   7   0   2 165.181   5.756   2
   7   0   2 166.069   5.522   6
   7   0   2 157.200   5.742   1
   8   0   2 1.73263 2.25763   2
   8   0   2 0.36014 2.34124   1
   8   0   2 0.23759 2.21296   6
   9   0   2 2.31082 2.84238   2
   9   0   2 -2.9473  2.5912   6
   9   0   2 0.89391 2.70163   1
   9  -1  -2 12.6016  3.4947   1
   9  -1  -2 4.80783 3.27305   2
   9  -1  -2 2.44983 2.64878   6
   8  -1  -2 26.4831  3.0863   2
   8  -1  -2 21.8161  2.8334   6
   8  -1  -2 20.8422  3.3018   1
   7  -1  -2 47.4123  3.0976   6
   7  -1  -2 57.6944  3.8685   2
   7  -1  -2 48.3215  3.5959   1
   6  -1  -2 38.7538  2.5806   2
   6  -1  -2 40.6207  2.6149   6
   6  -1  -2 35.5784  3.0706   7
   6  -1  -2 40.6770  2.7110   5
   6  -1  -2 47.8789  3.4891   1
   5  -1  -2 31.5370  2.1852   5
   5  -1  -2 37.8851  2.5919   1
   5  -1  -2 31.5489  2.1727   6
   5  -1  -2 32.7838  2.8005   7
   5  -1  -2 35.3758  2.3761   7
   5  -1  -2 33.8558  2.5757   2
  -5   1   2 34.0509  1.6814   7
  -5   1   2 33.4268  2.1062   1
  -5   1   2 34.0620  1.6454   7
   4  -1  -2 1114.20   41.16   7
   4  -1  -2 1147.23   32.84   5
   4  -1  -2 1205.34   41.01   7
   4  -1  -2 1133.42   32.01   1
   4  -1  -2 1168.34   29.57   6
   4  -1  -2 1187.62   32.47   2
  -4   1   2 1176.68   40.75   7
  -4   1   2 1165.32   32.86   5
  -4   1   2 1164.07   32.40   2
  -4   1   2 1174.81   31.63   1
  -4   1   2 1238.53   40.81   7
   3  -1  -2 265.100   6.918   6
   3  -1  -2 264.944   9.424   7
   3  -1  -2 240.344   7.651   1
   3  -1  -2 268.013   7.700   5
   3  -1  -2 263.850   7.582   2
   3  -1  -2 255.220   9.569   7
  -3   1   2 252.656   7.572   2
  -3   1   2 263.848   7.705   5
  -3   1   2 258.967   9.297   7
  -3   1   2 260.077   7.368   1
  -3   1   2 266.799   9.365   7
   2  -1  -2 80.2724  2.6595   2
   2  -1  -2 84.1451  2.8901   1
   2  -1  -2 80.6763  3.3634   7
   2  -1  -2 83.2542  2.7378   5
   2  -1  -2 84.0427  3.2486   7
  -2   1   2 83.9252  3.2061   7
  -2   1   2 87.5471  2.6963   1
  -2   1   2 86.8843  2.7539   2
  -2   1   2 83.5609  2.7263   5
  -2   1   2 81.2895  3.2529   7
   1  -1  -2 50.5618  1.7719   2
   1  -1  -2 51.3726  2.1548   7
   1  -1  -2 50.5343  1.6192   6
   1  -1  -2 51.7085  1.7529   5
   1  -1  -2 51.8741  1.8025   1
  -1   1   2 45.4681  1.7361   5
  -1   1   2 49.0783  2.1042   7
  -1   1   2 50.2729  2.0796   7
  -1   1   2 49.7830  1.7861   2
  -1   1   2 50.0729  1.8056   1
   0  -1  -2 88.3665  2.5641   1
   0  -1  -2 93.4700  3.2909   7
   0  -1  -2 94.5032  2.6880   2
   0  -1  -2 91.0170  2.4029   6
   0   1   2 89.9740  2.6115   2
   0   1   2 75.0588  2.5837   1
  -1  -1  -2 391.482  10.681   1
  -1  -1  -2 405.905  12.186   3
  -1  -1  -2 397.083  13.793   7
   1   1   2 386.720  10.692   1
   1   1   2 406.902  13.841   7
   1   1   2 395.173  13.868   7
   1   1   2 385.989  10.943   2
   1   1   2 394.607  10.696   1
   1   1   2 400.823  12.190   3
  -2  -1  -2 3675.24  101.15   1
  -2  -1  -2 3928.75  115.81   3
   2   1   2 3738.34  101.59   1
   2   1   2 3976.38  131.66   7
   2   1   2 3623.06  103.99   2
   2   1   2 3751.85  101.42   1
  -3  -1  -2 12.1846  1.0545   3
  -3  -1  -2 11.7879  0.7513   1
   3   1   2 11.1492  0.7976   2
   3   1   2 11.6417  0.9580   7
   3   1   2 19.5221  1.2019   1
  -4  -1  -2 3.70184 0.72064   1
  -4  -1  -2 3.21758 1.06781   3
   4   1   2 7.10767 0.91249   2
   4   1   2 4.16846 0.86222   7
   4   1   2 4.63258 1.02418   1
  -5  -1  -2 686.167  21.793   3
  -5  -1  -2 699.908  18.902   1
   5   1   2 713.865  24.568   7
   5   1   2 686.588  19.482   2
   5   1   2 690.620  19.183   1
  -6  -1  -2 68.2525  3.5241   3
   6   1   2 66.6765  3.1668   2
   6   1   2 72.3660  3.2226   1
   6   1   2 68.9898  3.2899   5
   6   1   2 69.2970  3.3855   7
   7   1   2 18.2580  2.3225   1
   7   1   2 19.4768  2.1733   2
   8   1   2 23.7486  2.6059   6
   8   1   2 27.2461  2.8428   2
   8   1   2 28.5708  2.7242   1
   9   1   2 2.55472 2.77332   1
   9   1   2 1.13081 2.80227   2
   9   1   2 2.20514 2.58060   6
   8  -2  -2 80.1979  4.2253   6
   8  -2  -2 81.8922  4.8344   2
   8  -2  -2 73.5671  4.9548   1
   7  -2  -2 9.36670 2.44514   2
   7  -2  -2 9.64569 2.19441   6
   7  -2  -2 11.6009  2.5772   1
  -7   2   2 5.05358 1.93402   3
   6  -2  -2 186.868   8.139   7
   6  -2  -2 197.396   6.081   6
   6  -2  -2 191.271   6.789   1
   6  -2  -2 204.498   6.718   2
  -6   2   2 194.979   6.923   3
   5  -2  -2 226.765   6.682   6
   5  -2  -2 224.173   7.299   5
   5  -2  -2 234.874   8.677   7
   5  -2  -2 223.667   7.528   1
   5  -2  -2 219.330   8.886   7
   5  -2  -2 229.780   7.185   2
  -5   2   2 230.193   6.760   1
   4  -2  -2 522.682  19.818   7
   4  -2  -2 561.234  15.726   2
   4  -2  -2 535.342  15.740   1
   4  -2  -2 547.618  15.991   5
   4  -2  -2 565.613  14.429   6
   4  -2  -2 566.060  19.704   7
  -4   2   2 558.634  15.250   1
  -4   2   2 537.652  15.960   5
  -4   2   2 567.025  19.287   7
  -4   2   2 569.452  19.293   7
   3  -2  -2 112.334   3.984   1
   3  -2  -2 112.791   4.334   7
   3  -2  -2 104.029   4.387   7
   3  -2  -2 109.259   3.366   6
   3  -2  -2 107.370   3.701   5
   3  -2  -2 112.951   3.654   2
  -3   2   2 110.553   3.500   1
  -3   2   2 108.166   3.698   5
  -3   2   2 109.043   4.086   7
  -3   2   2 108.322   3.491   2
  -3   2   2 109.269   4.065   7
   2  -2  -2 123.466   3.949   2
   2  -2  -2 130.193   3.664   6
   2  -2  -2 127.841   4.040   5
   2  -2  -2 120.334   4.826   7
   2  -2  -2 131.040   4.061   1
   2  -2  -2 128.522   4.840   7
  -2   2   2 129.295   4.720   7
  -2   2   2 125.927   3.904   2
  -2   2   2 132.131   4.744   7
  -2   2   2 125.928   3.852   1
  -2   2   2 129.571   4.031   5
   1  -2  -2 3.01350 0.57721   5
   1  -2  -2 3.66192 0.59451   1
   1  -2  -2 1.81721 0.58481   7
   1  -2  -2 2.37474 0.58028   2
   1  -2  -2 2.08454 0.53664   7
   1  -2  -2 1.54984 0.53389   6
  -1   2   2 1.78880 0.53625   5
  -1   2   2 2.20121 0.49995   7
  -1   2   2 1.76742 0.58307   1
  -1   2   2 3.19079 0.51472   2
  -1   2   2 1.76017 0.52472   7
   0  -2  -2 1625.35   49.48   3
   0  -2  -2 1632.35   43.49   1
   0  -2  -2 1518.78   44.65   2
   0  -2  -2 1677.35   45.05   5
   0  -2  -2 1511.52   56.68   7
   0  -2  -2 1709.17   56.95   7
   0   2   2 1731.91   57.14   7
   0   2   2 1573.92   56.87   7
   0   2   2 1638.28   45.04   5
   0   2   2 1637.47   44.56   2
   0   2   2 1643.69   40.58   6
  -1  -2  -2 3197.05   82.74   1
  -1  -2  -2 3276.58  107.57   7
  -1  -2  -2 2884.44   84.24   2
  -1  -2  -2 3098.32   77.22   6
  -1  -2  -2 2967.42  107.20   7
   1   2   2 3079.99   82.63   1
   1   2   2 3125.66   84.80   2
   1   2   2 2969.03  107.24   7
   1   2   2 3072.24   77.00   6
  -2  -2  -2 1332.53   37.00   2
  -2  -2  -2 1341.07   36.06   1
  -2  -2  -2 1358.60   46.77   7
   2   2   2 1332.99   46.91   7
   2   2   2 1350.08   36.98   2
   2   2   2 1381.46   46.83   7
   2   2   2 1331.86   36.10   1
  -3  -2  -2 836.272  28.574   7
  -3  -2  -2 829.574  28.620   7
  -3  -2  -2 827.554  22.138   1
  -3  -2  -2 794.717  22.730   2
   3   2   2 794.608  28.858   7
   3   2   2 822.947  22.702   2
   3   2   2 829.311  28.708   7
   3   2   2 832.634  22.209   1
  -4  -2  -2 260.687   7.379   1
  -4  -2  -2 267.486   9.173   7
  -4  -2  -2 257.262   9.184   7
   4   2   2 249.097   7.580   2
   4   2   2 264.750   7.555   1
   4   2   2 267.678   9.507   7
  -5  -2  -2 125.880   3.956   1
   5   2   2 122.236   4.203   1
   5   2   2 125.706   4.230   2
   5   2   2 123.882   4.998   7
  -6  -2  -2 67.2175  3.3871   3
   6   2   2 61.7223  3.0993   5
   6   2   2 65.0508  3.1260   2
   6   2   2 68.0064  3.3526   7
   6   2   2 65.8912  3.3261   1
   7   2   2 35.8607  2.7804   1
   7   2   2 41.9743  3.1155   2
   8   2   2 13.7954  2.6054   1
   8   2   2 10.2804  2.2962   6
   8   2   2 14.6830  2.5313   2
   9   2   2 47.9934  3.7344   2
   9   2   2 47.6906  3.3983   6
   9   2   2 49.7805  3.7698   1
   8  -3  -2 0.71192 2.98323   2
   8  -3  -2 -1.4984  2.9817   1
   8  -3  -2 -2.4437  2.6775   6
   7  -3  -2 50.5273  3.8247   1
   7  -3  -2 55.2814  3.5224   6
   7  -3  -2 54.9541  3.6500   2
   6  -3  -2 117.372   4.430   6
   6  -3  -2 121.213   5.335   1
   6  -3  -2 122.178   5.007   2
   6  -3  -2 115.849   5.687   7
  -6   3   2 120.165   4.803   3
   5  -3  -2 4.40628 1.65193   6
   5  -3  -2 6.07491 1.64595   7
   5  -3  -2 3.25689 1.62211   5
   5  -3  -2 5.02748 1.70077   2
   5  -3  -2 3.16738 2.10586   1
   5  -3  -2 5.29744 1.51661   7
  -5   3   2 6.65321 1.42236   3
   4  -3  -2 100.992   3.766   2
   4  -3  -2 99.8057  4.1864   7
   4  -3  -2 100.955   3.648   6
   4  -3  -2 98.7780  4.2863   7
   4  -3  -2 99.7594  4.0406   1
   4  -3  -2 94.4911  3.7464   5
  -4   3   2 98.0068  3.6466   3
  -4   3   2 95.7192  3.7337   5
  -4   3   2 95.4820  3.3498   1
   3  -3  -2 104.534   4.078   7
   3  -3  -2 97.8961  3.2682   6
   3  -3  -2 101.549   3.727   1
   3  -3  -2 96.2246  4.0861   7
   3  -3  -2 103.460   3.578   5
   3  -3  -2 93.4907  3.5191   2
  -3   3   2 100.966   3.580   7
  -3   3   2 99.3355  3.2997   1
  -3   3   2 96.6339  3.5389   5
  -3   3   2 100.509   3.584   7
  -3   3   2 99.0964  3.4774   3
   2  -3  -2 27.6489  1.6253   7
   2  -3  -2 28.0543  1.5663   6
   2  -3  -2 26.3675  1.5544   5
   2  -3  -2 27.0018  1.5739   1
   2  -3  -2 27.3955  1.6774   2
   2  -3  -2 26.3979  1.5656   7
  -2   3   2 27.7719  1.3441   7
  -2   3   2 26.1143  1.5652   1
  -2   3   2 27.0602  1.5514   5
  -2   3   2 25.2995  1.2725   4
  -2   3   2 34.1041  1.4111   2
  -2   3   2 27.1363  1.3000   7
  -2   3   2 27.4811  1.1992   3
   1  -3  -2 154.550   5.765   7
   1  -3  -2 155.341   4.558   1
   1  -3  -2 161.441   5.710   7
   1  -3  -2 150.494   4.666   2
  -1   3   2 154.041   4.716   5
  -1   3   2 155.379   5.612   7
  -1   3   2 153.578   4.532   2
  -1   3   2 151.831   4.620   1
  -1   3   2 154.841   5.640   7
   0  -3  -2 3106.83   83.09   1
   0  -3  -2 3214.90   93.42   3
   0  -3  -2 3138.10   76.97   6
   0  -3  -2 3132.85  107.95   7
   0  -3  -2 3145.23   85.90   5
   0  -3  -2 2767.00   84.48   2
   0   3   2 2991.59   85.36   5
   0   3   2 3188.55  107.94   7
   0   3   2 3144.12   84.70   2
   0   3   2 3008.36  107.68   7
  -1  -3  -2 127.603   4.709   7
  -1  -3  -2 128.841   3.562   6
  -1  -3  -2 130.535   3.875   2
  -1  -3  -2 125.906   3.713   1
  -1  -3  -2 128.803   4.867   7
   1   3   2 126.633   3.762   2
   1   3   2 126.571   4.699   7
   1   3   2 121.530   3.776   1
   1   3   2 125.126   4.850   7
  -2  -3  -2 686.429  23.532   7
  -2  -3  -2 647.862  18.159   1
  -2  -3  -2 664.895  18.684   2
  -2  -3  -2 669.957  23.645   7
   2   3   2 678.004  18.630   2
   2   3   2 687.595  23.698   7
   2   3   2 666.277  18.218   1
  -3  -3  -2 31.2642  1.4989   1
  -3  -3  -2 32.0537  1.6318   7
  -3  -3  -2 31.6814  1.7268   2
   3   3   2 35.4267  1.9374   7
   3   3   2 29.0685  1.6699   2
   3   3   2 32.8141  1.6151   1
   3   3   2 32.8646  1.6987   7
  -4  -3  -2 44.5121  1.9856   1
  -4  -3  -2 45.9518  2.3717   7
  -4  -3  -2 47.9954  2.1844   7
  -4  -3  -2 48.2223  2.2876   2
   4   3   2 47.1649  2.1940   1
   4   3   2 49.5769  2.4049   7
   4   3   2 45.9518  2.2372   2
   4   3   2 55.5474  2.8218   7
  -5  -3  -2 171.482   5.206   1
  -5  -3  -2 171.111   6.194   7
  -5  -3  -2 171.200   5.503   2
  -5  -3  -2 169.062   6.245   7
   5   3   2 179.659   6.612   7
   5   3   2 168.424   5.477   1
   5   3   2 160.949   6.988   7
   5   3   2 160.636   5.308   2
  -6  -3  -2 242.823   7.060   1
   6   3   2 213.165   9.501   7
   6   3   2 242.726   7.428   2
   6   3   2 241.192   9.054   7
   6   3   2 239.615   7.443   1
   7   3   2 1.69298 1.95069   2
   7   3   2 1.28790 2.04545   1
   8   3   2 64.7190  4.1059   2
   8   3   2 60.7864  4.0378   1
   9   3   2 79.5274  4.4684   6
   9   3   2 73.6840  4.7699   1
   9   3   2 85.0815  4.8947   2
   8  -4  -2 23.9640  3.3416   6
   8  -4  -2 21.7274  3.6035   1
   8  -4  -2 24.2213  3.5558   2
   7  -4  -2 17.9684  2.7087   6
   7  -4  -2 21.1636  3.0479   2
   7  -4  -2 16.4010  3.1719   1
   6  -4  -2 6.52098 2.45882   1
   6  -4  -2 2.27376 2.21861   6
   6  -4  -2 1.85471 2.18947   2
   5  -4  -2 76.9601  3.8436   7
   5  -4  -2 65.5606  3.7234   7
   5  -4  -2 72.0917  4.0876   1
   5  -4  -2 66.8077  3.3360   6
   5  -4  -2 69.5710  3.7350   2
  -5   4   2 71.9438  3.1665   3
   4  -4  -2 56.6455  2.9021   7
   4  -4  -2 49.0400  2.8569   7
   4  -4  -2 49.5268  3.2273   1
   4  -4  -2 51.5384  2.9166   2
   4  -4  -2 53.0798  2.7490   6
   4  -4  -2 51.8355  2.7595   5
  -4   4   2 52.8862  2.7181   5
  -4   4   2 53.7451  2.3403   1
  -4   4   2 51.0313  2.3940   3
   3  -4  -2 22.7587  1.6696   2
   3  -4  -2 20.1495  1.7268   1
   3  -4  -2 21.3382  1.7042   5
   3  -4  -2 21.7961  1.6146   6
   3  -4  -2 22.3275  1.7378   7
   3  -4  -2 22.8103  1.9505   7
  -3   4   2 26.1218  1.5141   4
  -3   4   2 21.7783  1.3775   3
  -3   4   2 21.8556  1.4066   1
  -3   4   2 23.4403  1.6889   5
   2  -4  -2 3265.04  115.79   7
   2  -4  -2 3319.68   91.09   2
   2  -4  -2 3129.97   91.92   5
   2  -4  -2 3360.72  115.48   7
   2  -4  -2 3281.12   88.84   1
   2  -4  -2 3342.49   82.89   6
  -2   4   2 3365.82  115.23   7
  -2   4   2 3344.32   88.79   1
  -2   4   2 3461.58  101.00   3
  -2   4   2 3330.84   94.61   4
  -2   4   2 3329.47  115.21   7
  -2   4   2 3317.24   91.90   5
   1  -4  -2 730.990  25.015   7
   1  -4  -2 696.037  20.052   5
   1  -4  -2 691.792  24.887   7
   1  -4  -2 713.884  19.312   1
   1  -4  -2 715.746  18.066   6
   1  -4  -2 685.888  19.883   2
  -1   4   2 715.956  19.426   1
  -1   4   2 716.091  19.643   2
  -1   4   2 704.453  24.779   7
  -1   4   2 730.983  24.766   7
  -1   4   2 701.310  20.012   5
   0  -4  -2 92.0437  3.7422   7
   0  -4  -2 86.2518  3.0184   5
   0  -4  -2 88.4296  2.8445   6
   0  -4  -2 86.9709  3.2110   2
   0  -4  -2 85.5987  3.4900   7
   0  -4  -2 93.2557  2.8616   1
   0   4   2 88.4110  3.4323   7
   0   4   2 89.8740  3.5324   7
   0   4   2 90.0718  2.9602   5
   0   4   2 87.0158  2.8310   2
  -1  -4  -2 402.651  14.565   7
  -1  -4  -2 413.592  11.169   1
  -1  -4  -2 396.017  11.534   2
  -1  -4  -2 410.349  10.485   6
  -1  -4  -2 399.275  14.375   7
   1   4   2 393.390  14.493   7
   1   4   2 401.601  14.351   7
   1   4   2 408.971  11.396   2
   1   4   2 420.190  11.608   5
  -2  -4  -2 7.83388 0.92701   7
  -2  -4  -2 7.91659 0.96445   2
  -2  -4  -2 9.00078 0.86055   1
   2   4   2 9.05441 0.91038   1
   2   4   2 8.54657 0.94367   7
   2   4   2 9.07012 1.10464   7
   2   4   2 6.77949 0.85967   2
  -3  -4  -2 15.2299  1.3547   7
  -3  -4  -2 19.1120  1.3208   2
  -3  -4  -2 16.2109  1.5160   7
  -3  -4  -2 20.3478  1.4047   1
   3   4   2 15.0393  1.5101   7
   3   4   2 14.1609  1.1779   1
   3   4   2 13.5974  1.0996   2
   3   4   2 10.6839  1.1003   7
  -4  -4  -2 955.755  32.373   7
  -4  -4  -2 934.844  25.814   2
  -4  -4  -2 923.239  25.797   2
  -4  -4  -2 932.887  25.076   1
   4   4   2 928.246  25.714   2
   4   4   2 909.089  25.162   1
   4   4   2 879.209  32.683   7
  -5  -4  -2 205.962   6.328   1
  -5  -4  -2 212.368   6.652   2
  -5  -4  -2 207.262   7.721   7
  -5  -4  -2 212.325   7.895   7
   5   4   2 210.984   6.566   2
   5   4   2 204.037   6.465   1
   5   4   2 202.803   8.375   7
   5   4   2 213.184   8.004   7
  -6  -4  -2 19.8745  1.5973   7
  -6  -4  -2 18.4744  1.7534   1
   6   4   2 20.6873  1.9652   2
   6   4   2 18.3957  2.0328   1
   6   4   2 19.6359  2.5366   7
   7   4   2 174.614   6.404   1
   7   4   2 186.298   6.472   2
   8   4   2 80.1027  4.5660   2
   8   4   2 77.2556  4.1744   1
   9   4   2 1.66722 2.91097   1
   9   4   2 2.28519 2.51548   6
   9   4   2 3.07309 2.89158   2
   7  -5  -2 -3.3944  2.8263   2
   7  -5  -2 0.88161 3.05416   1
   7  -5  -2 -1.4161  2.7044   6
   6  -5  -2 64.5460  4.5395   1
   6  -5  -2 58.9851  4.1672   2
   6  -5  -2 58.8354  3.6683   6
   5  -5  -2 94.4822  4.8338   7
   5  -5  -2 98.8729  4.9359   1
   5  -5  -2 107.145   4.615   2
   5  -5  -2 103.817   4.350   6
   4  -5  -2 124.086   4.647   1
   4  -5  -2 119.697   4.287   6
   4  -5  -2 124.106   4.687   2
   4  -5  -2 113.726   4.597   5
   4  -5  -2 123.236   5.159   7
   4  -5  -2 108.029   5.043   7
  -4   5   2 119.555   4.356   3
   3  -5  -2 212.506   8.224   7
   3  -5  -2 222.424   8.318   7
   3  -5  -2 222.331   6.989   2
   3  -5  -2 217.287   6.451   6
   3  -5  -2 228.181   6.905   1
   3  -5  -2 214.744   6.999   5
  -3   5   2 221.182   6.442   1
  -3   5   2 207.148   6.906   5
  -3   5   2 219.765   6.835   4
   2  -5  -2 190.039   6.268   2
   2  -5  -2 204.121   7.518   7
   2  -5  -2 187.973   7.386   7
   2  -5  -2 199.747   5.779   6
   2  -5  -2 194.633   6.238   5
   2  -5  -2 197.155   6.073   1
  -2   5   2 204.560   5.937   1
  -2   5   2 199.166   6.099   4
  -2   5   2 195.307   6.167   5
   1  -5  -2 84.8436  3.5415   2
   1  -5  -2 83.3668  3.5851   7
   1  -5  -2 87.9168  3.2052   5
   1  -5  -2 87.8275  2.9948   6
   1  -5  -2 87.2719  3.0517   1
   1  -5  -2 98.4952  3.8831   7
  -1   5   2 89.1032  3.1372   5
  -1   5   2 87.5085  3.3076   7
  -1   5   2 87.0342  3.1998   1
  -1   5   2 79.2042  2.8393   2
  -1   5   2 91.6773  3.3471   7
   0  -5  -2 38.9808  2.3868   2
   0  -5  -2 41.9071  2.0168   5
   0  -5  -2 37.2477  1.8322   1
   0  -5  -2 41.3725  1.9041   6
   0  -5  -2 40.1848  2.0652   7
   0  -5  -2 42.0629  2.4317   7
   0   5   2 39.5705  1.7472   2
   0   5   2 41.7878  1.8503   5
   0   5   2 43.6766  2.0626   7
   0   5   2 41.8943  2.0987   1
   0   5   2 41.4041  1.8914   7
  -1  -5  -2 34.8822  1.9196   7
  -1  -5  -2 40.0262  2.0037   2
  -1  -5  -2 35.3058  1.7364   1
  -1  -5  -2 37.0314  1.9188   6
   1   5   2 33.4133  1.8125   7
   1   5   2 36.8219  1.7494   5
   1   5   2 33.7718  1.9408   7
   1   5   2 32.1866  1.5669   2
  -2  -5  -2 86.3064  3.0162   6
  -2  -5  -2 87.5475  3.9313   7
  -2  -5  -2 88.1274  3.2149   2
  -2  -5  -2 89.5919  3.6598   7
  -2  -5  -2 89.7182  3.0133   1
   2   5   2 89.8690  3.6241   7
   2   5   2 90.8900  3.1118   1
   2   5   2 82.6971  3.7858   7
   2   5   2 86.6629  3.0606   2
  -3  -5  -2 1327.93   35.31   1
  -3  -5  -2 1321.52   45.93   7
  -3  -5  -2 1308.84   36.27   2
  -3  -5  -2 1313.43   45.71   7
   3   5   2 1319.57   45.74   7
   3   5   2 1284.11   45.95   7
   3   5   2 1279.28   35.35   1
   3   5   2 1307.42   36.16   2
  -4  -5  -2 898.931  30.750   7
  -4  -5  -2 877.771  24.533   2
  -4  -5  -2 878.669  23.829   1
   4   5   2 863.442  30.812   7
   4   5   2 884.869  24.427   2
   4   5   2 832.148  31.052   7
   4   5   2 877.553  23.924   1
  -5  -5  -2 300.182   9.204   2
  -5  -5  -2 307.953  11.001   7
  -5  -5  -2 294.670   8.735   1
   5   5   2 304.634   9.090   2
   5   5   2 289.612  11.477   7
   5   5   2 294.323  11.142   7
   5   5   2 308.375   8.937   1
  -6  -5  -2 158.665   5.276   1
  -6  -5  -2 152.920   6.038   7
   6   5   2 162.443   5.478   1
   6   5   2 149.399   5.418   2
   7   5   2 31.3620  2.7825   1
   7   5   2 37.1559  2.8311   2
   8   5   2 27.1196  3.1774   1
   8   5   2 29.5338  2.9013   2
   9   5   2 19.3607  3.3676   1
   9   5   2 22.3265  3.3466   2
   7  -6  -2 13.8077  3.0301   6
   7  -6  -2 13.8769  3.6246   2
   7  -6  -2 11.2669  3.5555   1
   6  -6  -2 18.3970  3.2996   1
   6  -6  -2 14.3987  3.0758   2
   6  -6  -2 10.1011  2.6693   6
   5  -6  -2 45.3714  3.3068   2
   5  -6  -2 41.2432  3.4564   1
   5  -6  -2 40.4547  2.8808   6
   5  -6  -2 38.6853  3.1247   7
   4  -6  -2 116.925   4.587   6
   4  -6  -2 109.257   5.088   7
   4  -6  -2 120.565   4.734   1
   4  -6  -2 126.747   5.048   2
   3  -6  -2 113.316   4.502   2
   3  -6  -2 102.022   4.050   1
   3  -6  -2 98.1027  4.4957   7
   3  -6  -2 113.036   4.806   7
   3  -6  -2 97.2328  3.9106   6
   3  -6  -2 104.902   4.157   5
  -3   6   2 107.899   4.126   4
   2  -6  -2 4.24662 1.32715   1
   2  -6  -2 4.21176 1.46826   7
   2  -6  -2 4.95281 1.47230   6
   2  -6  -2 5.49594 1.65743   2
   2  -6  -2 4.06094 1.18072   7
   2  -6  -2 3.82353 1.42368   5
  -2   6   2 3.00490 1.23738   5
  -2   6   2 3.09925 1.19365   1
  -2   6   2 2.10446 1.18684   4
   1  -6  -2 2.56107 1.37022   2
   1  -6  -2 1.34212 1.33088   7
   1  -6  -2 2.15284 1.02999   7
   1  -6  -2 1.79436 1.12550   1
   1  -6  -2 4.79623 1.23262   6
   1  -6  -2 3.00812 1.14237   5
  -1   6   2 2.11264 1.27014   1
  -1   6   2 1.37152 0.45030   7
  -1   6   2 2.65404 1.05629   5
   0  -6  -2 1.79838 1.31935   2
   0  -6  -2 8.00198 1.18235   6
   0  -6  -2 2.74921 1.02653   1
   0  -6  -2 3.47360 1.37046   7
   0  -6  -2 3.15871 1.11443   5
   0  -6  -2 2.79419 1.01136   7
   0   6   2 2.62638 0.83738   7
   0   6   2 3.79181 0.83776   2
   0   6   2 3.18081 0.78961   7
   0   6   2 5.01579 0.97802   5
   0   6   2 4.59541 1.28085   1
  -1  -6  -2 353.602  10.254   1
  -1  -6  -2 358.815  13.117   7
  -1  -6  -2 367.029  13.441   7
  -1  -6  -2 353.398  10.673   2
  -1  -6  -2 367.958   9.716   6
   1   6   2 372.658  13.024   7
   1   6   2 368.183  13.174   7
   1   6   2 369.459  10.616   5
   1   6   2 361.850  10.382   2
  -2  -6  -2 711.575  19.916   2
  -2  -6  -2 696.305  24.856   7
  -2  -6  -2 712.292  19.299   1
  -2  -6  -2 703.628  25.169   7
  -2  -6  -2 683.163  18.079   6
   2   6   2 705.818  24.817   7
   2   6   2 726.137  19.962   5
   2   6   2 699.490  19.683   2
   2   6   2 667.943  24.971   7
   2   6   2 723.600  19.390   1
  -3  -6  -2 64.4285  3.1476   7
  -3  -6  -2 72.6237  2.7772   1
  -3  -6  -2 75.8667  3.6043   7
  -3  -6  -2 73.1516  3.3532   2
   3   6   2 67.4557  3.4571   7
   3   6   2 71.2071  2.9702   2
   3   6   2 67.0099  2.9345   1
   3   6   2 69.8481  3.1942   7
  -4  -6  -2 68.5491  3.5922   7
  -4  -6  -2 66.0864  3.3581   2
  -4  -6  -2 60.3576  2.7659   1
  -4  -6  -2 60.0400  3.1192   7
   4   6   2 70.7071  2.9863   1
   4   6   2 57.4745  3.5144   7
   4   6   2 61.2262  3.1757   7
   4   6   2 62.8845  3.0698   2
  -5  -6  -2 16.3007  1.6833   1
  -5  -6  -2 12.7047  1.8191   2
  -5  -6  -2 14.3273  1.6373   7
  -5  -6  -2 15.8068  1.9627   2
   5   6   2 16.4906  1.8850   7
   5   6   2 13.4436  2.1473   7
   5   6   2 14.2663  1.9251   1
   5   6   2 15.7345  1.8353   2
  -6  -6  -2 107.308   4.761   7
  -6  -6  -2 110.517   4.314   1
   6   6   2 120.292   4.737   2
   6   6   2 103.503   4.582   1
  -7  -6  -2 55.5159  3.1173   1
   7   6   2 48.4485  3.4051   1
   7   6   2 53.2136  3.5645   2
   8   6   2 84.4257  4.8562   2
   8   6   2 70.4563  4.3354   1
   9   6   2 2.97963 2.96890   1
   9   6   2 2.31370 3.14144   2
   6  -7  -2 10.8418  3.5300   2
   6  -7  -2 7.32213 2.83811   6
   6  -7  -2 8.00972 3.41897   1
   5  -7  -2 37.4986  3.1408   6
   5  -7  -2 46.0530  3.7081   2
   5  -7  -2 44.2774  3.6782   1
   4  -7  -2 37.7158  2.9654   7
   4  -7  -2 45.5285  3.3135   2
   4  -7  -2 45.3867  3.2406   1
   4  -7  -2 47.2368  3.1639   6
   3  -7  -2 0.87243 1.42784   7
   3  -7  -2 1.14571 1.75881   7
   3  -7  -2 -1.5307  1.6628   5
   3  -7  -2 1.51694 1.77646   6
   3  -7  -2 -1.1799  2.0551   2
   3  -7  -2 1.68694 1.88132   1
  -3   7   2 1.48384 1.68705   4
   2  -7  -2 160.076   5.214   6
   2  -7  -2 167.761   6.140   2
   2  -7  -2 156.438   5.719   5
   2  -7  -2 171.916   6.834   7
   2  -7  -2 156.199   6.462   7
   2  -7  -2 164.379   5.537   1
  -2   7   2 168.085   5.604   4
  -2   7   2 160.863   5.500   5
   1  -7  -2 15.9729  1.6368   6
   1  -7  -2 11.6600  1.8846   7
   1  -7  -2 11.1542  1.5677   5
   1  -7  -2 13.0994  1.6328   1
   1  -7  -2 12.1657  1.5209   7
   1  -7  -2 14.7636  2.0323   2
  -1   7   2 15.4387  1.5361   5
  -1   7   2 17.1027  1.7166   1
   0  -7  -2 602.826  16.104   6
   0  -7  -2 620.908  17.870   2
   0  -7  -2 654.528  22.418   7
   0  -7  -2 608.324  22.048   7
   0  -7  -2 628.527  17.198   1
   0  -7  -2 603.677  17.889   5
   0   7   2 626.086  21.706   7
   0   7   2 615.538  17.352   2
   0   7   2 624.607  21.744   7
   0   7   2 603.237  17.706   5
   0   7   2 631.627  17.406   1
  -1  -7  -2 359.764  12.966   7
  -1  -7  -2 343.650   9.336   6
  -1  -7  -2 343.035  10.349   2
  -1  -7  -2 335.675  12.492   7
  -1  -7  -2 345.793   9.854   1
   1   7   2 338.311   9.873   2
   1   7   2 337.437  10.056   5
   1   7   2 345.653  12.290   7
   1   7   2 332.157  12.391   7
  -2  -7  -2 387.507  10.373   6
  -2  -7  -2 387.993  10.986   1
  -2  -7  -2 382.125  14.360   7
  -2  -7  -2 378.504  14.004   7
  -2  -7  -2 393.220  11.446   2
   2   7   2 396.074  11.302   5
   2   7   2 371.056  14.063   7
   2   7   2 382.609  11.124   2
   2   7   2 389.868  13.888   7
  -3  -7  -2 43.9751  3.1527   7
  -3  -7  -2 43.6099  3.0874   2
  -3  -7  -2 38.8049  2.4803   7
  -3  -7  -2 37.5690  2.3327   1
   3   7   2 40.8576  2.4822   2
   3   7   2 39.3133  2.5038   1
   3   7   2 36.4634  2.7536   7
   3   7   2 36.6583  2.4114   7
  -4  -7  -2 125.432   4.704   2
  -4  -7  -2 119.970   5.153   7
  -4  -7  -2 127.015   5.652   7
  -4  -7  -2 115.662   4.279   1
   4   7   2 124.070   5.136   7
   4   7   2 113.792   5.492   7
   4   7   2 121.768   4.451   1
   4   7   2 124.331   4.553   2
  -5  -7  -2 28.3561  2.1440   1
  -5  -7  -2 31.5439  2.5015   2
   5   7   2 27.4546  2.1590   2
   5   7   2 25.1424  2.3116   1
  -6  -7  -2 74.3322  3.5867   1
   6   7   2 79.5145  3.8766   1
   6   7   2 85.0531  4.2038   2
  -7  -7  -2 51.0093  3.5740   1
   7   7   2 54.6596  3.9778   1
   7   7   2 62.7669  4.3292   2
   8   7   2 5.94326 2.78745   1
   8   7   2 7.30808 2.81209   2
   9   7   2 48.0231  4.1320   2
   9   7   2 43.6606  4.2378   1
   6  -8  -2 11.3766  3.9472   2
   6  -8  -2 6.87168 3.10583   6
   6  -8  -2 10.9896  3.5118   1
   5  -8  -2 -2.9561  2.9730   1
   5  -8  -2 -4.0769  3.2787   2
   5  -8  -2 -0.1572  2.6007   6
   4  -8  -2 21.3203  2.7275   6
   4  -8  -2 31.4628  3.4190   2
   4  -8  -2 26.6978  3.0579   1
   3  -8  -2 18.4110  2.4941   1
   3  -8  -2 18.4775  2.1225   7
   3  -8  -2 17.4160  2.4544   6
   3  -8  -2 19.2319  3.0564   2
   2  -8  -2 17.9328  2.1612   1
   2  -8  -2 14.3694  2.5558   2
   2  -8  -2 17.2591  2.0667   5
   2  -8  -2 14.8468  2.0486   6
  -2   8   2 18.5878  2.0096   4
   1  -8  -2 18.1326  1.9108   1
   1  -8  -2 21.4933  2.4225   7
   1  -8  -2 21.7686  2.4489   2
   1  -8  -2 18.3681  1.8741   7
   1  -8  -2 20.2709  2.0597   6
   1  -8  -2 16.2019  1.9286   5
  -1   8   2 20.5694  2.0581   4
  -1   8   2 24.2382  1.8451   5
   0  -8  -2 412.336  14.613   7
   0  -8  -2 375.369  11.103   1
   0  -8  -2 380.557  10.495   6
   0  -8  -2 377.034  11.719   2
   0  -8  -2 367.772  14.072   7
   0   8   2 385.135  11.391   5
   0   8   2 403.542  11.398   1
  -1  -8  -2 -0.7356  1.3342   1
  -1  -8  -2 -0.0592  1.5000   6
  -1  -8  -2 0.53341 1.82430   7
  -1  -8  -2 0.22044 1.72279   2
  -1  -8  -2 0.25051 1.27220   7
   1   8   2 -0.5439  0.9529   7
   1   8   2 1.08324 1.11829   5
   1   8   2 0.26683 1.02946   7
  -2  -8  -2 2.84101 1.81668   2
  -2  -8  -2 0.11705 1.08282   7
  -2  -8  -2 2.02973 1.50205   1
  -2  -8  -2 0.67568 1.52201   6
  -2  -8  -2 0.78990 1.27383   7
   2   8   2 2.74696 1.22075   2
   2   8   2 0.46235 1.15555   7
   2   8   2 1.27794 1.20961   5
   2   8   2 0.63443 1.37105   7
  -3  -8  -2 17.9465  1.9326   1
  -3  -8  -2 16.4200  1.8452   7
  -3  -8  -2 16.5846  2.0393   2
  -3  -8  -2 18.2890  2.3352   7
   3   8   2 16.7714  1.7250   2
   3   8   2 16.0075  1.7576   7
   3   8   2 19.4100  1.6918   5
   3   8   2 15.2624  1.9634   1
   3   8   2 18.8686  2.0717   7
  -4  -8  -2 7.60055 2.06210   2
  -4  -8  -2 2.32586 1.69892   1
   4   8   2 5.27051 1.90288   1
   4   8   2 5.58623 1.65717   2
   4   8   2 5.55264 1.61963   7
  -5  -8  -2 159.886   5.920   2
  -5  -8  -2 158.981   5.582   1
   5   8   2 145.943   5.619   1
   5   8   2 165.138   5.848   2
  -6  -8  -2 200.681   6.912   1
   6   8   2 213.543   7.269   2
   6   8   2 202.104   7.062   1
  -7  -8  -2 2.84491 2.12955   1
   7   8   2 2.19413 2.63410   1
   7   8   2 -0.9603  2.4466   2
   8   8   2 16.0492  3.1700   2
   8   8   2 19.2964  3.1771   1
   5  -9  -2 12.2514  3.9761   2
   5  -9  -2 15.1912  3.4536   1
   5  -9  -2 11.7224  3.1859   6
   4  -9  -2 4.86206 3.31048   2
   4  -9  -2 5.50082 2.87682   1
   4  -9  -2 2.09288 2.69226   6
   3  -9  -2 4.33052 2.40889   1
   3  -9  -2 4.44802 2.90937   2
   3  -9  -2 0.40782 2.12231   6
   2  -9  -2 130.506   5.941   2
   2  -9  -2 124.860   5.030   1
   2  -9  -2 125.357   4.834   6
  -2   9   2 129.034   5.219   4
   1  -9  -2 94.0928  4.7500   2
   1  -9  -2 81.6461  4.2296   7
   1  -9  -2 82.3131  4.0766   5
   1  -9  -2 92.5207  4.0609   6
   1  -9  -2 87.7031  3.7831   1
  -1   9   2 91.1000  4.2236   4
   0  -9  -2 -0.5257  1.7104   1
   0  -9  -2 1.08540 1.51068   7
   0  -9  -2 -1.4187  2.0793   2
   0  -9  -2 -0.4645  1.7664   6
   0   9   2 0.76154 1.43887   5
  -1  -9  -2 53.7664  3.2580   7
  -1  -9  -2 55.4723  2.9441   1
  -1  -9  -2 50.7879  3.1735   6
  -1  -9  -2 61.4857  3.5647   2
   1   9   2 54.8095  2.7082   5
  -2  -9  -2 16.7653  2.0974   6
  -2  -9  -2 17.2677  2.2921   2
  -2  -9  -2 19.8662  2.0077   1
   2   9   2 21.2215  1.7832   5
   2   9   2 20.8887  1.8612   7
  -3  -9  -2 47.4629  3.1686   2
  -3  -9  -2 44.4494  2.8510   1
   3   9   2 47.1583  2.5827   5
   3   9   2 41.9679  3.0219   7
   3   9   2 45.2283  2.7646   7
  -4  -9  -2 238.132   7.990   1
  -4  -9  -2 258.096   8.535   2
   4   9   2 259.852   8.219   1
   4   9   2 261.454   9.842   7
   4   9   2 262.460   8.114   5
  -5  -9  -2 39.7869  3.1007   2
  -5  -9  -2 32.3367  2.6748   1
   5   9   2 36.6260  2.9942   1
   5   9   2 32.6988  2.5399   2
  -6  -9  -2 3.77560 2.13320   1
   6   9   2 5.28643 2.35161   2
   6   9   2 5.56759 2.42346   1
  -7  -9  -2 24.2194  2.9481   1
   7   9   2 26.2217  3.1707   2
   7   9   2 21.8190  3.1479   1
   8   9   2 45.2352  4.1713   1
   4 -10  -2 0.95531 3.56345   2
   4 -10  -2 3.97119 2.98484   6
   4 -10  -2 2.30701 3.11220   1
   3 -10  -2 1.26806 2.67857   1
   3 -10  -2 2.25668 2.53921   6
   3 -10  -2 -1.5786  3.3820   2
   2 -10  -2 26.3590  3.3544   2
   2 -10  -2 24.6025  2.8133   1
   2 -10  -2 27.1157  2.7387   6
  -2  10   2 25.9634  2.8788   4
   1 -10  -2 39.0811  2.9355   1
   1 -10  -2 33.2036  2.7575   6
   1 -10  -2 42.0189  3.4189   2
  -1  10   2 38.1899  2.9141   4
   0 -10  -2 1.33395 2.00689   1
   0 -10  -2 3.42904 2.11700   6
   0 -10  -2 1.88916 2.21740   2
  -1 -10  -2 9.64230 2.42100   2
  -1 -10  -2 12.6968  2.0555   1
  -1 -10  -2 13.0461  2.1637   6
   1  10   2 11.2171  1.7340   5
  -2 -10  -2 117.237   5.138   2
  -2 -10  -2 109.243   4.631   6
  -2 -10  -2 112.805   4.475   1
  -3 -10  -2 55.4037  3.3103   1
  -3 -10  -2 57.2155  4.0645   2
  -4 -10  -2 51.1251  3.3277   1
  -4 -10  -2 46.4085  3.4565   2
   4  10   2 55.0496  4.0125   1
  -5 -10  -2 1.99421 2.34236   1
  -5 -10  -2 2.03297 2.73825   2
   5  10   2 4.41075 2.33893   1
  -6 -10  -2 25.7143  2.9377   1
   6  10   2 30.9137  3.2174   1
  -7 -10  -2 3.01297 2.75880   1
   7  10   2 9.78693 3.16958   1
   3 -11  -2 3.56952 3.68287   2
   3 -11  -2 9.87240 3.09227   1
   3 -11  -2 1.69805 2.98120   6
   2 -11  -2 12.5623  2.7066   1
   2 -11  -2 11.1609  3.2968   2
   2 -11  -2 14.2648  2.7543   6
   1 -11  -2 0.21137 2.42427   1
   1 -11  -2 2.83443 2.47990   6
   1 -11  -2 1.50210 2.85991   2
  -1  11   2 -2.7977  2.3496   4
   0 -11  -2 1.36828 2.75598   2
   0 -11  -2 -0.8182  2.2985   6
   0 -11  -2 1.76242 2.13119   1
   0  11   2 -1.1210  2.4782   4
  -1 -11  -2 22.8552  2.6320   1
  -1 -11  -2 28.1721  3.3156   2
  -1 -11  -2 22.9993  2.6327   6
  -2 -11  -2 32.7654  3.4302   2
  -2 -11  -2 33.8976  2.8676   6
  -2 -11  -2 30.0383  2.7799   1
  -3 -11  -2 46.3863  3.6850   2
  -3 -11  -2 50.2133  3.4129   1
  -4 -11  -2 0.74368 2.29034   1
  -4 -11  -2 0.95369 2.90207   2
  -5 -11  -2 3.16935 3.11182   2
  -5 -11  -2 1.40148 2.37801   1
   5  11   2 7.03246 2.75684   1
  -6 -11  -2 19.1310  3.1648   1
   6  11   2 29.7504  3.3398   1
  -7 -11  -2 33.9050  3.6614   1
   7  11   2 35.1086  3.8745   1
   2 -12  -2 0.81938 2.82108   6
   2 -12  -2 3.93573 3.44629   2
   2 -12  -2 2.69051 3.01575   1
   1 -12  -2 2.43229 2.77603   1
   1 -12  -2 -1.3944  2.5529   6
   1 -12  -2 0.17557 3.34358   2
  -1  12   2 -2.6449  2.6706   4
   0 -12  -2 5.27179 2.68203   1
   0 -12  -2 7.59449 2.73641   6
   0 -12  -2 8.70860 3.26880   2
   0  12   2 4.94362 2.71036   4
  -1 -12  -2 31.4160  3.0980   6
  -1 -12  -2 40.5133  3.9297   2
  -1 -12  -2 35.7005  3.2098   1
   1  12   2 32.1781  3.4897   4
  -2 -12  -2 15.4456  3.4258   2
  -2 -12  -2 11.6964  2.5766   1
  -3 -12  -2 3.12116 3.25609   2
  -3 -12  -2 1.96014 2.52550   1
  -4 -12  -2 2.80331 3.30064   2
  -4 -12  -2 1.40524 2.51492   1
  -5 -12  -2 18.2034  3.8345   2
  -5 -12  -2 12.2081  2.8798   1
  -6 -12  -2 8.25183 2.96908   1
   0 -13  -2 7.94923 3.60322   2
   0 -13  -2 5.01121 3.02328   1
   0  13   2 5.55269 3.06155   4
  -1 -13  -2 2.75818 3.44135   2
  -1 -13  -2 5.36568 2.88547   1
   1  13   2 3.18420 2.88424   4
  -2 -13  -2 2.71123 3.53893   2
  -2 -13  -2 6.43645 2.85129   1
  -3 -13  -2 4.35603 3.66665   2
  -3 -13  -2 0.17970 2.65208   1
  -4 -13  -2 23.2066  3.8623   2
  -4 -13  -2 19.4896  3.3999   1
   4  12  -3 24.6070  3.8514   4
  -4 -12   3 26.6703  3.2092   1
  -4 -12   3 22.6379  3.8506   2
   3  12  -3 1.54815 3.41382   4
  -3 -12   3 0.47450 2.77879   1
  -3 -12   3 -2.8047  3.1089   2
   2  12  -3 1.88636 3.35160   4
  -2 -12   3 3.26610 3.08608   2
  -2 -12   3 -0.7911  2.6068   1
   1  12  -3 56.1065  4.6534   4
  -1 -12   3 59.4176  4.0924   1
  -1 -12   3 51.7992  3.8907   2
   0  12  -3 8.25655 3.48606   4
   0 -12   3 8.57713 2.85249   2
   0 -12   3 5.46004 2.62918   1
  -6 -11   3 31.9788  3.8272   1
  -6 -11   3 35.4380  4.0958   2
  -6 -11   3 38.5200  4.2321   2
  -5 -11   3 7.44430 3.40682   2
  -5 -11   3 6.92679 2.89904   1
   4  11  -3 1.40945 2.87853   4
  -4 -11   3 3.02594 3.12474   2
  -4 -11   3 3.60809 2.50542   1
   3  11  -3 3.34776 2.98001   4
  -3 -11   3 4.45939 2.89544   2
  -3 -11   3 7.51977 2.41233   1
   2  11  -3 31.0123  3.4677   4
  -2 -11   3 26.2664  3.2008   2
  -2 -11   3 30.0741  2.9114   1
   1  11  -3 12.1093  3.0400   4
  -1 -11   3 9.89739 2.43926   1
  -1 -11   3 10.4813  2.7100   2
   0  11  -3 5.85047 3.13588   4
   0 -11   3 6.01137 2.59124   2
   0 -11   3 4.18672 2.34708   1
  -1  11  -3 -1.4431  3.1116   4
   1 -11   3 2.62089 2.27204   1
   1 -11   3 0.64917 2.52829   2
  -2  11  -3 -3.1954  3.2202   4
   2 -11   3 -0.5440  2.4931   1
   2 -11   3 3.88326 2.72162   2
  -7 -10   3 17.0268  3.3128   1
  -6 -10   3 46.7296  4.1254   2
  -6 -10   3 35.6396  3.5071   1
  -6 -10   3 42.7422  4.1875   2
  -5 -10   3 8.62249 3.06001   2
  -5 -10   3 5.50423 2.75311   1
  -4 -10   3 12.6745  2.7044   1
  -4 -10   3 10.1656  2.8908   2
   3  10  -3 37.9949  3.4803   4
  -3 -10   3 46.6310  3.4393   2
  -3 -10   3 38.7671  2.9287   1
   2  10  -3 70.2626  4.6890   4
  -2 -10   3 65.8297  4.1524   2
  -2 -10   3 63.1051  3.6669   1
   1  10  -3 21.8951  3.1016   4
  -1 -10   3 24.3375  2.4243   1
  -1 -10   3 28.4528  2.8405   2
   0  10  -3 2.25448 2.74319   4
   0 -10   3 4.20474 2.30110   2
   0 -10   3 1.71705 2.05887   1
  -1  10  -3 -0.6639  2.8192   4
   1 -10   3 2.72414 1.96552   1
   1 -10   3 5.20443 2.25549   2
  -2  10  -3 11.3432  3.2369   4
   2 -10   3 15.8239  2.6034   2
   2 -10   3 11.5559  2.6298   6
   2 -10   3 15.5530  2.3812   1
  -3  10  -3 22.6224  3.9598   4
   3 -10   3 16.2590  2.6143   1
   3 -10   3 17.5266  3.1257   6
   3 -10   3 18.8397  2.7670   2
  -7  -9   3 31.7889  3.5809   1
  -6  -9   3 11.7723  2.7428   1
  -6  -9   3 8.71657 3.06117   2
  -5  -9   3 19.8662  2.8265   1
  -5  -9   3 24.4211  3.1045   2
  -4  -9   3 4.13924 2.12224   1
  -4  -9   3 4.34683 2.43959   2
  -3  -9   3 117.037   5.167   2
  -3  -9   3 113.700   4.520   1
   2   9  -3 15.4100  2.5260   4
  -2  -9   3 17.1330  2.3143   2
  -2  -9   3 13.3816  2.0557   7
  -2  -9   3 14.7560  2.0932   1
   1   9  -3 10.2240  2.4876   4
  -1  -9   3 11.5610  2.1750   2
  -1  -9   3 9.73563 1.86734   1
   0   9  -3 16.2327  2.7426   4
   0  -9   3 14.0060  1.9872   1
   0  -9   3 15.3858  1.9145   6
   0  -9   3 16.0132  1.9301   7
   0  -9   3 15.6426  2.1908   2
  -1   9  -3 101.534   5.107   4
   1  -9   3 110.770   4.510   6
   1  -9   3 117.137   5.373   7
   1  -9   3 106.795   4.278   1
   1  -9   3 106.062   4.589   2
  -2   9  -3 34.2014  3.4571   4
   2  -9   3 33.2168  2.8297   6
   2  -9   3 36.8993  2.5423   1
   2  -9   3 36.1654  2.6597   2
  -3   9  -3 8.64607 3.35547   4
   3  -9   3 9.70721 2.20790   1
   3  -9   3 11.1735  2.5102   2
   3  -9   3 13.0483  2.6784   6
  -4   9  -3 0.70513 3.25983   4
   4  -9   3 -0.0225  2.2445   1
   4  -9   3 2.88505 2.59732   2
   4  -9   3 -2.7804  2.8496   6
   8   8  -3 12.9488  3.5233   1
  -8  -8   3 17.7627  3.1895   1
   7   8  -3 1.29217 2.98931   1
  -7  -8   3 2.41844 2.70655   1
   6   8  -3 0.04834 2.31820   1
  -6  -8   3 1.81909 2.61424   2
  -6  -8   3 5.55937 2.36034   1
   5   8  -3 49.7923  3.2470   1
  -5  -8   3 52.9113  3.3744   1
  -5  -8   3 49.7827  3.4596   2
  -5  -8   3 47.4130  3.4657   2
   4   8  -3 88.4966  3.8778   1
  -4  -8   3 85.4674  3.9018   1
  -4  -8   3 87.9453  4.5242   2
  -3  -8   3 104.678   4.879   7
  -3  -8   3 101.836   4.253   1
  -3  -8   3 104.158   4.678   2
   2   8  -3 142.018   5.696   4
  -2  -8   3 143.503   4.865   1
  -2  -8   3 145.293   5.268   2
  -2  -8   3 136.736   5.931   7
   1   8  -3 176.154   6.429   4
  -1  -8   3 182.184   5.798   1
  -1  -8   3 171.241   5.262   6
  -1  -8   3 192.533   7.489   7
  -1  -8   3 177.310   6.011   2
  -1  -8   3 177.959   7.071   7
   0   8  -3 72.7907  4.1824   4
   0  -8   3 70.7453  3.4962   7
   0  -8   3 72.5325  3.5840   2
   0  -8   3 81.6826  4.0585   7
   0  -8   3 68.6364  3.1413   1
   0  -8   3 73.0508  3.1919   6
  -1   8  -3 80.9003  4.1489   4
   1  -8   3 80.6555  3.3594   1
   1  -8   3 82.5328  3.4765   6
   1  -8   3 81.0681  3.6599   2
   1  -8   3 79.3330  3.9478   3
   1  -8   3 77.7317  3.6717   7
   1  -8   3 77.0757  3.3540   5
   1  -8   3 82.8419  4.1272   7
  -2   8  -3 9.24406 2.55039   4
   2  -8   3 11.6606  2.0236   6
   2  -8   3 12.5169  1.9845   7
   2  -8   3 15.2822  1.8588   1
   2  -8   3 17.9076  2.1067   2
  -3   8  -3 2.10092 2.71415   4
   3  -8   3 3.25774 2.10944   6
   3  -8   3 3.96584 2.11091   2
   3  -8   3 2.66508 1.83386   1
  -4   8  -3 6.09134 2.91732   4
   4  -8   3 10.4659  2.5219   2
   4  -8   3 6.12540 2.20886   1
   4  -8   3 5.17553 2.61879   6
   5  -8   3 4.36080 2.40751   1
   5  -8   3 2.05407 2.83927   6
   5  -8   3 7.95081 2.84559   2
   8   7  -3 26.1999  3.8721   1
  -8  -7   3 26.4273  3.1539   1
   7   7  -3 -2.9369  2.6128   1
  -7  -7   3 0.57210 2.50684   1
   6   7  -3 15.2406  2.6980   1
  -6  -7   3 15.9954  2.4599   1
  -6  -7   3 16.8493  2.8723   2
   5   7  -3 61.7825  3.4789   1
  -5  -7   3 54.7982  3.3621   1
  -5  -7   3 61.7804  4.1810   2
  -5  -7   3 59.4837  3.9803   2
   4   7  -3 863.507  23.470   1
   4   7  -3 833.138  29.938   7
  -4  -7   3 835.183  24.109   2
  -4  -7   3 852.727  23.476   1
   3   7  -3 0.93271 0.92257   7
   3   7  -3 1.21504 1.42020   1
  -3  -7   3 1.38292 1.51922   1
  -3  -7   3 1.56237 1.48073   7
  -3  -7   3 1.48534 1.52926   2
  -3  -7   3 4.80291 1.84024   7
   2   7  -3 100.061   3.635   1
  -2  -7   3 99.7337  3.9781   2
  -2  -7   3 93.2967  3.7397   1
  -2  -7   3 101.757   4.636   7
  -2  -7   3 91.6211  4.2580   7
   1   7  -3 41.3037  1.5982   5
   1   7  -3 42.6092  2.7771   4
  -1  -7   3 40.4991  2.8219   7
  -1  -7   3 40.1979  2.7339   2
  -1  -7   3 38.5889  2.1488   6
  -1  -7   3 40.1558  2.3898   1
  -1  -7   3 39.2510  2.4057   7
   0   7  -3 164.346   6.011   4
   0  -7   3 176.397   6.630   7
   0  -7   3 160.860   4.870   6
   0  -7   3 164.051   5.080   1
   0  -7   3 157.257   5.139   5
   0  -7   3 155.921   6.215   7
   0  -7   3 164.048   5.387   2
  -1   7  -3 1.49956 1.76929   4
   1  -7   3 1.70485 1.32180   6
   1  -7   3 3.51621 1.57375   3
   1  -7   3 1.22228 1.31734   7
   1  -7   3 2.72900 1.40258   2
   1  -7   3 0.58495 1.21290   5
   1  -7   3 2.34917 1.23457   1
   1  -7   3 1.81346 0.97194   7
  -2   7  -3 121.811   5.181   4
   2  -7   3 103.204   4.333   2
   2  -7   3 111.132   4.415   7
   2  -7   3 111.935   4.175   6
   2  -7   3 110.623   3.917   1
   2  -7   3 120.262   4.696   7
   2  -7   3 117.070   4.315   5
   2  -7   3 109.645   4.643   3
  -3   7  -3 10.9763  2.6069   4
   3  -7   3 9.02681 1.85085   2
   3  -7   3 8.96243 1.97515   5
   3  -7   3 7.10961 1.66483   1
   3  -7   3 8.08253 2.10945   6
  -4   7  -3 24.0329  3.0913   4
   4  -7   3 20.9656  2.4466   2
   4  -7   3 16.9082  2.1741   1
   4  -7   3 23.4170  2.7227   6
   5  -7   3 71.7936  4.5262   2
   5  -7   3 59.2628  3.8237   1
   6  -7   3 2.87951 2.38890   1
   6  -7   3 0.11899 2.84199   6
   6  -7   3 2.12100 2.93146   2
   9   6  -3 3.11624 3.76375   1
   8   6  -3 7.47018 3.15180   1
  -8  -6   3 6.75504 2.59241   1
   7   6  -3 22.2870  2.6568   2
   7   6  -3 20.6431  3.1581   1
  -7  -6   3 17.8311  2.7226   1
   6   6  -3 350.881  10.825   1
   6   6  -3 360.242  10.805   2
  -6  -6   3 347.456  11.140   2
  -6  -6   3 343.617  10.587   1
   5   6  -3 56.6734  3.1847   7
   5   6  -3 59.3186  3.3185   1
   5   6  -3 58.0044  2.9762   2
  -5  -6   3 52.5795  3.4282   2
  -5  -6   3 55.4271  3.4307   1
   4   6  -3 1.81233 1.22180   7
   4   6  -3 1.00511 1.49458   1
   4   6  -3 0.41584 1.25298   2
   4   6  -3 1.35472 1.37246   7
   4   6  -3 0.38111 0.73578   5
  -4  -6   3 3.24892 1.62275   2
  -4  -6   3 0.49088 1.46420   1
  -4  -6   3 2.45375 1.52162   7
  -4  -6   3 2.79394 1.80386   7
   3   6  -3 21.7080  0.9441   5
   3   6  -3 21.2839  1.5977   7
   3   6  -3 20.6274  1.7198   1
   3   6  -3 21.1022  1.8045   7
   3   6  -3 23.5443  1.4670   2
   3   6  -3 22.2213  0.9567   5
  -3  -6   3 21.3586  1.8650   7
  -3  -6   3 20.0830  2.1722   7
  -3  -6   3 22.1464  1.7750   1
  -3  -6   3 21.0043  1.7951   2
   2   6  -3 231.032   6.714   1
  -2  -6   3 236.208   8.714   7
  -2  -6   3 219.124   6.758   1
  -2  -6   3 218.913   8.452   7
  -2  -6   3 221.291   6.973   2
   1   6  -3 1.14043 1.36770   4
  -1  -6   3 0.50619 1.08738   1
  -1  -6   3 0.71001 1.26669   7
  -1  -6   3 0.80254 0.93417   7
  -1  -6   3 0.96019 1.11976   2
   0   6  -3 168.359   5.860   4
   0   6  -3 173.069   4.970   1
   0  -6   3 176.527   5.180   1
   0  -6   3 164.990   4.848   6
   0  -6   3 171.260   5.364   2
   0  -6   3 166.503   6.311   7
   0  -6   3 181.427   6.584   7
   0  -6   3 161.978   5.188   5
  -1   6  -3 250.776   8.239   4
   1  -6   3 241.436   8.507   3
   1  -6   3 242.000   8.933   7
   1  -6   3 257.563   7.190   1
   1  -6   3 264.065   9.090   7
   1  -6   3 249.783   7.547   5
   1  -6   3 251.267   7.497   2
   1  -6   3 247.884   6.924   6
  -2   6  -3 0.37434 1.68508   4
   2  -6   3 1.51460 1.05535   1
   2  -6   3 0.57720 0.57356   7
   2  -6   3 -0.9659  1.2757   5
   2  -6   3 -0.3592  0.6941   7
   2  -6   3 3.14258 1.48019   3
   2  -6   3 1.76616 1.26067   2
   2  -6   3 -0.1760  1.3747   6
  -3   6  -3 221.228   7.655   4
   3  -6   3 202.580   6.577   2
   3  -6   3 205.393   6.868   5
   3  -6   3 203.143   6.342   1
   3  -6   3 204.253   7.310   3
   3  -6   3 217.763   7.510   7
   3  -6   3 204.991   6.447   6
  -4   6  -3 156.830   6.311   4
   4  -6   3 136.301   5.138   2
   4  -6   3 136.884   5.470   5
   4  -6   3 140.465   5.043   6
   4  -6   3 132.558   4.903   1
  -5   6  -3 -0.9680  2.5293   4
   5  -6   3 -2.4405  1.9488   1
   5  -6   3 0.86843 2.14337   2
   5  -6   3 0.28925 2.28143   6
   6  -6   3 0.82841 2.62381   6
   6  -6   3 2.22241 2.18156   1
   6  -6   3 -0.2555  2.6399   2
   7  -6   3 0.14479 2.95451   6
   7  -6   3 -0.3649  2.2291   1
   7  -6   3 -3.2367  3.0068   2
   9   5  -3 16.5216  3.3870   2
   9   5  -3 12.7589  3.6654   1
   8   5  -3 51.3041  4.1781   1
   8   5  -3 58.2459  3.7874   2
  -8  -5   3 58.8233  4.2066   1
   7   5  -3 157.244   6.168   2
   7   5  -3 145.233   6.178   1
  -7  -5   3 161.176   5.790   1
   6   5  -3 260.074   8.297   2
   6   5  -3 238.589   8.325   1
   6   5  -3 252.775   7.811   5
  -6  -5   3 267.164   8.201   1
  -6  -5   3 267.317   8.839   2
   5   5  -3 131.382   5.007   1
   5   5  -3 123.566   4.090   5
   5   5  -3 127.063   4.675   2
   5   5  -3 128.078   5.366   7
   5   5  -3 124.136   3.622   6
   5   5  -3 120.699   5.637   7
  -5  -5   3 131.423   4.792   1
  -5  -5   3 127.271   4.996   2
   4   5  -3 224.950   6.724   1
   4   5  -3 210.599   8.357   7
   4   5  -3 215.423   5.585   6
   4   5  -3 214.429   8.141   7
   4   5  -3 217.428   6.686   2
   4   5  -3 221.019   6.315   5
  -4  -5   3 205.631   8.284   7
  -4  -5   3 216.954   6.690   1
  -4  -5   3 214.283   7.062   2
  -4  -5   3 219.924   7.018   2
   3   5  -3 58.7808  2.7062   1
   3   5  -3 59.2248  2.8755   7
   3   5  -3 57.4743  2.6229   7
   3   5  -3 56.9028  2.4304   2
   3   5  -3 60.5416  1.8824   5
  -3  -5   3 58.0138  2.8912   2
  -3  -5   3 58.7752  3.1741   7
  -3  -5   3 58.5914  2.7695   1
  -3  -5   3 56.6807  2.8633   7
   2   5  -3 31.7186  1.8718   1
   2   5  -3 27.5545  1.3785   7
  -2  -5   3 27.6333  2.0451   2
  -2  -5   3 26.2998  1.8347   7
  -2  -5   3 26.4798  1.9257   1
  -2  -5   3 32.6778  2.0887   7
   1   5  -3 1383.91   36.77   1
   1   5  -3 1358.93   39.38   4
  -1  -5   3 1347.80   37.75   2
  -1  -5   3 1363.24   36.81   1
  -1  -5   3 1404.59   47.84   7
  -1  -5   3 1353.26   34.16   6
  -1  -5   3 1365.32   47.67   7
   0   5  -3 221.441   5.998   1
   0   5  -3 209.054   6.831   4
   0  -5   3 206.080   6.071   1
   0  -5   3 209.166   5.717   6
   0  -5   3 216.250   6.320   2
   0  -5   3 217.027   6.090   1
   0  -5   3 213.591   7.643   7
   0  -5   3 206.196   6.187   2
   0  -5   3 210.905   6.235   5
   0  -5   3 219.880   7.787   7
  -1   5  -3 109.086   4.114   4
   1  -5   3 112.072   3.391   1
   1  -5   3 107.000   3.574   5
   1  -5   3 110.328   3.395   6
   1  -5   3 104.626   3.608   2
   1  -5   3 110.497   3.350   1
   1  -5   3 102.854   3.305   2
  -2   5  -3 353.863  10.603   4
   2  -5   3 334.822   9.027   6
   2  -5   3 337.854  10.972   3
   2  -5   3 346.551   9.296   1
   2  -5   3 326.471   9.392   2
   2  -5   3 319.553   9.555   2
   2  -5   3 329.467   9.940   5
  -3   5  -3 60.1963  3.6801   4
   3  -5   3 52.9328  2.8579   5
   3  -5   3 55.7047  2.2468   2
   3  -5   3 59.2037  2.8183   6
   3  -5   3 58.1731  2.4812   1
   3  -5   3 52.3364  2.9560   3
   3  -5   3 53.1991  2.4894   2
  -4   5  -3 14.8063  2.3851   4
   4  -5   3 13.0836  1.6798   1
   4  -5   3 13.0451  1.9260   5
   4  -5   3 12.8693  1.5707   2
   4  -5   3 15.3029  1.1537   7
   4  -5   3 11.2300  2.0478   6
  -5   5  -3 -1.3075  2.2885   4
   5  -5   3 1.92604 2.01072   6
   5  -5   3 -0.3340  1.6483   1
   5  -5   3 -3.6419  1.7468   2
   6  -5   3 1.97847 2.51920   6
   6  -5   3 2.08480 2.05055   1
   6  -5   3 -0.7225  2.1945   2
   7  -5   3 2.33570 2.94973   6
   7  -5   3 0.09109 2.15028   1
   7  -5   3 -2.9864  2.5877   2
   9   4  -3 9.54427 3.17344   2
   9   4  -3 9.06554 3.50208   1
   8   4  -3 104.375   5.484   2
   8   4  -3 109.462   5.682   1
  -8  -4   3 90.8204  4.5632   1
   7   4  -3 136.115   5.334   2
   7   4  -3 135.095   4.935   5
   7   4  -3 136.987   4.522   6
   7   4  -3 135.561   5.975   1
  -7  -4   3 144.589   5.431   1
   6   4  -3 45.1162  3.1251   1
   6   4  -3 45.9633  2.4735   5
   6   4  -3 44.0756  3.3475   2
   6   4  -3 45.2045  2.2980   6
  -6  -4   3 48.4748  2.9658   1
  -6  -4   3 53.7760  3.3173   2
  -6  -4   3 46.4629  3.6281   7
   5   4  -3 2.19474 1.06173   5
   5   4  -3 1.06757 1.29875   2
   5   4  -3 -0.0208  1.5768   7
   5   4  -3 1.28468 1.77557   1
   5   4  -3 2.72917 1.35357   7
   5   4  -3 1.45474 0.88826   6
  -5  -4   3 0.47813 1.74315   7
  -5  -4   3 0.94515 1.37452   7
  -5  -4   3 2.24800 1.74896   2
  -5  -4   3 -0.7466  1.4095   1
   4   4  -3 62.5058  2.9063   7
   4   4  -3 59.2030  1.8842   6
   4   4  -3 58.6633  2.1493   5
   4   4  -3 56.1878  2.7026   2
   4   4  -3 52.4333  3.1013   7
   4   4  -3 56.8382  2.9636   1
  -4  -4   3 52.9442  2.8539   7
  -4  -4   3 62.0424  2.7363   1
  -4  -4   3 55.8831  3.1515   2
   3   4  -3 92.1562  3.2501   2
   3   4  -3 95.1637  2.4893   6
   3   4  -3 99.2786  3.8806   7
   3   4  -3 97.1089  2.8701   5
   3   4  -3 95.3515  4.0200   7
   3   4  -3 93.9907  2.5134   6
   3   4  -3 92.8330  3.4413   1
  -3  -4   3 94.4512  3.3396   1
  -3  -4   3 86.4187  3.9046   7
  -3  -4   3 93.8800  3.6375   2
   2   4  -3 1041.45   35.58   7
   2   4  -3 1039.50   27.62   1
   2   4  -3 1002.85   28.17   2
   2   4  -3 1026.62   35.64   7
  -2  -4   3 1043.35   35.90   7
  -2  -4   3 1012.86   27.63   1
  -2  -4   3 989.784  28.318   2
  -2  -4   3 1016.52   35.76   7
   1   4  -3 689.753  20.209   4
   1   4  -3 705.526  18.801   1
  -1  -4   3 723.992  24.445   7
  -1  -4   3 700.864  18.839   1
  -1  -4   3 665.014  19.280   2
  -1  -4   3 694.323  24.321   7
  -1  -4   3 681.191  17.362   6
   0   4  -3 20.6360  1.4966   4
   0  -4   3 19.0974  0.9771   7
   0  -4   3 20.7790  1.0142   5
   0  -4   3 21.6338  1.1593   6
   0  -4   3 19.3702  1.2049   2
   0  -4   3 20.5545  1.1267   7
   0  -4   3 20.6535  1.1276   1
   0  -4   3 20.3405  1.1877   1
   0  -4   3 18.6909  1.2851   2
  -1   4  -3 1474.17   41.14   4
   1  -4   3 1461.33   38.22   1
   1  -4   3 1353.70   39.17   2
   1  -4   3 1443.24   35.85   6
   1  -4   3 1454.15   39.71   5
   1  -4   3 1400.61   38.23   1
   1  -4   3 1419.96   39.11   2
  -2   4  -3 96.5046  3.9317   4
   2  -4   3 94.0073  2.7954   2
   2  -4   3 94.4710  3.1387   6
   2  -4   3 93.3021  2.8501   1
   2  -4   3 90.8743  2.7304   2
   2  -4   3 96.1362  3.7367   3
   2  -4   3 93.2945  3.3551   5
  -3   4  -3 3.65853 1.69640   4
   3  -4   3 2.94869 1.31357   3
   3  -4   3 2.22977 0.74411   2
   3  -4   3 4.75947 0.66643   2
   3  -4   3 6.03664 0.95234   1
   3  -4   3 0.93391 1.35319   6
   3  -4   3 3.83065 1.32714   5
   3  -4   3 2.30941 0.95698   1
  -4   4  -3 82.0554  4.2623   4
   4  -4   3 75.0141  3.4791   6
   4  -4   3 73.4682  3.1541   1
   4  -4   3 78.4577  2.9096   2
   4  -4   3 72.3124  3.4228   5
  -5   4  -3 27.9102  2.4998   4
   5  -4   3 16.5972  1.7502   2
   5  -4   3 13.2769  2.1511   6
   5  -4   3 17.4726  1.5743   7
   5  -4   3 20.0447  1.9495   1
   6  -4   3 33.1035  2.5304   1
   6  -4   3 37.7785  2.5521   2
   6  -4   3 30.2641  2.8141   6
   7  -4   3 94.7234  4.5824   2
   7  -4   3 98.0360  4.6802   6
   7  -4   3 94.0309  4.2476   1
   8  -4   3 16.9551  3.0416   2
   8  -4   3 13.1825  2.6516   1
   8  -4   3 11.3850  3.1052   6
   9   3  -3 128.682   6.361   2
   9   3  -3 121.326   6.210   1
   8   3  -3 20.5100  3.3557   1
   8   3  -3 18.1856  2.2362   6
   8   3  -3 15.7641  2.8517   2
   7   3  -3 -1.0218  2.3818   1
   7   3  -3 -1.3598  1.8915   2
   7   3  -3 1.44201 1.57637   6
   7   3  -3 1.27116 1.60783   5
  -7  -3   3 0.92447 1.92855   1
   6   3  -3 110.543   3.782   6
   6   3  -3 113.576   4.626   2
   6   3  -3 111.275   4.921   1
   6   3  -3 109.264   3.981   5
  -6  -3   3 117.336   5.048   2
  -6  -3   3 113.575   5.333   7
  -6  -3   3 108.686   4.254   1
   5   3  -3 85.6730  3.8322   1
   5   3  -3 89.3313  3.6626   2
   5   3  -3 88.8579  4.0530   7
   5   3  -3 87.2783  2.8800   6
   5   3  -3 84.7384  3.0724   5
   5   3  -3 84.6994  4.3930   7
  -5  -3   3 92.0330  4.1862   2
  -5  -3   3 88.5868  4.4582   7
  -5  -3   3 84.0933  3.9872   7
  -5  -3   3 82.2676  3.4328   1
   4   3  -3 578.954  16.735   2
   4   3  -3 594.757  15.003   6
   4   3  -3 589.278  16.721   5
   4   3  -3 601.125  21.098   7
   4   3  -3 570.726  21.320   7
   4   3  -3 610.554  16.656   1
  -4  -3   3 588.552  21.132   7
  -4  -3   3 599.847  17.055   2
  -4  -3   3 605.252  16.465   1
   3   3  -3 1477.12   49.55   7
   3   3  -3 1436.84   39.31   5
   3   3  -3 1417.74   35.37   6
   3   3  -3 1437.37   38.36   1
   3   3  -3 1377.41   49.67   7
   3   3  -3 1406.06   39.16   2
  -3  -3   3 1422.60   38.31   1
  -3  -3   3 1419.66   49.60   7
  -3  -3   3 1388.82   39.31   2
   2   3  -3 654.189  22.615   7
   2   3  -3 648.181  22.699   7
   2   3  -3 661.844  17.854   5
   2   3  -3 644.492  17.926   2
   2   3  -3 654.316  17.599   1
  -2  -3   3 622.420  18.040   2
  -2  -3   3 636.508  17.596   1
  -2  -3   3 629.738  22.715   7
  -2  -3   3 656.703  22.865   7
   1   3  -3 2021.71   53.85   1
   1   3  -3 2008.88   57.46   4
  -1  -3   3 2052.81   70.16   7
  -1  -3   3 1990.68   53.88   1
  -1  -3   3 2111.72   70.35   7
  -1  -3   3 1904.01   55.21   2
   0   3  -3 812.874  23.294   4
   0  -3   3 802.961  21.617   1
   0  -3   3 800.407  20.176   6
   0  -3   3 821.082  22.323   5
   0  -3   3 796.210  22.124   2
   0  -3   3 786.447  22.145   2
   0  -3   3 817.528  21.633   1
  -1   3  -3 38.0108  1.9832   4
   1  -3   3 33.3617  1.5462   6
   1  -3   3 38.0277  1.5697   5
   1  -3   3 36.8451  1.2136   1
  -2   3  -3 7.40575 1.34741   4
   2  -3   3 8.58773 1.21091   3
   2  -3   3 7.37386 1.02482   6
   2  -3   3 10.3135  0.6798   1
   2  -3   3 6.44349 0.98597   5
   2  -3   3 10.5130  0.5867   1
  -3   3  -3 520.044  15.452   4
   3  -3   3 496.293  13.993   1
   3  -3   3 508.768  14.119   2
   3  -3   3 518.612  13.975   1
   3  -3   3 519.830  13.456   6
   3  -3   3 524.452  14.858   5
   3  -3   3 511.841  14.126   2
   3  -3   3 510.077  16.191   3
  -4   3  -3 202.491   6.769   4
  -4   3  -3 192.450   6.908   3
   4  -3   3 198.494   5.835   2
   4  -3   3 191.755   5.870   6
   4  -3   3 191.309   5.744   2
   4  -3   3 202.454   6.415   5
   4  -3   3 193.905   5.919   1
  -5   3  -3 242.488   8.754   3
   5  -3   3 245.427   8.096   5
   5  -3   3 244.073   9.041   7
   5  -3   3 252.876   7.456   2
   5  -3   3 246.433   7.381   6
   5  -3   3 264.181   9.011   7
   5  -3   3 251.047   7.495   1
  -6   3  -3 158.660   6.249   3
   6  -3   3 155.971   5.972   7
   6  -3   3 143.009   5.262   2
   6  -3   3 144.941   5.192   1
   6  -3   3 147.573   5.451   6
   7  -3   3 13.3144  2.5990   6
   7  -3   3 15.6787  2.2660   1
   7  -3   3 15.9998  2.3303   2
   8  -3   3 5.65242 2.61645   2
   8  -3   3 2.61654 2.82550   6
   8  -3   3 2.94943 2.35212   1
   9   2  -3 10.9156  3.2812   2
   9   2  -3 7.33875 3.55583   1
   8   2  -3 52.3224  3.9413   2
   8   2  -3 54.3116  4.0569   1
   8   2  -3 58.3008  3.4212   6
   7   2  -3 0.05406 2.12219   2
   7   2  -3 4.37942 2.53384   1
   7   2  -3 0.27520 1.61975   6
  -7  -2   3 -0.4355  1.8146   1
   6   2  -3 28.7176  2.2068   2
   6   2  -3 27.5084  2.7206   1
   6   2  -3 33.7982  2.1811   6
   6   2  -3 27.6857  2.0769   5
  -6  -2   3 31.7983  2.4497   2
  -6  -2   3 31.8483  2.1891   1
  -6  -2   3 30.4132  2.6121   7
  -6  -2   3 29.9370  2.3974   7
   5   2  -3 494.675  12.673   6
   5   2  -3 490.376  14.119   2
   5   2  -3 477.318  14.110   5
   5   2  -3 454.063  17.998   7
   5   2  -3 501.439  17.734   7
   5   2  -3 512.956  14.238   1
  -5  -2   3 509.588  17.903   7
  -5  -2   3 487.054  13.875   1
  -5  -2   3 502.061  14.479   2
  -5  -2   3 478.395  17.607   7
   4   2  -3 1404.44   39.02   5
   4   2  -3 1399.06   38.77   2
   4   2  -3 1424.07   49.04   7
   4   2  -3 1398.87   35.10   6
   4   2  -3 1387.51   38.08   1
   4   2  -3 1315.50   49.24   7
  -4  -2   3 1454.34   49.26   7
  -4  -2   3 1429.78   37.92   1
  -4  -2   3 1413.10   49.02   7
  -4  -2   3 1394.96   39.04   2
   3   2  -3 -0.0731  0.7220   2
   3   2  -3 1.70124 0.81995   7
   3   2  -3 -0.3967  0.9657   1
   3   2  -3 0.62114 0.52335   6
   3   2  -3 1.09574 0.60287   5
   3   2  -3 1.07607 1.02924   7
  -3  -2   3 0.31499 0.80208   7
  -3  -2   3 -0.2482  1.0168   2
  -3  -2   3 -0.0180  0.8986   1
   2   2  -3 229.965   6.704   2
   2   2  -3 231.743   8.487   7
   2   2  -3 233.769   8.394   7
   2   2  -3 236.276   6.588   5
   2   2  -3 243.134   6.717   1
   2   2  -3 229.563   5.881   6
  -2  -2   3 233.654   6.630   1
  -2  -2   3 234.306   8.465   7
  -2  -2   3 224.087   6.801   2
   1   2  -3 1.49714 0.68306   4
   1   2  -3 1.93767 0.52311   1
   1   2  -3 1.15407 0.39248   7
   1   2  -3 1.17837 0.35762   7
  -1  -2   3 1.71835 0.53910   2
  -1  -2   3 1.75535 0.56244   7
   0   2  -3 19.9687  0.7665   1
   0  -2   3 20.6580  0.8499   2
   0  -2   3 19.0826  0.8541   2
   0  -2   3 19.5051  0.8484   1
   0  -2   3 19.4974  0.9065   1
  -1   2  -3 538.654  15.787   4
   1  -2   3 539.320  16.825   3
  -2   2  -3 1691.48   48.91   4
   2  -2   3 1737.55   47.38   5
   2  -2   3 1688.88   52.00   3
  -3   2  -3 6.36613 1.37543   4
  -3   2  -3 6.88885 1.25634   3
   3  -2   3 7.24757 0.87970   1
   3  -2   3 5.54385 1.08795   5
   3  -2   3 4.13927 1.11241   3
   3  -2   3 4.82957 0.60167   1
  -4   2  -3 898.021  28.027   3
  -4   2  -3 936.841  26.342   4
   4  -2   3 919.482  24.477   1
   4  -2   3 888.994  25.622   5
   4  -2   3 899.734  24.869   2
   4  -2   3 929.493  24.380   1
   4  -2   3 844.764  24.981   2
  -5   2  -3 233.283   8.289   3
   5  -2   3 229.833   8.668   7
   5  -2   3 243.041   7.695   5
   5  -2   3 244.708   8.593   7
   5  -2   3 240.192   7.024   6
   5  -2   3 239.905   7.086   1
   5  -2   3 234.635   7.060   2
  -6   2  -3 8.44733 2.10077   3
   6  -2   3 15.1955  1.7770   2
   6  -2   3 10.6576  1.8009   1
   6  -2   3 13.4813  2.0706   6
   6  -2   3 11.1308  1.4948   7
   7  -2   3 12.1461  2.1065   1
   7  -2   3 11.1196  2.0784   2
   7  -2   3 10.6751  2.4376   6
   8  -2   3 2.43806 2.36515   1
   8  -2   3 3.42103 2.45246   2
   8  -2   3 2.24946 2.73849   6
   9   1  -3 6.54342 3.57602   1
   9   1  -3 6.68880 3.20994   2
   9   1  -3 5.01103 2.55228   6
   8   1  -3 3.13669 2.66224   2
   8   1  -3 3.68365 2.16382   6
   8   1  -3 2.78622 2.78433   1
   7   1  -3 0.14727 2.53344   1
   7   1  -3 3.87825 1.76771   6
   7   1  -3 1.61814 2.13874   2
  -7  -1   3 0.72905 1.81015   1
   6   1  -3 624.138  17.904   2
   6   1  -3 602.577  17.979   5
   6   1  -3 645.977  17.967   1
   6   1  -3 624.891  16.184   6
  -6  -1   3 601.727  22.096   7
  -6  -1   3 625.442  17.449   1
  -6  -1   3 635.728  22.254   7
   5   1  -3 159.702   4.713   6
   5   1  -3 165.191   6.413   7
   5   1  -3 161.585   5.624   1
   5   1  -3 160.153   5.406   2
   5   1  -3 150.589   5.159   5
  -5  -1   3 162.847   6.411   7
  -5  -1   3 159.713   5.437   2
  -5  -1   3 158.033   6.243   7
  -5  -1   3 159.570   5.134   1
   4   1  -3 26.6475  1.5355   6
   4   1  -3 24.6044  1.5867   5
   4   1  -3 23.9642  1.8615   7
   4   1  -3 23.3775  1.8236   1
   4   1  -3 21.9930  1.5474   2
  -4  -1   3 21.4822  1.7089   7
  -4  -1   3 21.5091  1.7962   2
  -4  -1   3 22.3552  1.9173   7
  -4  -1   3 20.6375  1.5123   1
   3   1  -3 253.899   8.851   7
   3   1  -3 242.432   6.291   6
   3   1  -3 238.134   7.084   2
   3   1  -3 233.858   7.142   1
   3   1  -3 246.144   7.043   5
  -3  -1   3 239.411   9.015   7
  -3  -1   3 240.081   7.298   2
  -3  -1   3 246.249   7.087   5
  -3  -1   3 232.007   8.787   7
  -3  -1   3 236.826   6.953   1
   2   1  -3 115.147   3.431   2
   2   1  -3 111.495   4.401   7
   2   1  -3 111.210   3.556   1
   2   1  -3 111.447   2.990   6
   2   1  -3 110.078   4.233   7
   2   1  -3 116.160   3.372   5
  -2  -1   3 110.968   3.444   1
  -2  -1   3 109.975   3.638   2
  -2  -1   3 110.635   3.012   6
  -2  -1   3 112.412   3.369   5
  -2  -1   3 111.794   4.269   7
   1   1  -3 9.57232 0.76201   7
   1   1  -3 9.03114 0.54778   6
   1   1  -3 8.55585 0.62997   2
   1   1  -3 10.5291  0.7470   1
   1   1  -3 10.0271  0.5953   5
   1   1  -3 10.7318  0.7702   4
  -1  -1   3 8.84230 0.84132   7
  -1  -1   3 11.4054  0.5952   6
  -1  -1   3 10.6443  0.5946   5
  -1  -1   3 9.06334 0.68970   1
  -1  -1   3 7.71576 0.71160   2
   0   1  -3 1138.14   32.41   4
   0  -1   3 1143.54   30.27   1
   0  -1   3 1143.21   31.11   2
   0  -1   3 1179.90   30.31   1
   0  -1   3 1060.44   31.02   2
  -1   1  -3 2254.63   65.21   4
   1  -1   3 2318.85   69.44   3
  -2   1  -3 2.00585 0.82711   3
  -2   1  -3 0.85431 0.87653   4
   2  -1   3 7.26146 0.92929   3
   2  -1   3 1.90949 0.39445   1
  -3   1  -3 1350.07   38.60   4
  -3   1  -3 1373.19   41.12   3
   3  -1   3 1267.55   36.77   2
   3  -1   3 1327.26   35.95   1
   3  -1   3 1348.61   41.07   3
   3  -1   3 1346.37   36.72   2
   3  -1   3 1384.69   35.89   1
  -4   1  -3 306.498  10.073   3
   4  -1   3 310.422   9.246   5
   4  -1   3 317.769   8.634   1
   4  -1   3 299.923  10.726   7
   4  -1   3 308.745   8.551   1
   4  -1   3 303.723   8.679   2
   4  -1   3 285.180   8.869   2
   4  -1   3 319.750  10.725   7
  -5   1  -3 5.10041 1.53906   3
   5  -1   3 5.86007 1.31105   1
   5  -1   3 6.11928 1.17660   2
   5  -1   3 3.90888 1.44346   5
   5  -1   3 7.26113 1.21099   7
   5  -1   3 6.88193 0.99648   7
  -6   1  -3 31.6084  2.6003   3
   6  -1   3 24.2611  2.2732   7
   6  -1   3 25.9948  1.9220   2
   6  -1   3 23.6489  2.2774   6
   6  -1   3 24.9877  2.0770   1
   6  -1   3 26.4046  2.0168   7
   7  -1   3 57.6168  3.5033   6
   7  -1   3 69.5505  3.5808   1
   7  -1   3 61.7051  3.5629   2
   8  -1   3 6.40313 2.50548   1
   8  -1   3 4.75148 2.51185   6
   8  -1   3 3.56958 2.36195   2
   9  -1   3 45.0478  3.5068   1
   9  -1   3 39.5850  3.7094   6
   9   0  -3 12.3805  2.6599   6
   9   0  -3 16.8207  3.6974   1
   9   0  -3 17.8698  3.4634   2
   8   0  -3 22.8953  3.2650   1
   8   0  -3 23.7190  2.6164   6
   8   0  -3 21.3475  2.8763   2
   7   0  -3 144.585   5.038   6
   7   0  -3 142.381   5.448   2
   7   0  -3 131.803   5.694   1
   6   0  -3 349.909  10.653   1
   6   0  -3 345.771   9.502   6
   6   0  -3 349.663  10.547   5
   6   0  -3 349.647  10.556   2
  -6   0   3 344.990  10.113   1
  -6   0   3 333.336  12.429   7
   5   0  -3 1.35194 1.42341   2
   5   0  -3 0.42311 1.17021   5
   5   0  -3 1.05166 1.23669   6
   5   0  -3 -0.6716  1.5815   1
   5   0  -3 0.39400 0.97866   7
  -5   0   3 -0.4679  1.2407   1
  -5   0   3 -1.0350  1.0764   7
  -5   0   3 -0.8519  1.2405   2
  -5   0   3 0.66213 1.03773   7
   4   0  -3 3.08593 1.02487   5
   4   0  -3 3.31164 1.40359   1
   4   0  -3 3.78663 0.92994   6
   4   0  -3 4.19615 1.12363   2
   4   0  -3 2.88708 1.36166   7
  -4   0   3 4.78437 1.15488   7
  -4   0   3 4.66282 0.99143   7
  -4   0   3 4.09248 1.06093   5
  -4   0   3 4.96314 1.14485   1
  -4   0   3 4.16772 1.19234   2
   3   0  -3 144.280   4.611   2
   3   0  -3 148.233   4.802   1
   3   0  -3 156.059   4.600   5
   3   0  -3 151.009   5.633   7
   3   0  -3 136.374   5.782   7
   3   0  -3 148.592   4.110   6
  -3   0   3 147.379   4.581   5
  -3   0   3 151.241   5.750   7
  -3   0   3 144.331   4.490   1
  -3   0   3 143.616   4.802   2
  -3   0   3 150.706   5.590   7
   2   0  -3 471.288  13.812   1
   2   0  -3 522.195  17.633   7
   2   0  -3 507.053  14.054   5
   2   0  -3 485.289  17.721   7
   2   0  -3 512.380  12.636   6
   2   0  -3 499.530  13.962   2
   2   0  -3 498.664  14.300   4
  -2   0   3 501.803  14.060   5
  -2   0   3 509.100  13.686   1
  -2   0   3 497.143  17.620   7
  -2   0   3 516.154  17.755   7
  -2   0   3 477.649  14.127   2
  -2   0   3 491.487  12.631   6
   1   0  -3 2768.27   76.93   2
   1   0  -3 2760.23   74.94   1
   1   0  -3 2873.92   77.93   5
   1   0  -3 2856.37   70.11   6
   1   0  -3 2791.96   97.86   7
   1   0  -3 2811.59   79.75   4
  -1   0   3 2601.52   76.98   2
  -1   0   3 2873.18   98.02   7
  -1   0   3 2843.71   70.19   6
  -1   0   3 2767.53   77.73   5
  -1   0   3 2758.97   97.86   7
  -1   0   3 2829.42   74.79   1
   0   0  -3 1159.01   31.84   1
   0   0  -3 1190.09   33.99   4
   0   0   3 1172.98   31.87   1
   0   0   3 1222.94   41.60   7
   0   0   3 1176.70   32.65   2
   0   0   3 1195.40   31.86   1
   0   0   3 1209.92   29.69   6
  -1   0  -3 93.8797  3.1690   4
   1   0   3 97.7163  2.7089   1
   1   0   3 93.1593  3.3131   3
   1   0   3 95.6271  2.6635   1
  -2   0  -3 849.864  24.996   4
  -2   0  -3 896.244  26.627   3
   2   0   3 878.683  23.205   1
   2   0   3 871.401  26.603   3
   2   0   3 877.310  23.214   1
   2   0   3 866.916  23.732   2
   2   0   3 831.646  23.764   2
  -3   0  -3 729.754  22.337   3
  -3   0  -3 734.706  19.282   1
   3   0   3 728.152  19.416   1
   3   0   3 722.022  19.865   2
   3   0   3 710.878  19.458   1
   3   0   3 703.960  19.979   2
  -4   0  -3 83.8400  3.4318   3
  -4   0  -3 84.7128  2.4621   1
   4   0   3 83.5983  2.7347   2
   4   0   3 84.5298  3.1867   7
   4   0   3 79.2916  2.8904   1
   4   0   3 83.3505  2.7630   1
   4   0   3 79.7102  3.3208   7
   4   0   3 78.6106  3.0009   2
  -5   0  -3 191.752   6.861   3
   5   0   3 194.287   5.920   2
   5   0   3 202.660   7.238   7
   5   0   3 197.538   5.932   1
   5   0   3 187.493   7.461   7
  -6   0  -3 71.3706  3.7238   3
   6   0   3 74.7021  3.2659   1
   6   0   3 73.3957  3.4231   7
   6   0   3 64.8493  3.9198   7
   6   0   3 75.3524  3.3142   2
   6   0   3 75.9053  3.5379   5
   7   0   3 67.5239  3.5248   6
   7   0   3 68.0439  3.4270   2
   7   0   3 66.6938  3.5433   1
   8   0   3 93.5717  4.6259   6
   8   0   3 88.2289  4.3701   1
   8   0   3 91.7705  4.3993   2
   9   0   3 40.0030  3.6285   6
   9   0   3 38.6760  3.3876   1
   9   0   3 35.6881  3.3117   2
   9  -1  -3 16.2418  3.5256   2
   9  -1  -3 8.95899 3.63472   1
   9  -1  -3 13.5790  2.8664   6
   8  -1  -3 22.9649  3.1637   2
   8  -1  -3 18.3989  2.7109   6
   8  -1  -3 24.3869  3.4780   1
   7  -1  -3 47.4955  2.8930   6
   7  -1  -3 35.7656  3.3284   1
   7  -1  -3 42.1653  3.0129   2
   6  -1  -3 0.97108 1.58519   6
   6  -1  -3 1.92941 1.64874   5
   6  -1  -3 2.09124 1.71394   2
   6  -1  -3 0.97997 2.08932   1
  -6   1   3 2.70928 1.50840   1
   5  -1  -3 34.3280  2.5334   7
   5  -1  -3 32.8595  2.3746   5
   5  -1  -3 32.8450  2.9277   7
   5  -1  -3 36.4913  2.4431   6
   5  -1  -3 34.8968  2.4002   2
   5  -1  -3 34.4916  2.6706   1
  -5   1   3 34.1413  2.1132   1
  -5   1   3 33.3588  2.0141   7
  -5   1   3 35.9193  2.0734   7
   4  -1  -3 140.813   5.372   7
   4  -1  -3 128.073   4.906   1
   4  -1  -3 130.381   4.006   6
   4  -1  -3 129.549   4.381   2
   4  -1  -3 125.977   5.560   7
   4  -1  -3 131.289   4.437   5
  -4   1   3 133.582   5.168   7
  -4   1   3 131.959   5.118   7
  -4   1   3 138.636   4.507   5
  -4   1   3 138.639   4.550   2
  -4   1   3 133.803   4.363   1
   3  -1  -3 535.298  13.533   6
   3  -1  -3 507.089  18.866   7
   3  -1  -3 549.909  15.080   5
   3  -1  -3 524.696  14.877   2
   3  -1  -3 516.762  14.831   1
  -3   1   3 520.244  18.647   7
  -3   1   3 528.989  14.547   1
  -3   1   3 527.102  15.061   5
  -3   1   3 547.645  18.744   7
  -3   1   3 523.692  14.950   2
   2  -1  -3 2676.80   64.15   6
   2  -1  -3 2593.17   70.55   2
   2  -1  -3 2423.06   89.40   7
   2  -1  -3 2586.65   71.18   5
   2  -1  -3 2553.56   69.02   1
  -2   1   3 2579.71   89.37   7
  -2   1   3 2550.21   70.62   2
  -2   1   3 2613.19   90.02   7
  -2   1   3 2556.49   71.18   5
  -2   1   3 2601.83   68.86   1
   1  -1  -3 757.648  18.674   6
   1  -1  -3 736.940  26.016   7
   1  -1  -3 750.491  20.557   2
   1  -1  -3 697.072  21.167   4
   1  -1  -3 751.897  20.749   5
   1  -1  -3 733.253  20.151   1
   1  -1  -3 761.376  25.997   7
  -1   1   3 747.998  26.033   7
  -1   1   3 739.021  20.750   5
  -1   1   3 729.058  20.591   2
  -1   1   3 754.952  18.686   6
  -1   1   3 744.659  20.130   1
  -1   1   3 744.254  25.998   7
   0  -1  -3 1406.23   49.21   7
   0  -1  -3 1428.74   35.08   6
   0  -1  -3 1398.98   38.57   2
   0  -1  -3 1403.34   37.61   1
   0  -1  -3 1415.86   49.24   7
   0   1   3 1429.24   35.08   6
   0   1   3 1441.59   38.95   5
   0   1   3 1391.85   38.55   2
   0   1   3 1343.62   48.82   7
   0   1   3 1400.83   49.30   7
   0   1   3 1401.56   37.67   1
   0   1   3 1397.47   37.62   1
  -1  -1  -3 1571.92   41.50   1
  -1  -1  -3 1563.90   47.19   3
   1   1   3 1583.48   54.16   7
   1   1   3 1536.39   42.56   2
   1   1   3 1536.90   41.61   1
   1   1   3 1547.79   41.52   1
   1   1   3 1533.83   47.19   3
   1   1   3 1551.73   54.30   7
  -2  -1  -3 -0.9812  0.6102   3
  -2  -1  -3 -0.9180  0.3544   1
   2   1   3 0.44136 0.45508   1
   2   1   3 -0.9257  0.4060   1
   2   1   3 -0.3569  0.4060   2
   2   1   3 -0.4905  0.3725   7
  -3  -1  -3 81.6051  2.4212   1
  -3  -1  -3 74.9656  3.0416   3
   3   1   3 78.7890  2.5083   1
   3   1   3 77.0660  2.5509   2
   3   1   3 79.5101  2.5543   1
   3   1   3 84.5934  3.0512   7
  -4  -1  -3 635.345  20.053   3
  -4  -1  -3 646.044  17.358   1
   4   1   3 657.456  22.546   7
   4   1   3 636.944  17.880   2
   4   1   3 635.254  17.530   1
  -5  -1  -3 55.2238  2.0453   1
  -5  -1  -3 52.6345  2.8813   3
   5   1   3 53.2100  2.4178   2
   5   1   3 49.3563  2.5472   1
   5   1   3 56.2310  2.6560   7
  -6  -1  -3 46.3888  2.9650   3
   6   1   3 38.9219  2.7385   1
   6   1   3 43.4747  2.7593   2
   6   1   3 45.4102  2.6026   7
   6   1   3 46.0569  2.8194   5
   7   1   3 380.536  11.367   1
   7   1   3 390.296  11.537   2
   8   1   3 55.6217  3.5205   6
   8   1   3 48.6407  3.2887   1
   8   1   3 45.7112  3.2523   2
   9   1   3 -0.0357  2.6518   1
   9   1   3 -2.5700  2.5685   6
   9   1   3 0.63348 2.62608   2
   8  -2  -3 21.9357  3.4489   1
   8  -2  -3 23.9838  3.2897   2
   8  -2  -3 22.3494  2.8391   6
   7  -2  -3 39.9816  3.6037   1
   7  -2  -3 51.3667  3.6344   2
   7  -2  -3 48.3413  3.1902   6
  -7   2   3 47.0544  3.3572   3
   6  -2  -3 58.8688  3.8639   1
   6  -2  -3 71.6581  3.9225   2
   6  -2  -3 65.7654  3.2320   6
   5  -2  -3 56.6038  2.7942   6
   5  -2  -3 57.1615  3.5923   7
   5  -2  -3 61.8280  3.2735   7
   5  -2  -3 62.9026  2.9706   5
   5  -2  -3 62.6791  3.3221   2
   5  -2  -3 56.1288  3.7838   1
  -5   2   3 61.1833  2.5572   7
  -5   2   3 63.0892  2.7069   1
   4  -2  -3 514.958  14.827   2
   4  -2  -3 523.951  15.076   5
   4  -2  -3 494.659  18.728   7
   4  -2  -3 531.280  13.582   6
   4  -2  -3 499.996  14.868   1
   4  -2  -3 537.071  18.615   7
  -4   2   3 522.508  18.297   7
  -4   2   3 525.920  18.330   7
  -4   2   3 511.096  15.055   5
  -4   2   3 525.850  14.444   1
  -4   2   3 519.146  14.721   2
   3  -2  -3 1088.44   37.06   7
   3  -2  -3 1021.62   37.12   7
   3  -2  -3 1096.51   26.74   6
   3  -2  -3 1032.15   29.66   5
   3  -2  -3 1039.79   28.92   1
   3  -2  -3 1069.66   29.34   2
  -3   2   3 1066.92   28.63   1
  -3   2   3 1038.34   29.66   5
  -3   2   3 1079.86   36.92   7
  -3   2   3 1057.13   36.88   7
  -3   2   3 1032.61   29.28   2
   2  -2  -3 313.036   8.832   2
   2  -2  -3 295.213   8.729   1
   2  -2  -3 308.909   8.032   6
   2  -2  -3 290.763  11.053   7
   2  -2  -3 317.708   8.918   5
  -2   2   3 309.019  10.976   7
  -2   2   3 303.078   8.785   2
  -2   2   3 306.555  10.951   7
  -2   2   3 297.352   8.909   5
  -2   2   3 320.153   8.661   1
   1  -2  -3 1056.39   36.22   7
   1  -2  -3 1071.63   26.06   6
   1  -2  -3 1043.66   28.67   2
   1  -2  -3 977.555  36.217   7
   1  -2  -3 992.759  28.917   5
   1  -2  -3 1049.63   27.99   1
  -1   2   3 1029.38   28.61   2
  -1   2   3 1054.26   36.22   7
  -1   2   3 1063.07   36.20   7
  -1   2   3 1022.53   28.93   5
  -1   2   3 1053.24   28.05   1
   0  -2  -3 58.7440  2.4050   7
   0  -2  -3 58.7456  1.8943   6
   0  -2  -3 59.6504  1.9926   1
   0  -2  -3 60.1872  2.1936   2
   0  -2  -3 57.1690  2.4463   7
   0   2   3 57.4740  2.0011   2
   0   2   3 61.9975  2.0248   3
   0   2   3 61.6723  2.1008   5
   0   2   3 54.2972  2.0898   1
   0   2   3 59.1991  2.4926   7
  -1  -2  -3 10.0315  0.8098   3
  -1  -2  -3 10.6736  0.6680   1
  -1  -2  -3 7.21373 0.72419   7
  -1  -2  -3 7.45200 0.64061   2
  -1  -2  -3 5.95248 0.70418   6
  -1  -2  -3 8.24328 0.76761   7
   1   2   3 7.20343 0.79944   7
   1   2   3 6.37694 0.63120   1
   1   2   3 7.09855 0.59185   2
   1   2   3 8.26298 0.69285   3
   1   2   3 6.24442 0.66703   7
  -2  -2  -3 1587.40   42.68   1
  -2  -2  -3 1610.47   55.63   7
  -2  -2  -3 1613.44   48.51   3
   2   2   3 1613.75   55.43   7
   2   2   3 1585.53   55.49   7
   2   2   3 1564.29   42.72   1
   2   2   3 1596.74   43.78   2
  -3  -2  -3 799.033  24.829   3
  -3  -2  -3 830.285  21.733   1
   3   2   3 774.134  28.297   7
   3   2   3 820.203  21.807   1
   3   2   3 812.826  28.181   7
   3   2   3 798.366  22.288   2
  -4  -2  -3 291.007   9.790   3
  -4  -2  -3 301.392   8.392   1
   4   2   3 311.037  10.869   7
   4   2   3 301.505  11.134   7
   4   2   3 306.641   8.547   1
   4   2   3 293.525   8.672   2
  -5  -2  -3 763.417  23.832   3
  -5  -2  -3 769.153  20.701   1
   5   2   3 760.999  20.920   1
   5   2   3 749.166  21.309   2
   5   2   3 766.633  26.885   7
  -6  -2  -3 408.642  13.774   3
   6   2   3 423.950  12.270   2
   6   2   3 414.151  12.132   1
   6   2   3 437.634  15.343   7
   7   2   3 -0.0159  1.8150   2
   7   2   3 0.18266 1.92510   1
   8   2   3 1.49443 2.33404   2
   8   2   3 0.15960 2.28970   1
   9   2   3 -0.8255  2.5166   6
   9   2   3 -0.5370  2.4858   1
   9   2   3 -1.1270  2.6642   2
   8  -3  -3 32.3957  3.8147   1
   8  -3  -3 32.3211  3.2094   6
   8  -3  -3 39.8646  3.9063   2
   7  -3  -3 10.3395  2.6844   2
   7  -3  -3 11.0522  3.0805   1
   7  -3  -3 9.96127 2.38177   6
   6  -3  -3 -2.7472  2.4512   1
   6  -3  -3 -2.5919  2.0440   2
   6  -3  -3 2.72810 1.84777   6
  -6   3   3 0.11518 1.64234   3
   5  -3  -3 165.821   6.538   7
   5  -3  -3 156.034   5.571   5
   5  -3  -3 154.200   5.103   6
   5  -3  -3 162.686   5.648   2
   5  -3  -3 154.464   5.869   1
   5  -3  -3 145.719   6.652   7
  -5   3   3 161.096   5.642   3
  -5   3   3 162.667   5.151   1
   4  -3  -3 509.541  19.197   7
   4  -3  -3 541.026  15.321   2
   4  -3  -3 544.366  19.125   7
   4  -3  -3 536.429  15.523   5
   4  -3  -3 521.449  13.964   6
   4  -3  -3 522.304  15.294   1
  -4   3   3 540.601  18.626   7
  -4   3   3 544.333  18.636   7
  -4   3   3 532.042  14.767   1
  -4   3   3 524.896  15.495   5
   3  -3  -3 94.8982  3.8840   7
   3  -3  -3 84.8512  3.3833   2
   3  -3  -3 83.1683  3.8618   7
   3  -3  -3 87.7876  3.0838   6
   3  -3  -3 93.0228  3.3308   5
   3  -3  -3 89.8087  3.5045   1
  -3   3   3 88.8261  3.4931   7
  -3   3   3 92.5017  3.5301   7
  -3   3   3 83.3913  3.0693   2
  -3   3   3 100.144   3.385   5
  -3   3   3 84.1406  3.1248   1
   2  -3  -3 194.676   7.143   7
   2  -3  -3 178.371   7.056   7
   2  -3  -3 189.442   5.280   6
   2  -3  -3 195.487   5.748   1
   2  -3  -3 185.830   5.745   2
  -2   3   3 190.447   6.944   7
  -2   3   3 192.186   5.652   2
  -2   3   3 188.176   6.940   7
  -2   3   3 197.812   5.682   1
  -2   3   3 184.705   5.837   5
  -2   3   3 190.729   5.511   4
   1  -3  -3 11.9263  0.9983   5
   1  -3  -3 13.1485  1.0983   2
   1  -3  -3 10.2354  0.9308   1
   1  -3  -3 11.7056  1.0625   7
   1  -3  -3 8.96991 0.88399   6
  -1   3   3 10.3572  0.8807   2
  -1   3   3 11.1232  1.0573   7
  -1   3   3 11.5410  1.1309   1
  -1   3   3 9.84383 0.95363   5
  -1   3   3 12.8888  1.0521   7
   0  -3  -3 200.446   5.515   6
   0  -3  -3 205.338   7.460   7
   0  -3  -3 197.996   6.107   2
   0  -3  -3 213.883   7.591   7
   0  -3  -3 206.918   5.858   1
   0   3   3 197.669   7.541   7
   0   3   3 215.972   6.143   5
   0   3   3 202.291   5.991   1
   0   3   3 210.414   7.464   7
   0   3   3 202.083   5.930   2
  -1  -3  -3 1578.55   38.23   6
  -1  -3  -3 1502.34   53.11   7
  -1  -3  -3 1487.53   41.94   2
  -1  -3  -3 1553.72   46.24   3
  -1  -3  -3 1543.87   40.86   1
  -1  -3  -3 1554.32   53.01   7
   1   3   3 1520.58   41.88   2
   1   3   3 1457.98   53.12   7
  -2  -3  -3 596.479  16.680   2
  -2  -3  -3 610.182  16.246   1
  -2  -3  -3 587.702  20.965   7
  -2  -3  -3 592.056  18.413   3
  -2  -3  -3 610.117  21.073   7
   2   3   3 601.038  16.293   1
   2   3   3 589.886  21.141   7
   2   3   3 589.720  16.631   2
   2   3   3 604.695  21.029   7
  -3  -3  -3 43.9739  1.7670   1
  -3  -3  -3 42.5907  1.9234   2
  -3  -3  -3 44.3833  1.9543   7
   3   3   3 48.3886  2.1651   7
   3   3   3 42.0766  1.8195   2
   3   3   3 45.5805  1.8864   1
   3   3   3 40.7940  2.2555   7
  -4  -3  -3 415.784  14.636   7
  -4  -3  -3 423.226  14.594   7
  -4  -3  -3 397.364  11.808   2
  -4  -3  -3 420.046  11.507   1
   4   3   3 432.938  14.888   7
   4   3   3 406.420  15.093   7
   4   3   3 410.038  11.847   2
   4   3   3 415.261  11.623   1
  -5  -3  -3 163.340   4.934   1
   5   3   3 150.516   6.630   7
   5   3   3 162.621   5.149   1
   5   3   3 161.015   5.200   2
   5   3   3 163.597   6.263   7
  -6  -3  -3 58.0900  3.1656   3
   6   3   3 54.5219  3.7276   7
   6   3   3 57.9628  3.0757   2
   6   3   3 54.4931  3.0817   7
   6   3   3 49.0374  2.8674   1
   7   3   3 43.7871  2.9283   1
   7   3   3 44.2131  3.2027   2
   8   3   3 8.70392 2.53011   1
   8   3   3 8.43124 2.39316   2
   9   3   3 -2.1340  2.6204   6
   9   3   3 3.63558 2.81063   1
   9   3   3 0.30396 2.71296   2
   8  -4  -3 7.61859 3.54728   1
   8  -4  -3 6.38949 3.30059   2
   8  -4  -3 7.46554 3.12284   6
   7  -4  -3 14.2458  3.3039   1
   7  -4  -3 17.7497  2.7608   6
   7  -4  -3 20.8206  3.1433   2
   6  -4  -3 151.856   5.334   6
   6  -4  -3 135.960   6.035   1
   6  -4  -3 160.263   6.046   2
   5  -4  -3 19.9527  2.2557   7
   5  -4  -3 24.3278  2.7792   1
   5  -4  -3 23.6595  2.3167   6
   5  -4  -3 26.2813  2.4543   2
  -5   4   3 26.8690  2.0908   3
   4  -4  -3 48.5875  2.7721   5
   4  -4  -3 45.8037  2.9171   6
   4  -4  -3 49.8911  3.0254   2
   4  -4  -3 55.2986  3.1848   1
   4  -4  -3 49.1861  2.9469   7
   4  -4  -3 46.9664  2.9216   7
  -4   4   3 49.1194  2.4654   1
  -4   4   3 49.0300  2.2833   3
   3  -4  -3 1.68989 1.42054   1
   3  -4  -3 1.27738 1.29857   2
   3  -4  -3 1.32924 1.20890   5
   3  -4  -3 1.06767 1.21771   6
   3  -4  -3 2.06017 1.05777   7
   3  -4  -3 1.50123 1.20090   7
  -3   4   3 0.75684 0.65094   7
  -3   4   3 2.20043 0.74613   3
  -3   4   3 0.44039 1.01428   1
  -3   4   3 1.04248 0.66548   7
  -3   4   3 -0.9341  0.8257   2
  -3   4   3 2.31517 1.18108   5
   2  -4  -3 10.5584  1.1474   5
   2  -4  -3 8.47668 1.22290   2
   2  -4  -3 9.11915 1.26011   7
   2  -4  -3 11.7408  1.2870   1
   2  -4  -3 11.0636  1.2280   7
   2  -4  -3 11.5739  1.2271   6
  -2   4   3 11.7144  1.1579   5
  -2   4   3 12.1865  0.7335   3
  -2   4   3 10.3591  0.9887   7
  -2   4   3 11.4132  0.8524   4
  -2   4   3 12.6687  1.3449   1
  -2   4   3 12.2868  1.0297   2
  -2   4   3 12.8912  1.0966   7
   1  -4  -3 57.8060  2.6657   7
   1  -4  -3 51.1175  2.3644   2
   1  -4  -3 51.7945  2.2266   5
   1  -4  -3 56.1078  2.1843   1
   1  -4  -3 50.6378  2.4482   7
   1  -4  -3 52.6809  2.1375   6
  -1   4   3 48.6738  2.3697   7
  -1   4   3 49.0077  2.3334   1
  -1   4   3 50.7470  2.1638   5
  -1   4   3 51.9237  2.3254   7
  -1   4   3 62.2722  2.1257   2
   0  -4  -3 2037.72   57.99   2
   0  -4  -3 2124.89   52.70   6
   0  -4  -3 2134.59   56.44   1
   0  -4  -3 2046.06   63.90   3
   0  -4  -3 2100.47   58.47   5
   0  -4  -3 2144.72   73.21   7
   0   4   3 2173.64   58.47   5
   0   4   3 2080.39   56.59   1
   0   4   3 2143.82   73.37   7
   0   4   3 2140.28   57.80   2
   0   4   3 2044.92   73.27   7
  -1  -4  -3 978.917  33.684   7
  -1  -4  -3 977.349  26.013   1
  -1  -4  -3 977.773  33.859   7
  -1  -4  -3 976.515  24.358   6
  -1  -4  -3 925.159  26.736   2
   1   4   3 962.351  26.629   2
   1   4   3 988.002  27.025   5
   1   4   3 901.645  33.791   7
   1   4   3 982.164  33.688   7
  -2  -4  -3 57.5784  2.4874   7
  -2  -4  -3 55.2803  2.1047   1
  -2  -4  -3 62.8350  2.7478   7
  -2  -4  -3 54.3240  2.2208   2
   2   4   3 51.2682  2.4761   7
   2   4   3 56.6049  2.2220   2
   2   4   3 56.5275  2.1958   1
   2   4   3 55.8123  2.7326   7
  -3  -4  -3 469.870  13.081   2
  -3  -4  -3 452.974  16.270   7
  -3  -4  -3 479.007  16.452   7
  -3  -4  -3 473.230  12.693   1
   3   4   3 414.205  16.317   7
   3   4   3 469.434  12.760   1
   3   4   3 464.942  12.987   2
   3   4   3 450.622  16.556   7
  -4  -4  -3 83.7664  3.3479   7
  -4  -4  -3 84.9519  2.8789   1
  -4  -4  -3 80.8426  3.2971   2
  -4  -4  -3 84.9287  3.2739   2
   4   4   3 79.1343  3.4841   7
   4   4   3 71.8131  3.7173   7
   4   4   3 79.8207  3.1324   2
   4   4   3 81.9445  3.0466   1
  -5  -4  -3 207.802   7.699   7
  -5  -4  -3 214.062   7.791   7
  -5  -4  -3 208.254   6.294   1
   5   4   3 204.290   8.412   7
   5   4   3 218.689   6.653   2
   5   4   3 211.839   8.057   7
   5   4   3 215.153   6.601   1
  -6  -4  -3 64.2904  2.8973   1
   6   4   3 67.6222  3.1890   1
   6   4   3 55.8140  3.9480   7
   6   4   3 62.8371  3.3365   2
   7   4   3 18.0772  2.2943   2
   7   4   3 20.2504  2.4374   1
   8   4   3 9.29233 2.41100   1
   8   4   3 8.59121 2.57674   2
   9   4   3 44.7830  3.6667   2
   9   4   3 38.3798  3.6793   1
   7  -5  -3 6.03614 3.10174   2
   7  -5  -3 5.12034 3.15547   1
   7  -5  -3 7.66312 2.66512   6
   6  -5  -3 15.4685  3.1303   1
   6  -5  -3 11.2406  2.7825   2
   6  -5  -3 13.3725  2.5198   6
   5  -5  -3 24.7576  2.3898   6
   5  -5  -3 26.3369  3.0182   1
   5  -5  -3 22.3592  2.4674   7
   5  -5  -3 27.0232  2.6854   2
   4  -5  -3 54.5454  3.1282   5
   4  -5  -3 60.9525  3.3621   7
   4  -5  -3 56.6477  2.9786   6
   4  -5  -3 62.2230  3.3874   1
   4  -5  -3 48.8455  3.1867   7
   4  -5  -3 63.3658  3.5792   2
  -4   5   3 57.1797  2.5064   3
   3  -5  -3 53.4587  3.0189   7
   3  -5  -3 55.0484  2.9811   1
   3  -5  -3 62.4520  3.2730   7
   3  -5  -3 60.3310  3.3216   2
   3  -5  -3 56.5615  2.8462   5
   3  -5  -3 62.6910  2.8425   6
  -3   5   3 57.6234  2.8739   5
  -3   5   3 63.4299  2.7765   1
  -3   5   3 64.2963  2.4996   4
  -3   5   3 62.1685  2.3394   3
   2  -5  -3 293.300   9.239   5
   2  -5  -3 299.423   8.899   1
   2  -5  -3 291.484  11.167   7
   2  -5  -3 316.201  11.327   7
   2  -5  -3 306.402   8.374   6
   2  -5  -3 306.966   9.279   2
  -2   5   3 316.717   9.063   4
  -2   5   3 309.346   8.878   1
  -2   5   3 307.191   8.806   2
  -2   5   3 308.518  10.850   7
  -2   5   3 306.617  10.843   7
  -2   5   3 302.634   9.178   5
   1  -5  -3 652.156  23.089   7
   1  -5  -3 673.421  23.256   7
   1  -5  -3 653.159  18.609   2
   1  -5  -3 651.693  17.971   1
   1  -5  -3 654.913  18.663   5
   1  -5  -3 662.923  16.820   6
  -1   5   3 651.767  18.219   2
  -1   5   3 626.196  18.091   1
  -1   5   3 641.427  18.597   5
  -1   5   3 657.188  22.922   7
  -1   5   3 655.746  22.967   7
   0  -5  -3 555.790  16.201   2
   0  -5  -3 567.748  15.628   1
   0  -5  -3 562.813  20.109   7
   0  -5  -3 558.877  16.268   5
   0   5   3 590.726  15.862   1
   0   5   3 559.681  20.133   7
   0   5   3 562.876  15.903   2
   0   5   3 584.537  16.240   5
   0   5   3 568.851  20.033   7
  -1  -5  -3 264.992   7.213   6
  -1  -5  -3 262.780   7.997   2
  -1  -5  -3 277.521   9.941   7
  -1  -5  -3 266.176   7.606   1
  -1  -5  -3 264.093   9.675   7
   1   5   3 270.312   9.657   7
   1   5   3 261.136   7.926   5
   1   5   3 269.075   7.737   2
   1   5   3 253.409   9.805   7
  -2  -5  -3 10.9030  1.2182   6
  -2  -5  -3 12.2692  1.2142   7
  -2  -5  -3 12.2608  1.4548   7
  -2  -5  -3 14.8848  1.1788   1
  -2  -5  -3 14.3757  1.3384   2
   2   5   3 11.6142  1.1789   7
   2   5   3 15.0182  1.2002   2
   2   5   3 13.5916  1.4942   7
   2   5   3 12.3444  1.2091   1
  -3  -5  -3 63.9008  2.9211   7
  -3  -5  -3 63.4579  2.8607   2
  -3  -5  -3 59.5119  2.5063   1
  -3  -5  -3 67.7367  3.2388   7
   3   5   3 65.6755  2.6707   1
   3   5   3 61.7273  3.2855   7
   3   5   3 64.6799  2.9367   7
   3   5   3 64.4172  2.6799   2
  -4  -5  -3 197.629   6.241   2
  -4  -5  -3 209.196   6.015   1
  -4  -5  -3 198.138   7.482   7
   4   5   3 203.294   6.191   2
   4   5   3 189.424   7.829   7
   4   5   3 196.374   6.144   1
  -5  -5  -3 174.826   5.385   1
  -5  -5  -3 180.538   5.795   2
  -5  -5  -3 171.779   6.525   7
   5   5   3 180.592   5.630   1
   5   5   3 170.743   7.133   7
   5   5   3 177.777   5.756   2
   5   5   3 148.076   6.682   7
  -6  -5  -3 97.0655  3.6077   1
   6   5   3 91.2094  3.8970   2
   6   5   3 92.1301  4.1091   1
   7   5   3 142.736   5.536   2
   7   5   3 137.744   5.282   1
   8   5   3 58.9772  4.3315   2
   8   5   3 54.1014  3.7167   1
   9   5   3 101.128   5.339   1
   9   5   3 101.014   5.171   2
   7  -6  -3 1.87065 3.51444   2
   7  -6  -3 -3.0383  3.2761   1
   7  -6  -3 -2.0883  2.7122   6
   6  -6  -3 13.3923  3.1349   2
   6  -6  -3 13.1512  2.6605   6
   6  -6  -3 14.3636  3.1568   1
   5  -6  -3 25.8517  3.0441   1
   5  -6  -3 26.4322  2.6121   6
   5  -6  -3 25.6921  2.9690   2
   4  -6  -3 4.52876 1.99232   6
   4  -6  -3 3.71603 2.16718   1
   4  -6  -3 2.40277 2.15362   2
   4  -6  -3 3.37550 1.68152   7
   3  -6  -3 439.226  11.782   6
   3  -6  -3 426.520  13.029   5
   3  -6  -3 438.771  15.939   7
   3  -6  -3 399.450  15.757   7
   3  -6  -3 439.106  12.672   1
   3  -6  -3 451.592  13.040   2
  -3   6   3 440.466  12.322   1
  -3   6   3 437.244  12.869   4
   2  -6  -3 414.478  12.603   5
   2  -6  -3 441.301  15.546   7
   2  -6  -3 401.790  15.313   7
   2  -6  -3 423.290  12.150   1
   2  -6  -3 436.693  12.686   2
   2  -6  -3 423.958  11.370   6
  -2   6   3 414.798  14.750   7
  -2   6   3 434.070  12.125   1
  -2   6   3 438.664  12.528   4
  -2   6   3 409.397  12.485   5
   1  -6  -3 47.0110  2.4012   1
   1  -6  -3 46.4936  2.7640   2
   1  -6  -3 44.9668  2.6075   6
   1  -6  -3 43.1047  2.4373   7
   1  -6  -3 44.9307  2.3971   5
   1  -6  -3 48.7216  2.8930   7
  -1   6   3 42.7737  2.7577   1
  -1   6   3 49.2819  2.3358   5
  -1   6   3 46.0412  2.1979   7
  -1   6   3 48.2203  2.0616   2
  -1   6   3 45.8744  2.1629   7
   0  -6  -3 8.63589 1.52476   2
   0  -6  -3 8.67791 1.22419   7
   0  -6  -3 7.55206 1.52879   7
   0  -6  -3 7.68624 1.20988   1
   0  -6  -3 4.76457 1.27376   6
   0  -6  -3 5.14138 1.21639   5
   0   6   3 7.36445 1.04557   7
   0   6   3 7.24247 1.16050   5
   0   6   3 12.0651  1.1110   2
   0   6   3 6.62605 1.38021   1
   0   6   3 5.85757 1.16246   7
  -1  -6  -3 58.6968  3.0459   2
  -1  -6  -3 55.6982  2.5502   1
  -1  -6  -3 54.0584  2.6623   7
  -1  -6  -3 56.0110  3.1389   7
  -1  -6  -3 55.6514  2.6350   6
   1   6   3 53.5382  2.8434   7
   1   6   3 59.2376  2.5013   5
   1   6   3 55.4090  2.6302   7
   1   6   3 50.8849  2.3475   2
  -2  -6  -3 28.4300  1.8890   7
  -2  -6  -3 27.7893  1.8175   6
  -2  -6  -3 33.7369  2.3502   7
  -2  -6  -3 31.7609  1.9974   2
  -2  -6  -3 28.3103  1.8823   1
   2   6   3 25.5949  1.7770   1
   2   6   3 28.2104  2.2544   7
   2   6   3 28.1520  1.8463   5
   2   6   3 28.9863  1.8013   2
   2   6   3 29.6120  1.9433   7
  -3  -6  -3 259.710   9.464   7
  -3  -6  -3 260.173   9.754   7
  -3  -6  -3 251.378   7.468   1
  -3  -6  -3 258.338   7.916   2
   3   6   3 246.382   9.720   7
   3   6   3 253.041   9.465   7
   3   6   3 252.297   7.608   2
   3   6   3 252.316   7.593   1
  -4  -6  -3 644.203  23.535   7
  -4  -6  -3 672.845  18.915   2
  -4  -6  -3 664.151  18.340   1
  -4  -6  -3 676.483  23.829   7
   4   6   3 671.594  23.679   7
   4   6   3 672.757  18.823   2
   4   6   3 659.167  18.455   1
   4   6   3 646.164  23.917   7
  -5  -6  -3 0.77652 1.35304   1
  -5  -6  -3 4.28538 1.67820   2
  -5  -6  -3 2.04273 1.23962   7
   5   6   3 2.01602 1.59548   2
   5   6   3 0.40873 1.53003   1
   5   6   3 0.79209 1.68015   7
  -6  -6  -3 38.6338  2.5409   7
  -6  -6  -3 45.7014  2.8305   1
   6   6   3 41.3643  2.9630   1
   6   6   3 43.7985  3.0366   2
   7   6   3 119.029   4.813   2
   7   6   3 104.048   4.661   1
   8   6   3 24.5514  3.0087   1
   8   6   3 31.8234  3.2333   2
   9   6   3 6.48095 2.92708   1
   9   6   3 11.2623  3.2559   2
   6  -7  -3 19.2635  3.6951   1
   6  -7  -3 16.3711  3.1414   6
   6  -7  -3 19.0332  3.7742   2
   5  -7  -3 6.35570 2.89015   1
   5  -7  -3 -2.1232  2.8060   2
   5  -7  -3 1.30966 2.31073   6
   4  -7  -3 119.566   5.424   2
   4  -7  -3 99.0887  4.4336   6
   4  -7  -3 109.720   5.051   1
   3  -7  -3 14.7478  2.4743   2
   3  -7  -3 14.4057  2.0718   6
   3  -7  -3 16.3658  2.1017   5
   3  -7  -3 12.6282  2.0865   1
   3  -7  -3 15.9766  1.9201   7
   2  -7  -3 152.658   5.489   5
   2  -7  -3 151.534   5.004   6
   2  -7  -3 157.523   6.551   7
   2  -7  -3 138.639   6.133   7
   2  -7  -3 152.680   5.376   1
   2  -7  -3 146.758   5.704   2
  -2   7   3 154.866   5.203   4
  -2   7   3 157.480   5.202   1
   1  -7  -3 8.68322 1.65057   1
   1  -7  -3 6.98155 1.41772   7
   1  -7  -3 8.06053 2.00134   2
   1  -7  -3 8.27798 1.85096   7
   1  -7  -3 6.55514 1.51966   6
   1  -7  -3 7.27727 1.50531   5
  -1   7   3 7.24916 0.90023   7
  -1   7   3 9.38024 1.49036   5
  -1   7   3 8.42494 0.87063   7
  -1   7   3 9.95824 1.74233   1
   0  -7  -3 2.51310 1.66423   7
   0  -7  -3 2.36278 1.65139   2
   0  -7  -3 0.72705 1.28997   1
   0  -7  -3 2.07786 1.21849   7
   0  -7  -3 2.59449 1.44010   6
   0   7   3 2.41200 1.08052   7
   0   7   3 2.69119 1.56661   1
   0   7   3 4.28010 1.06510   2
   0   7   3 2.80224 1.00502   7
   0   7   3 1.54260 1.19279   5
  -1  -7  -3 3.32721 1.58920   2
  -1  -7  -3 4.07685 1.26883   1
  -1  -7  -3 3.50496 1.33306   6
  -1  -7  -3 3.65843 1.24790   7
   1   7   3 3.56883 1.10590   2
   1   7   3 2.99959 1.25587   7
   1   7   3 4.09002 1.18731   5
   1   7   3 3.18472 1.04581   7
  -2  -7  -3 880.401  22.545   6
  -2  -7  -3 881.134  24.730   2
  -2  -7  -3 858.810  30.886   7
  -2  -7  -3 888.931  31.273   7
  -2  -7  -3 853.573  23.938   1
   2   7   3 840.095  31.015   7
   2   7   3 874.667  30.830   7
   2   7   3 915.270  24.835   5
   2   7   3 880.649  24.461   2
  -3  -7  -3 346.615  12.713   7
  -3  -7  -3 348.805  10.272   2
  -3  -7  -3 342.897   9.768   1
  -3  -7  -3 320.273  12.306   7
   3   7   3 329.644   9.868   2
   3   7   3 332.977   9.829   1
   3   7   3 307.363  12.488   7
   3   7   3 350.994  12.361   7
  -4  -7  -3 8.29605 1.56115   1
  -4  -7  -3 10.6262  1.8628   2
  -4  -7  -3 7.68907 1.51519   7
  -4  -7  -3 9.42016 1.97522   7
   4   7   3 8.04119 1.61912   7
   4   7   3 6.97925 1.49914   2
   4   7   3 7.93913 1.88428   7
   4   7   3 6.90028 1.69343   1
  -5  -7  -3 131.178   4.782   1
  -5  -7  -3 145.469   5.434   2
   5   7   3 140.721   5.200   1
   5   7   3 133.872   5.010   2
  -6  -7  -3 45.7331  2.8982   1
   6   7   3 41.7888  2.9338   2
   6   7   3 45.2337  3.0974   1
   7   7   3 9.65980 2.49844   2
   7   7   3 10.1018  2.5674   1
   8   7   3 70.3418  4.6923   1
   8   7   3 74.7517  5.0659   2
   9   7   3 5.73702 3.07457   1
   9   7   3 9.29781 3.31777   2
   6  -8  -3 11.8925  3.7956   1
   6  -8  -3 2.78142 2.98268   6
   6  -8  -3 2.81283 3.72403   2
   5  -8  -3 1.34471 3.03618   1
   5  -8  -3 2.34375 3.32236   2
   5  -8  -3 -1.1780  2.6839   6
   4  -8  -3 72.7458  3.9511   6
   4  -8  -3 73.0365  4.5875   1
   4  -8  -3 78.5178  5.4610   2
   3  -8  -3 0.80754 2.62998   2
   3  -8  -3 1.20017 2.10964   6
   3  -8  -3 3.09872 2.22170   1
   2  -8  -3 0.53664 1.67361   5
   2  -8  -3 0.85131 1.52362   7
   2  -8  -3 0.44137 1.77825   6
   2  -8  -3 -1.9667  2.2702   2
   2  -8  -3 1.16489 1.76588   1
  -2   8   3 -1.1436  1.5517   4
   1  -8  -3 62.7382  3.1596   1
   1  -8  -3 58.3124  3.3432   7
   1  -8  -3 60.0381  4.0594   2
   1  -8  -3 64.5990  3.3698   6
   1  -8  -3 62.4991  3.3604   5
  -1   8   3 62.6508  3.1571   1
   0  -8  -3 291.010   8.306   6
   0  -8  -3 282.428   8.701   1
   0  -8  -3 313.609  11.379   7
   0  -8  -3 278.710  10.826   7
   0  -8  -3 283.715   9.267   2
   0   8   3 286.568  10.453   7
   0   8   3 281.267   8.827   5
   0   8   3 299.386   9.000   1
  -1  -8  -3 84.1986  3.4227   1
  -1  -8  -3 82.6493  3.9584   7
  -1  -8  -3 89.0926  3.9879   2
  -1  -8  -3 90.6798  3.6410   6
   1   8   3 82.2377  3.3179   5
   1   8   3 85.9150  3.6554   7
   1   8   3 83.7437  3.3349   2
   1   8   3 77.8709  3.7440   7
  -2  -8  -3 123.827   5.030   2
  -2  -8  -3 114.262   5.535   7
  -2  -8  -3 122.514   4.274   1
  -2  -8  -3 116.241   4.441   6
  -2  -8  -3 113.995   5.087   7
   2   8   3 114.734   4.318   2
   2   8   3 117.970   5.182   7
   2   8   3 121.634   4.933   7
   2   8   3 126.546   4.358   5
  -3  -8  -3 3.95623 1.74923   2
  -3  -8  -3 -1.2454  1.3553   7
  -3  -8  -3 4.77992 2.06374   7
  -3  -8  -3 0.48473 1.40438   1
   3   8   3 -0.7084  1.3932   5
   3   8   3 0.74249 1.65740   7
   3   8   3 -0.3420  1.4080   2
   3   8   3 0.85442 1.60894   1
   3   8   3 1.23735 1.28640   7
  -4  -8  -3 4.74838 1.72364   1
  -4  -8  -3 6.06236 2.03712   7
  -4  -8  -3 3.27433 1.81384   2
   4   8   3 3.40124 1.62515   7
   4   8   3 2.63213 1.65819   2
   4   8   3 4.64246 1.80322   1
  -5  -8  -3 62.0249  4.0295   2
  -5  -8  -3 50.1187  3.0858   1
   5   8   3 54.3984  3.2545   2
   5   8   3 48.9490  3.2640   1
  -6  -8  -3 95.2961  4.1744   1
   6   8   3 99.3119  4.7371   1
   6   8   3 103.783   4.931   2
  -7  -8  -3 51.4282  3.3176   1
   7   8   3 61.3471  4.5116   2
   7   8   3 54.4060  3.9055   1
   8   8   3 29.9038  3.5229   2
   8   8   3 22.5764  3.4866   1
   5  -9  -3 6.06774 3.86759   2
   5  -9  -3 5.18349 2.93719   6
   5  -9  -3 7.64635 3.46497   1
   4  -9  -3 -1.9419  3.5248   2
   4  -9  -3 0.06199 2.63682   6
   4  -9  -3 2.06360 2.90471   1
   3  -9  -3 53.8981  3.9686   1
   3  -9  -3 50.9900  4.1767   2
   3  -9  -3 46.5968  3.2356   6
   2  -9  -3 4.07270 2.14962   1
   2  -9  -3 -0.6961  2.6317   2
   2  -9  -3 1.50424 2.04617   6
  -2   9   3 0.31692 1.98725   4
   1  -9  -3 63.5926  3.7214   6
   1  -9  -3 67.3465  3.6814   5
   1  -9  -3 66.1583  4.4873   2
   1  -9  -3 59.2595  3.3505   1
  -1   9   3 66.1257  3.4469   4
   0  -9  -3 217.699   7.034   1
   0  -9  -3 215.217   7.707   2
   0  -9  -3 214.212   6.650   6
   0   9   3 215.852   7.242   1
  -1  -9  -3 93.7560  3.7364   1
  -1  -9  -3 86.8000  3.7296   6
  -1  -9  -3 86.8968  4.7337   2
   1   9   3 85.6146  3.8963   7
   1   9   3 93.1122  3.5758   5
   1   9   3 89.2691  3.9685   1
  -2  -9  -3 0.84596 1.61056   1
  -2  -9  -3 3.59638 2.15253   2
  -2  -9  -3 4.26695 1.93064   6
   2   9   3 2.10190 1.57832   7
   2   9   3 2.47269 1.38124   7
   2   9   3 2.56650 1.52437   5
  -3  -9  -3 29.7660  2.3474   1
  -3  -9  -3 32.7820  2.8528   2
   3   9   3 31.8568  2.5550   7
   3   9   3 33.1603  2.5052   5
  -4  -9  -3 53.6905  3.4619   2
  -4  -9  -3 49.2371  3.0960   1
   4   9   3 54.1498  3.4789   1
   4   9   3 57.6885  3.5520   2
   4   9   3 50.9271  3.0639   5
  -5  -9  -3 24.5176  2.7570   2
  -5  -9  -3 21.5792  2.4688   1
   5   9   3 22.4691  2.5763   1
   5   9   3 24.0343  2.4779   2
  -6  -9  -3 76.5138  3.9825   1
   6   9   3 86.1541  4.7226   2
   6   9   3 79.1331  4.3386   1
  -7  -9  -3 3.81750 2.48507   1
   7   9   3 2.28667 2.68578   1
   7   9   3 3.08286 2.65125   2
   8   9   3 15.8536  3.4558   2
   8   9   3 13.9222  3.2797   1
   4 -10  -3 -4.0077  2.7551   6
   4 -10  -3 -1.0732  3.7171   2
   4 -10  -3 -0.0837  3.1415   1
   3 -10  -3 4.38649 3.48519   2
   3 -10  -3 -1.2042  2.6799   6
   3 -10  -3 -1.9310  2.6849   1
   2 -10  -3 1.68212 2.40866   6
   2 -10  -3 2.11546 2.41799   1
   2 -10  -3 1.06291 2.93801   2
   1 -10  -3 83.9522  4.1576   1
   1 -10  -3 100.311   5.351   2
   1 -10  -3 89.1946  4.1841   6
  -1  10   3 94.0936  4.4992   4
   0 -10  -3 11.6692  2.7566   2
   0 -10  -3 12.5019  2.2621   1
   0 -10  -3 6.58799 2.07470   6
  -1 -10  -3 -0.6085  1.7877   1
  -1 -10  -3 2.20602 2.05724   6
  -1 -10  -3 0.99520 2.49035   2
  -2 -10  -3 -0.3932  2.3909   2
  -2 -10  -3 3.49108 2.12747   6
  -2 -10  -3 0.69682 1.80164   1
  -3 -10  -3 2.92903 2.53481   2
  -3 -10  -3 2.02143 1.90799   1
  -4 -10  -3 130.817   5.251   1
  -4 -10  -3 148.894   6.457   2
  -5 -10  -3 89.8851  5.4987   2
  -5 -10  -3 83.7856  4.1603   1
   5  10   3 86.3068  4.5234   1
  -6 -10  -3 12.4295  2.6699   1
   6  10   3 16.2234  3.0503   1
  -7 -10  -3 9.83386 2.77566   1
   7  10   3 10.8813  3.0935   1
   3 -11  -3 3.35144 2.88138   6
   3 -11  -3 7.95841 3.96115   2
   3 -11  -3 5.84563 3.15740   1
   2 -11  -3 35.3918  3.4477   6
   2 -11  -3 30.4905  3.4253   1
   2 -11  -3 41.3177  4.1160   2
   1 -11  -3 2.26640 2.95955   2
   1 -11  -3 2.62282 2.54079   6
   1 -11  -3 3.78915 2.46167   1
  -1  11   3 -0.1814  2.4172   4
   0 -11  -3 16.0849  2.5305   6
   0 -11  -3 16.7386  3.2596   2
   0 -11  -3 15.1697  2.4830   1
   0  11   3 17.3761  2.6484   4
  -1 -11  -3 1.81869 2.25883   6
  -1 -11  -3 0.94511 2.80529   2
  -1 -11  -3 -0.7224  2.0895   1
  -2 -11  -3 32.1899  3.3002   2
  -2 -11  -3 29.5216  2.8556   6
  -2 -11  -3 28.0191  2.7308   1
  -3 -11  -3 51.8014  3.6262   1
  -3 -11  -3 65.1744  4.2443   2
  -4 -11  -3 34.0336  2.9357   1
  -4 -11  -3 39.4981  3.6157   2
  -5 -11  -3 -0.5995  3.0921   2
  -5 -11  -3 3.39715 2.58933   1
  -6 -11  -3 3.79394 2.76027   1
   6  11   3 6.92192 2.87452   1
  -7 -11  -3 23.0063  3.3017   1
   7  11   3 15.7516  3.4322   1
   2 -12  -3 20.2323  3.4795   1
   2 -12  -3 26.1969  3.4905   6
   2 -12  -3 19.6158  3.9733   2
   1 -12  -3 -1.8977  3.3680   2
   1 -12  -3 -0.1989  2.8394   6
   0 -12  -3 -0.9460  2.3906   1
   0 -12  -3 2.17331 2.64912   6
   0 -12  -3 0.93782 3.20384   2
   0  12   3 -0.1046  2.6307   4
  -1 -12  -3 -0.1577  2.9482   2
  -1 -12  -3 3.19992 2.54288   1
  -1 -12  -3 3.16706 2.54352   6
  -2 -12  -3 52.7188  3.6944   6
  -2 -12  -3 54.7177  4.3713   2
  -2 -12  -3 50.1018  3.6802   1
  -3 -12  -3 16.6549  3.3251   2
  -3 -12  -3 18.6011  2.9447   1
  -4 -12  -3 4.15157 3.39967   2
  -4 -12  -3 6.18486 2.77691   1
  -5 -12  -3 2.08856 2.57839   1
  -6 -12  -3 9.25560 3.13800   1
   0 -13  -3 6.75097 3.09414   6
   0 -13  -3 10.0392  3.8591   2
   0 -13  -3 3.19099 3.04126   1
   0  13   3 3.56765 2.95229   4
  -1 -13  -3 4.91162 3.67391   2
  -1 -13  -3 3.63701 2.89396   1
   1  13   3 -0.6451  3.0145   4
  -2 -13  -3 22.5075  3.2865   1
  -2 -13  -3 20.8080  4.0197   2
  -3 -13  -3 2.56418 3.74190   2
  -3 -13  -3 0.60504 2.73786   1
  -4 -13  -3 -3.6547  2.6236   1
  -4 -13  -3 -1.2944  3.6886   2
   3  12  -4 8.49835 3.63977   4
  -3 -12   4 6.41454 2.73958   1
  -3 -12   4 9.22920 3.52353   2
   2  12  -4 1.33170 3.19688   4
  -2 -12   4 1.16529 2.64248   1
  -2 -12   4 2.23968 3.11890   2
   1  12  -4 2.83173 3.27310   4
  -1 -12   4 6.06118 2.83644   1
  -1 -12   4 6.14092 3.08210   2
   0  12  -4 1.67579 3.59035   4
   5  11  -4 12.2403  3.3709   4
  -5 -11   4 16.1968  3.6807   2
  -5 -11   4 9.28368 3.20474   1
   4  11  -4 14.7019  3.5650   4
  -4 -11   4 13.3016  3.2751   2
  -4 -11   4 15.1285  2.8769   1
   3  11  -4 -2.7421  3.1406   4
  -3 -11   4 -0.8500  2.3627   1
  -3 -11   4 2.19327 2.90445   2
   2  11  -4 8.33026 3.28873   4
  -2 -11   4 11.0816  2.8596   2
  -2 -11   4 9.20382 2.50649   1
   1  11  -4 46.8686  4.2706   4
  -1 -11   4 57.0238  4.2928   2
  -1 -11   4 51.6878  3.6870   1
   0  11  -4 25.3218  3.7587   4
   0 -11   4 18.2122  2.8772   2
   0 -11   4 26.2413  2.6970   1
  -1  11  -4 3.06614 3.37776   4
   1 -11   4 5.06221 2.72454   2
   1 -11   4 0.97971 2.30237   1
  -2  11  -4 0.31005 3.52654   4
   2 -11   4 -1.4614  2.3900   1
   2 -11   4 1.27143 2.61918   2
  -6 -10   4 21.0878  3.4868   1
  -6 -10   4 27.4955  3.5304   2
   5  10  -4 27.3192  3.4616   4
  -5 -10   4 35.6991  3.4781   1
  -5 -10   4 31.3179  3.7151   2
   4  10  -4 36.4675  3.5213   4
  -4 -10   4 38.7510  3.5182   2
  -4 -10   4 34.0139  3.2273   1
   3  10  -4 4.39957 2.72080   4
  -3 -10   4 0.18800 2.57422   2
  -3 -10   4 3.76237 2.38876   1
   2  10  -4 72.5662  4.5227   4
  -2 -10   4 76.5567  4.3700   2
  -2 -10   4 67.5247  3.8503   1
   1  10  -4 58.4266  4.3523   4
  -1 -10   4 61.9639  3.5074   1
  -1 -10   4 64.9625  4.1027   2
   0  10  -4 1.07111 2.87383   4
   0 -10   4 1.69942 2.04779   1
   0 -10   4 2.11173 2.26327   2
  -1  10  -4 3.83573 3.03603   4
   1 -10   4 -2.2695  2.2737   2
   1 -10   4 1.82444 2.02078   1
  -2  10  -4 2.03012 3.20067   4
   2 -10   4 1.34038 2.33350   2
   2 -10   4 2.84229 2.11013   1
  -3  10  -4 13.3066  3.7696   4
   3 -10   4 5.18480 2.52139   2
   3 -10   4 5.12518 2.41600   1
  -7  -9   4 23.8023  3.8393   2
  -7  -9   4 20.6449  3.3028   1
  -6  -9   4 71.3229  4.4067   1
  -6  -9   4 74.6499  5.0567   2
  -5  -9   4 1.51051 2.68867   2
  -5  -9   4 5.93662 2.84005   2
  -5  -9   4 7.49848 2.43992   1
   4   9  -4 6.65112 2.75691   4
  -4  -9   4 2.47866 2.12977   1
  -4  -9   4 3.49882 2.49001   2
   3   9  -4 52.2437  3.8402   4
  -3  -9   4 63.4634  4.0681   2
  -3  -9   4 54.8750  3.5309   1
   2   9  -4 23.7283  2.8170   4
  -2  -9   4 24.4711  2.5927   2
  -2  -9   4 28.1030  2.4604   1
   1   9  -4 32.3417  3.2042   4
  -1  -9   4 27.9569  2.3137   1
  -1  -9   4 27.4662  2.4116   7
  -1  -9   4 29.9319  2.5912   2
   0   9  -4 0.71892 2.55419   4
   0  -9   4 3.11002 1.81187   1
   0  -9   4 0.57282 1.94668   2
  -1   9  -4 3.50449 2.58087   4
   1  -9   4 2.71008 1.89333   2
   1  -9   4 5.01205 1.77426   1
  -2   9  -4 -2.6250  2.8250   4
   2  -9   4 5.85551 1.93736   1
   2  -9   4 3.36518 1.97845   2
   2  -9   4 -0.2601  2.1745   6
  -3   9  -4 92.1122  6.1585   4
   3  -9   4 97.5661  4.6412   2
   3  -9   4 97.1533  4.2976   1
   3  -9   4 103.388   4.918   6
  -4   9  -4 18.5595  3.6700   4
   4  -9   4 9.15920 3.10597   6
   4  -9   4 6.25507 2.39453   1
   4  -9   4 11.9499  2.7139   2
   8   8  -4 29.5277  3.9744   1
  -8  -8   4 26.3087  3.5030   1
   7   8  -4 45.3006  3.9796   1
  -7  -8   4 42.7373  3.8801   2
  -7  -8   4 40.1327  3.6535   1
   6   8  -4 42.5755  3.3796   1
  -6  -8   4 46.6613  3.6283   2
  -6  -8   4 40.5071  3.3366   1
  -5  -8   4 17.5933  2.8271   2
  -5  -8   4 21.4701  2.6380   1
  -5  -8   4 22.8861  2.8913   2
  -4  -8   4 45.1678  3.1224   2
  -4  -8   4 37.6820  2.8294   1
   3   8  -4 105.262   4.787   4
  -3  -8   4 108.341   4.473   1
  -3  -8   4 115.379   4.854   2
   2   8  -4 81.9671  4.2177   4
  -2  -8   4 82.3825  4.1990   7
  -2  -8   4 91.1720  3.8054   1
  -2  -8   4 103.190   4.114   2
   1   8  -4 14.1885  2.4466   4
  -1  -8   4 13.7428  2.0164   7
  -1  -8   4 10.2615  1.6913   7
  -1  -8   4 11.0941  1.8350   2
  -1  -8   4 10.1099  1.7343   1
   0   8  -4 17.9145  2.4751   4
   0  -8   4 22.5815  2.2138   7
   0  -8   4 19.2120  1.8190   7
   0  -8   4 22.8835  2.0458   2
   0  -8   4 19.5883  1.8034   1
   0  -8   4 19.5520  1.7185   6
  -1   8  -4 138.013   6.078   4
   1  -8   4 135.873   5.677   3
   1  -8   4 133.700   4.940   2
   1  -8   4 139.851   4.711   1
   1  -8   4 148.747   5.937   7
   1  -8   4 137.037   4.706   6
  -2   8  -4 50.1209  3.7985   4
   2  -8   4 49.1957  3.2394   6
   2  -8   4 54.1197  3.3677   2
   2  -8   4 47.1506  2.7256   1
  -3   8  -4 15.4593  3.2630   4
   3  -8   4 14.9814  2.2021   2
   3  -8   4 12.7145  2.5276   6
   3  -8   4 16.4075  2.0196   1
  -4   8  -4 1.65925 3.00575   4
   4  -8   4 0.84335 1.96840   1
   4  -8   4 3.13804 2.30245   2
   4  -8   4 0.34164 2.42217   6
   5  -8   4 11.3581  2.7149   2
   5  -8   4 3.82851 2.24647   1
   5  -8   4 3.40327 2.88971   6
   8   7  -4 53.5101  4.6420   1
  -8  -7   4 50.5989  4.0157   1
   7   7  -4 28.2882  3.4801   1
  -7  -7   4 23.4398  3.0428   1
  -7  -7   4 33.8678  3.7094   2
   6   7  -4 0.39112 2.29826   1
  -6  -7   4 0.43914 2.63352   2
  -6  -7   4 2.88061 2.44119   1
   5   7  -4 30.5342  2.7677   1
  -5  -7   4 31.7308  2.8264   1
  -5  -7   4 33.6909  2.9406   2
   4   7  -4 78.7816  3.7607   1
  -4  -7   4 77.0004  4.1894   2
  -4  -7   4 74.6470  3.5985   1
   3   7  -4 49.3340  2.7871   1
   3   7  -4 44.8672  3.3346   4
  -3  -7   4 42.4820  2.7432   7
  -3  -7   4 42.8048  3.2012   2
  -3  -7   4 40.1505  2.9323   1
   2   7  -4 240.957   8.165   4
  -2  -7   4 238.878   9.349   7
  -2  -7   4 253.763   9.617   7
  -2  -7   4 255.365   7.829   2
  -2  -7   4 246.223   7.443   1
   1   7  -4 0.52216 1.69308   4
  -1  -7   4 0.56084 1.34688   1
  -1  -7   4 1.28941 1.50350   7
  -1  -7   4 1.41686 1.46286   2
  -1  -7   4 -0.9014  0.9398   6
  -1  -7   4 0.32775 1.19700   7
   0   7  -4 71.3201  3.7758   4
   0  -7   4 82.0556  3.6802   7
   0  -7   4 66.7038  2.6988   5
   0  -7   4 69.6277  3.2545   7
   0  -7   4 73.8587  2.9365   6
   0  -7   4 79.9792  3.3975   2
   0  -7   4 74.9105  2.9404   1
  -1   7  -4 239.073   8.220   4
   1  -7   4 244.644   6.940   6
   1  -7   4 246.535   7.091   1
   1  -7   4 242.023   7.359   2
   1  -7   4 236.811   7.411   5
   1  -7   4 259.222   9.018   7
   1  -7   4 237.981   8.758   7
   1  -7   4 218.058   8.393   3
  -2   7  -4 49.1878  3.6245   4
   2  -7   4 53.2160  2.6143   7
   2  -7   4 52.2611  2.9906   2
   2  -7   4 49.1224  2.9611   6
   2  -7   4 47.2907  2.4996   1
   2  -7   4 46.0965  2.7119   5
   2  -7   4 47.5266  3.2365   3
  -3   7  -4 13.0548  2.8812   4
   3  -7   4 9.91499 2.17573   6
   3  -7   4 12.3284  1.8216   2
   3  -7   4 11.9273  1.6680   1
   3  -7   4 11.6604  2.1285   5
  -4   7  -4 -1.3642  2.7366   4
   4  -7   4 0.10337 2.15851   6
   4  -7   4 0.76046 1.88619   2
   4  -7   4 -2.0992  1.7434   1
  -5   7  -4 3.95614 3.21535   4
   5  -7   4 2.03204 2.07918   1
   5  -7   4 4.37712 2.36728   2
   5  -7   4 2.80094 2.77412   6
   6  -7   4 19.9385  2.5085   1
   6  -7   4 19.8419  3.2835   6
   6  -7   4 20.4178  3.1319   2
   8   6  -4 5.90560 3.23654   1
  -8  -6   4 13.4086  3.0603   1
   7   6  -4 5.02236 2.77428   1
  -7  -6   4 3.02887 2.40067   1
   6   6  -4 8.95780 2.40171   1
  -6  -6   4 8.64879 2.61585   2
  -6  -6   4 7.56786 2.19262   1
   5   6  -4 58.9686  3.1841   7
   5   6  -4 52.8932  3.3400   1
  -5  -6   4 56.4762  3.3050   1
  -5  -6   4 54.5682  3.9432   2
   4   6  -4 315.444   9.358   1
   4   6  -4 315.486  11.621   7
   4   6  -4 318.224  11.481   7
  -4  -6   4 320.350   9.687   2
  -4  -6   4 298.015  11.781   7
  -4  -6   4 323.080   9.427   1
  -4  -6   4 308.816   9.666   2
   3   6  -4 212.164   7.788   7
   3   6  -4 214.010   6.519   1
  -3  -6   4 207.113   8.240   7
  -3  -6   4 214.969   6.923   2
  -3  -6   4 219.411   6.650   1
  -3  -6   4 216.345   8.519   7
   2   6  -4 75.6748  2.8989   1
   2   6  -4 71.9809  3.6211   4
  -2  -6   4 65.3978  3.0347   1
  -2  -6   4 71.1921  3.1672   2
  -2  -6   4 70.2026  3.3424   7
  -2  -6   4 73.6694  3.7842   7
  -1  -6   4 374.864  13.804   7
  -1  -6   4 383.533  11.131   2
  -1  -6   4 372.695   9.857   6
  -1  -6   4 393.513  10.837   1
  -1  -6   4 397.578  14.012   7
   0   6  -4 182.758   6.521   4
   0  -6   4 178.126   5.526   5
   0  -6   4 189.605   5.551   1
   0  -6   4 187.622   5.774   2
   0  -6   4 195.733   7.036   7
   0  -6   4 181.139   5.207   6
   0  -6   4 181.663   6.825   7
  -1   6  -4 2.07190 1.72361   4
   1  -6   4 1.48775 1.19265   6
   1  -6   4 1.76647 0.64863   7
   1  -6   4 4.76132 1.12580   2
   1  -6   4 0.95764 1.03965   5
   1  -6   4 3.05659 0.98189   1
   1  -6   4 2.20916 0.81092   7
  -2   6  -4 18.3005  2.4713   4
   2  -6   4 21.5053  1.7989   5
   2  -6   4 19.3641  1.8307   6
   2  -6   4 21.2649  1.5728   2
   2  -6   4 20.1688  1.3907   1
   2  -6   4 20.6543  2.0910   3
  -3   6  -4 16.3887  2.7103   4
   3  -6   4 18.2966  1.6353   2
   3  -6   4 16.3122  1.9387   5
   3  -6   4 15.2829  2.0684   3
   3  -6   4 13.5725  1.4574   1
   3  -6   4 12.6253  2.0499   6
  -4   6  -4 3.15798 2.55186   4
   4  -6   4 0.64228 2.01164   5
   4  -6   4 -2.5136  2.0907   6
   4  -6   4 0.69125 1.62615   2
   4  -6   4 1.13134 1.55660   1
  -5   6  -4 73.7722  5.3628   4
   5  -6   4 73.8946  4.0256   6
   5  -6   4 64.0470  3.9194   2
   5  -6   4 66.1019  3.4178   1
   6  -6   4 37.4601  2.6768   1
   6  -6   4 37.2541  3.6152   6
   6  -6   4 39.6936  3.2253   2
   9   5  -4 13.6583  3.7565   1
   8   5  -4 8.14482 3.40757   1
  -8  -5   4 6.89302 2.77752   1
   7   5  -4 3.16545 2.83049   1
   7   5  -4 7.84992 2.36407   2
  -7  -5   4 5.41367 2.30078   1
   6   5  -4 147.884   5.832   1
   6   5  -4 153.240   5.496   2
  -6  -5   4 154.727   6.358   2
  -6  -5   4 145.640   5.525   1
   5   5  -4 485.823  18.313   7
   5   5  -4 515.620  14.562   1
   5   5  -4 496.900  14.523   2
   5   5  -4 503.086  14.218   5
   5   5  -4 494.225  18.073   7
  -5  -5   4 504.723  14.939   2
  -5  -5   4 502.550  14.411   1
   4   5  -4 226.215   8.609   7
   4   5  -4 221.143   8.818   7
   4   5  -4 230.971   7.122   2
   4   5  -4 235.602   6.650   5
   4   5  -4 242.363   7.278   1
  -4  -5   4 227.764   8.886   7
  -4  -5   4 228.391   7.395   2
  -4  -5   4 233.673   7.172   1
   3   5  -4 202.509   7.484   7
   3   5  -4 199.635   6.192   1
   3   5  -4 196.442   6.121   2
   3   5  -4 204.901   7.400   7
  -3  -5   4 198.041   6.446   2
  -3  -5   4 196.387   6.251   1
  -3  -5   4 216.569   8.021   7
  -3  -5   4 190.471   7.648   7
   2   5  -4 142.596   4.476   1
  -2  -5   4 140.437   4.524   1
  -2  -5   4 138.649   4.702   2
  -2  -5   4 143.682   5.602   7
  -2  -5   4 146.078   5.765   7
   1   5  -4 67.3202  2.4642   1
   1   5  -4 71.4552  3.2415   4
  -1  -5   4 66.8300  2.6208   1
  -1  -5   4 69.3098  2.1071   6
  -1  -5   4 66.0987  2.7339   2
  -1  -5   4 69.3268  2.9637   7
  -1  -5   4 70.6359  3.1765   7
   0   5  -4 47.9223  2.8505   4
   0  -5   4 41.6092  1.9067   2
   0  -5   4 44.4612  1.9377   7
   0  -5   4 43.9478  1.7021   5
   0  -5   4 43.0680  1.7991   6
   0  -5   4 47.1212  2.1866   7
   0  -5   4 43.6211  1.7959   1
   0  -5   4 45.0858  1.9584   1
   0  -5   4 44.5469  1.9761   2
  -1   5  -4 293.643   9.199   4
   1  -5   4 278.620   8.171   2
   1  -5   4 296.155   8.493   5
   1  -5   4 292.880   8.298   2
   1  -5   4 286.175   8.037   1
   1  -5   4 292.699   7.768   6
   1  -5   4 286.213   8.036   1
  -2   5  -4 36.1751  2.8091   4
   2  -5   4 34.3200  2.0394   6
   2  -5   4 32.6495  1.7440   2
   2  -5   4 36.8051  2.6200   3
   2  -5   4 33.4917  1.6591   1
   2  -5   4 33.4089  1.6241   1
   2  -5   4 30.6200  1.4624   2
   2  -5   4 30.1373  1.9890   5
  -3   5  -4 109.093   5.034   4
   3  -5   4 105.204   4.030   6
   3  -5   4 105.018   3.502   1
   3  -5   4 111.416   4.571   3
   3  -5   4 108.495   4.182   5
   3  -5   4 104.010   3.321   2
   3  -5   4 107.420   3.526   2
  -4   5  -4 204.707   7.471   4
   4  -5   4 205.451   6.156   2
   4  -5   4 190.771   6.367   6
   4  -5   4 201.245   6.808   5
   4  -5   4 194.583   6.095   1
   4  -5   4 194.425   7.184   3
  -5   5  -4 52.1077  3.7871   4
   5  -5   4 52.9462  3.2758   6
   5  -5   4 47.5580  2.9655   1
   5  -5   4 49.1704  3.1321   2
   6  -5   4 13.1047  2.0202   1
   6  -5   4 9.57987 2.56037   6
   6  -5   4 15.9531  2.3908   2
   7  -5   4 5.81664 2.69570   2
   7  -5   4 8.21043 2.19654   1
   7  -5   4 6.47451 2.92392   6
   9   4  -4 20.6888  3.2008   2
   9   4  -4 16.9656  3.9897   1
   8   4  -4 2.72964 3.06891   1
   8   4  -4 8.91957 2.78509   2
  -8  -4   4 9.92706 2.51728   1
   7   4  -4 140.290   5.894   1
   7   4  -4 141.006   5.479   2
  -7  -4   4 131.090   5.304   1
   6   4  -4 174.100   6.449   1
   6   4  -4 172.655   5.730   5
   6   4  -4 180.802   5.117   6
   6   4  -4 169.223   6.076   2
  -6  -4   4 178.359   6.080   1
  -6  -4   4 186.011   6.618   2
   5   4  -4 5.41811 1.58668   2
   5   4  -4 0.96637 0.87118   6
   5   4  -4 0.80519 0.98702   5
   5   4  -4 0.25821 1.88107   1
   5   4  -4 0.78500 1.65296   7
   5   4  -4 3.07993 1.43979   7
  -5  -4   4 -0.1294  1.3918   7
  -5  -4   4 1.28928 1.60551   1
  -5  -4   4 3.87657 1.88242   7
  -5  -4   4 2.25536 1.90421   2
   4   4  -4 2.22400 1.32909   7
   4   4  -4 3.00152 1.23603   2
   4   4  -4 2.81598 1.17140   7
   4   4  -4 1.07957 1.42256   1
   4   4  -4 2.77677 0.57826   6
   4   4  -4 4.14747 0.84507   5
  -4  -4   4 2.45613 1.30142   7
  -4  -4   4 2.76178 1.39287   1
  -4  -4   4 3.23445 1.62263   2
   3   4  -4 204.088   7.808   7
   3   4  -4 209.146   5.903   5
   3   4  -4 217.117   6.374   1
   3   4  -4 207.734   6.256   2
   3   4  -4 207.876   7.683   7
  -3  -4   4 204.590   6.465   2
  -3  -4   4 200.833   7.871   7
  -3  -4   4 201.697   6.464   2
  -3  -4   4 220.815   8.207   7
  -3  -4   4 209.080   6.391   1
   2   4  -4 4.86070 0.65747   7
   2   4  -4 6.79637 1.31508   4
   2   4  -4 4.97802 0.63124   7
   2   4  -4 6.86214 0.99032   1
  -2  -4   4 7.32765 1.28460   7
  -2  -4   4 4.45060 1.05265   2
  -2  -4   4 7.80368 1.08676   7
  -2  -4   4 4.74270 1.10181   1
   1   4  -4 103.541   3.187   1
   1   4  -4 102.504   3.722   4
  -1  -4   4 102.343   2.706   6
  -1  -4   4 102.435   4.074   7
  -1  -4   4 105.728   3.989   7
  -1  -4   4 99.9534  3.3956   2
  -1  -4   4 97.0320  3.3011   1
   0   4  -4 1132.42   32.49   4
   0  -4   4 1110.64   31.12   5
   0  -4   4 1113.13   30.90   2
   0  -4   4 1135.45   30.17   1
   0  -4   4 1135.53   30.15   1
   0  -4   4 1133.68   38.92   7
   0  -4   4 1114.72   28.13   6
   0  -4   4 1111.76   30.88   2
  -1   4  -4 8.10580 1.41108   4
   1  -4   4 6.75855 0.97748   6
   1  -4   4 7.93342 0.64532   1
   1  -4   4 8.04413 0.66405   2
   1  -4   4 7.99744 0.72152   1
   1  -4   4 7.38219 0.55766   2
   1  -4   4 7.34779 0.94726   5
  -2   4  -4 327.032  10.313   4
   2  -4   4 332.839   8.939   1
   2  -4   4 329.071   8.808   6
   2  -4   4 318.731  10.805   3
   2  -4   4 332.633   9.699   5
  -3   4  -4 694.229  19.903   4
   3  -4   4 669.676  20.947   3
   3  -4   4 664.579  19.108   5
   3  -4   4 666.150  17.274   6
   3  -4   4 653.416  17.975   1
   3  -4   4 640.901  17.988   1
  -4   4  -4 5.73087 2.10848   4
   4  -4   4 3.67121 0.94572   2
   4  -4   4 3.57077 1.55742   3
   4  -4   4 0.85174 1.21430   1
   4  -4   4 3.26055 1.65196   5
   4  -4   4 1.44446 1.61126   6
  -5   4  -4 5.87458 2.29736   4
   5  -4   4 2.40822 1.37440   2
   5  -4   4 5.75797 2.10768   6
   5  -4   4 2.63360 1.45753   1
   6  -4   4 5.17823 1.75592   1
   6  -4   4 8.08476 1.94555   2
   6  -4   4 8.04961 2.41718   6
   7  -4   4 5.74204 2.64914   6
   7  -4   4 5.46760 2.36610   2
   7  -4   4 3.54738 2.04155   1
   9   3  -4 10.4915  3.2133   2
   9   3  -4 4.65868 3.47354   1
   8   3  -4 112.723   5.796   1
   8   3  -4 119.952   5.804   2
   7   3  -4 190.171   7.172   1
   7   3  -4 201.874   5.848   6
   7   3  -4 196.015   6.575   5
   7   3  -4 195.085   6.851   2
  -7  -3   4 191.056   6.634   1
   6   3  -4 72.4134  4.1017   1
   6   3  -4 77.2792  3.2798   5
   6   3  -4 74.8303  3.7228   2
   6   3  -4 78.1306  3.0403   6
  -6  -3   4 84.0059  4.5813   7
  -6  -3   4 78.5951  3.8249   1
  -6  -3   4 88.9942  4.5000   2
   5   3  -4 67.4903  3.4470   1
   5   3  -4 60.5510  3.6941   7
   5   3  -4 65.8481  2.6984   5
   5   3  -4 65.5552  3.3231   2
   5   3  -4 66.5103  3.3162   7
   5   3  -4 67.4171  2.4771   6
  -5  -3   4 64.1651  3.9707   7
  -5  -3   4 66.4252  3.8342   2
  -5  -3   4 58.5057  3.3137   7
  -5  -3   4 63.9453  3.0946   1
   4   3  -4 86.7408  2.6128   6
   4   3  -4 89.0056  3.4448   2
   4   3  -4 86.0966  3.5447   1
   4   3  -4 86.6708  3.8068   7
   4   3  -4 81.7010  3.9735   7
   4   3  -4 89.0625  2.9688   5
  -4  -3   4 92.0839  4.2663   7
  -4  -3   4 86.3923  3.3906   1
  -4  -3   4 85.4015  3.8585   7
  -4  -3   4 91.5700  3.9115   2
   3   3  -4 1.63829 1.06519   7
   3   3  -4 1.36602 0.58923   5
   3   3  -4 2.45015 0.41839   6
   3   3  -4 1.61765 0.86700   7
   3   3  -4 2.89522 1.10842   1
   3   3  -4 1.02498 0.89235   2
  -3  -3   4 1.74807 1.04701   1
  -3  -3   4 2.48220 1.04880   7
  -3  -3   4 2.51113 1.20818   2
   2   3  -4 1670.66   57.85   7
   2   3  -4 1680.94   44.70   1
   2   3  -4 1642.44   45.71   2
   2   3  -4 1729.54   57.81   7
   2   3  -4 1675.38   47.61   4
  -2  -3   4 1653.45   57.96   7
  -2  -3   4 1600.39   45.84   2
  -2  -3   4 1696.14   58.09   7
  -2  -3   4 1640.07   45.86   2
  -2  -3   4 1654.44   44.74   1
   1   3  -4 701.468  18.716   1
   1   3  -4 696.630  20.155   4
  -1  -3   4 686.038  18.799   1
  -1  -3   4 684.126  19.218   2
  -1  -3   4 678.160  24.245   7
  -1  -3   4 709.489  24.305   7
   0   3  -4 1.76378 1.00000   4
   0  -3   4 3.25974 0.55147   1
   0  -3   4 2.90476 0.54070   2
   0  -3   4 3.49247 0.63240   1
   0  -3   4 2.76159 0.55196   2
   0  -3   4 3.20601 0.61355   6
   0  -3   4 3.67238 0.53112   5
  -1   3  -4 1259.93   36.93   4
   1  -3   4 1296.49   34.19   1
   1  -3   4 1285.92   35.59   5
   1  -3   4 1279.93   34.18   1
  -2   3  -4 109.470   4.332   4
   2  -3   4 107.896   3.630   5
   2  -3   4 103.088   4.143   3
  -3   3  -4 -0.3341  1.5734   4
   3  -3   4 1.15328 1.23428   3
   3  -3   4 0.55987 1.10999   5
   3  -3   4 0.54957 0.64032   1
   3  -3   4 1.77213 1.32523   6
   3  -3   4 1.39093 0.72025   1
  -4   3  -4 44.2147  3.4056   4
   4  -3   4 45.2184  2.7463   5
   4  -3   4 44.7908  1.9259   2
   4  -3   4 47.5586  2.2252   1
   4  -3   4 49.5512  2.6757   6
   4  -3   4 43.5789  1.8194   2
  -5   3  -4 2.33509 1.80634   3
   5  -3   4 3.67175 1.77912   6
   5  -3   4 2.97515 1.32206   1
   5  -3   4 1.79431 1.13740   2
   5  -3   4 3.12242 1.73373   5
   6  -3   4 17.0945  1.8722   2
   6  -3   4 15.6503  1.9001   1
   6  -3   4 16.9839  2.4059   6
   7  -3   4 62.7970  3.7334   2
   7  -3   4 56.6367  3.4984   1
   7  -3   4 60.4897  3.8384   6
   8  -3   4 41.7078  3.3982   2
   8  -3   4 44.6888  3.1440   1
   8  -3   4 40.2187  3.8080   6
   9   2  -4 38.2110  4.2492   1
   9   2  -4 41.7199  3.9322   2
   8   2  -4 96.1520  4.1632   6
   8   2  -4 102.591   5.426   2
   8   2  -4 93.4026  5.3913   1
   7   2  -4 0.94298 1.63032   6
   7   2  -4 4.93843 2.23086   2
   7   2  -4 3.19244 2.56488   1
   7   2  -4 2.82744 1.81757   5
  -7  -2   4 4.66451 2.04410   1
   6   2  -4 -0.7201  1.2758   6
   6   2  -4 1.04251 2.11758   1
   6   2  -4 2.37608 1.45449   5
   6   2  -4 1.32093 1.74883   2
  -6  -2   4 2.18609 1.80850   7
  -6  -2   4 1.53083 1.75139   1
  -6  -2   4 0.29706 1.87336   2
   5   2  -4 111.570   4.518   1
   5   2  -4 113.985   3.520   6
   5   2  -4 110.214   3.879   5
   5   2  -4 113.451   4.792   7
   5   2  -4 104.939   4.082   2
   5   2  -4 102.442   5.129   7
  -5  -2   4 119.743   5.222   7
  -5  -2   4 103.979   4.710   7
  -5  -2   4 117.062   4.743   2
  -5  -2   4 107.693   4.057   1
   4   2  -4 76.8962  2.6131   5
   4   2  -4 65.6603  3.4450   7
   4   2  -4 69.3517  3.0284   2
   4   2  -4 72.3790  2.3334   6
   4   2  -4 64.7758  3.1837   1
   4   2  -4 69.9375  3.2010   7
  -4  -2   4 67.4207  3.2625   7
  -4  -2   4 65.6003  2.9281   1
  -4  -2   4 71.2621  3.6228   7
  -4  -2   4 67.9353  3.4619   2
   3   2  -4 900.956  31.552   7
   3   2  -4 906.001  24.597   1
   3   2  -4 860.094  31.676   7
   3   2  -4 898.160  24.995   2
   3   2  -4 896.246  22.508   6
   3   2  -4 936.730  25.060   5
  -3  -2   4 897.953  24.496   1
  -3  -2   4 894.707  31.622   7
  -3  -2   4 903.470  25.242   2
   2   2  -4 1559.81   43.02   2
   2   2  -4 1564.85   54.49   7
   2   2  -4 1556.17   44.71   4
   2   2  -4 1575.44   43.24   5
   2   2  -4 1584.52   54.43   7
   2   2  -4 1555.31   39.00   6
   2   2  -4 1592.31   42.10   1
  -2  -2   4 1575.04   42.09   1
  -2  -2   4 1573.39   43.25   5
  -2  -2   4 1537.78   54.53   7
  -2  -2   4 1546.04   43.17   2
   1   2  -4 3.92312 0.83084   4
   1   2  -4 2.48462 0.61505   1
  -1  -2   4 2.06487 0.68406   2
  -1  -2   4 2.81033 0.71438   1
  -1  -2   4 4.25641 0.36525   6
  -1  -2   4 3.37892 0.35966   5
  -1  -2   4 1.94358 0.68276   7
  -1  -2   4 3.69598 0.78539   7
   0   2  -4 2248.73   64.43   4
   0   2  -4 2283.04   60.37   1
   0  -2   4 2308.25   60.54   1
   0  -2   4 2314.29   60.30   1
   0  -2   4 2213.44   61.99   2
   0  -2   4 2184.50   62.06   2
  -1   2  -4 289.312   8.743   4
   1  -2   4 285.683   9.325   3
   1  -2   4 279.569   7.666   1
  -2   2  -4 11.8920  1.4854   4
   2  -2   4 13.2940  1.4339   3
  -3   2  -4 28.6572  2.1400   4
  -3   2  -4 26.2138  1.9843   3
   3  -2   4 24.8932  1.7507   5
   3  -2   4 21.5320  1.2618   1
   3  -2   4 24.9589  2.0020   3
   3  -2   4 24.3373  1.0848   1
  -4   2  -4 394.953  12.502   3
  -4   2  -4 396.250  11.861   4
   4  -2   4 354.166  10.708   2
   4  -2   4 397.028  11.415   5
   4  -2   4 377.007  10.599   2
   4  -2   4 380.178  10.523   1
   4  -2   4 369.862  10.454   1
  -5   2  -4 124.154   5.166   3
   5  -2   4 126.818   4.712   5
   5  -2   4 116.182   4.574   7
   5  -2   4 124.529   4.135   1
   5  -2   4 127.309   4.568   7
   5  -2   4 124.651   4.040   2
   6  -2   4 317.153   9.618   2
   6  -2   4 326.627   9.471   1
   6  -2   4 340.752  11.810   7
   6  -2   4 312.867   9.372   6
   7  -2   4 39.0816  2.5970   1
   7  -2   4 33.8277  2.9147   6
   7  -2   4 37.7977  2.6563   2
   8  -2   4 2.48783 2.75998   6
   8  -2   4 1.42531 2.29600   1
   8  -2   4 2.90618 2.48105   2
   9   1  -4 11.6238  3.1583   2
   9   1  -4 11.5560  2.6866   6
   9   1  -4 8.70384 3.56220   1
   8   1  -4 1.52612 2.65374   2
   8   1  -4 0.59130 2.88734   1
   8   1  -4 0.02802 2.07570   6
   7   1  -4 27.0952  2.7338   2
   7   1  -4 25.9365  2.2026   6
   7   1  -4 20.2422  2.9473   1
  -7  -1   4 23.1948  2.3360   1
   6   1  -4 1.68977 1.79708   2
   6   1  -4 0.31424 1.42944   6
   6   1  -4 -0.6156  1.4151   5
   6   1  -4 -0.1704  2.0990   1
  -6  -1   4 0.21154 1.41687   7
  -6  -1   4 1.63330 1.56421   7
  -6  -1   4 0.79124 1.55192   1
   5   1  -4 284.185   9.096   1
   5   1  -4 297.786  11.030   7
   5   1  -4 299.797   8.909   2
   5   1  -4 290.427   8.837   5
   5   1  -4 295.130   7.943   6
  -5  -1   4 293.716  10.918   7
  -5  -1   4 283.335   8.704   1
  -5  -1   4 306.881  11.188   7
  -5  -1   4 296.056   9.230   2
   4   1  -4 1277.28   44.50   7
   4   1  -4 1280.15   31.89   6
   4   1  -4 1260.92   35.44   5
   4   1  -4 1268.36   35.22   2
   4   1  -4 1283.57   34.70   1
  -4  -1   4 1279.44   35.51   2
  -4  -1   4 1315.49   44.72   7
  -4  -1   4 1256.45   34.43   1
  -4  -1   4 1209.14   44.45   7
   3   1  -4 310.104  11.318   7
   3   1  -4 310.935   9.193   4
   3   1  -4 319.420   8.077   6
   3   1  -4 317.878   9.017   5
   3   1  -4 305.756   9.099   1
   3   1  -4 316.279   9.076   2
  -3  -1   4 314.826  11.356   7
  -3  -1   4 304.743  11.517   7
  -3  -1   4 313.066   8.922   1
  -3  -1   4 313.820   9.368   2
  -3  -1   4 309.766   9.041   5
   2   1  -4 681.419  23.382   7
   2   1  -4 678.644  19.175   4
   2   1  -4 661.999  18.512   2
   2   1  -4 663.492  18.246   1
   2   1  -4 664.153  23.463   7
   2   1  -4 677.069  16.703   6
   2   1  -4 695.755  18.595   5
  -2  -1   4 668.992  18.708   2
  -2  -1   4 668.295  18.586   5
  -2  -1   4 685.254  18.175   1
  -2  -1   4 587.178  23.506   7
  -2  -1   4 660.992  23.433   7
  -2  -1   4 661.922  16.709   6
   1   1  -4 1241.89   44.32   7
   1   1  -4 1264.63   36.45   4
   1   1  -4 1303.84   31.78   6
   1   1  -4 1278.70   34.24   1
   1   1  -4 1296.70   44.26   7
  -1  -1   4 1305.53   35.28   5
  -1  -1   4 1267.73   31.78   6
  -1  -1   4 1251.71   34.25   1
  -1  -1   4 1254.13   35.12   2
  -1  -1   4 1278.15   44.39   7
   0   1  -4 -0.5432  0.6929   4
   0  -1   4 0.18463 0.45063   2
   0  -1   4 0.83081 0.47648   1
   0  -1   4 -0.5044  0.5139   1
   0  -1   4 0.47401 0.41395   2
  -1   1  -4 157.193   5.139   4
   1  -1   4 158.747   4.336   1
  -2   1  -4 1382.76   40.83   4
   2  -1   4 1439.21   43.42   3
   2  -1   4 1434.36   37.84   1
  -3   1  -4 1073.84   31.37   4
  -3   1  -4 1099.15   33.36   3
   3  -1   4 1073.62   28.98   1
   3  -1   4 1072.76   28.94   1
   3  -1   4 1093.26   33.34   3
  -4   1  -4 407.983  13.245   3
   4  -1   4 412.500  11.418   2
   4  -1   4 413.935  11.280   1
   4  -1   4 407.746  11.213   1
   4  -1   4 404.085  11.601   2
  -5   1  -4 412.241  13.910   3
   5  -1   4 440.714  15.039   7
   5  -1   4 422.533  12.064   2
   5  -1   4 418.759  12.753   5
   5  -1   4 444.348  11.922   1
   5  -1   4 416.149  15.153   7
   6  -1   4 87.2674  3.6178   1
   6  -1   4 91.6720  3.5844   2
   6  -1   4 93.0074  3.9867   7
   7  -1   4 -1.2390  1.7805   1
   7  -1   4 0.98752 2.32036   6
   7  -1   4 2.45854 1.91366   2
   8  -1   4 -1.1819  2.2276   1
   8  -1   4 3.94908 2.34533   2
   8  -1   4 0.25971 2.45918   6
   9   0  -4 24.7784  3.0493   6
   9   0  -4 9.02411 3.52425   1
   9   0  -4 25.6068  3.7372   2
   8   0  -4 -0.4029  2.9424   1
   8   0  -4 4.92755 2.15436   6
   8   0  -4 3.83846 2.77182   2
   7   0  -4 23.0235  2.5852   2
   7   0  -4 17.6712  2.9403   1
   7   0  -4 22.3637  2.2537   6
   6   0  -4 117.851   5.142   1
   6   0  -4 115.108   4.944   2
   6   0  -4 127.443   4.283   6
   6   0  -4 119.237   4.617   5
  -6   0   4 121.815   4.588   1
  -6   0   4 118.374   5.006   7
   5   0  -4 915.899  23.553   6
   5   0  -4 897.146  25.712   1
   5   0  -4 907.803  26.192   5
   5   0  -4 923.581  32.740   7
   5   0  -4 936.881  26.038   2
  -5   0   4 940.317  32.700   7
  -5   0   4 923.330  25.394   1
  -5   0   4 914.356  32.567   7
  -5   0   4 963.115  26.161   2
   4   0  -4 115.601   4.725   7
   4   0  -4 108.995   3.952   2
   4   0  -4 117.358   3.549   6
   4   0  -4 106.948   4.265   1
   4   0  -4 112.428   3.853   5
  -4   0   4 116.890   4.861   7
  -4   0   4 111.914   3.973   5
  -4   0   4 113.900   4.308   2
  -4   0   4 112.595   4.619   7
  -4   0   4 112.125   3.932   1
   3   0  -4 226.913   6.715   5
   3   0  -4 226.360   6.658   4
   3   0  -4 229.435   6.789   2
   3   0  -4 226.524   6.900   1
   3   0  -4 225.412   8.357   7
   3   0  -4 227.033   6.031   6
  -3   0   4 222.085   6.750   5
  -3   0   4 222.535   6.941   2
  -3   0   4 219.773   8.338   7
  -3   0   4 226.394   6.650   1
  -3   0   4 232.651   8.564   7
   2   0  -4 24.2214  1.1975   6
   2   0  -4 22.7760  1.4587   7
   2   0  -4 25.1249  1.2926   5
   2   0  -4 25.2919  1.3839   2
   2   0  -4 28.5695  1.7199   1
   2   0  -4 24.9216  1.2579   4
  -2   0   4 24.8993  1.7901   7
  -2   0   4 25.6347  1.5148   1
  -2   0   4 24.5480  1.2985   5
  -2   0   4 24.8917  1.5705   7
  -2   0   4 24.5265  1.6975   2
   1   0  -4 0.42338 0.62198   4
   1   0  -4 2.88402 0.60208   2
   1   0  -4 1.81146 0.54091   5
   1   0  -4 1.33701 0.48081   6
   1   0  -4 1.92488 0.70242   1
   1   0  -4 0.95066 0.57044   7
  -1   0   4 0.83160 0.64542   1
  -1   0   4 1.56201 0.71515   2
  -1   0   4 0.86592 0.69056   7
  -1   0   4 1.50031 0.49958   6
  -1   0   4 1.25512 0.55039   5
  -1   0   4 0.46619 0.66828   7
   0   0  -4 908.915  26.468   4
   0   0  -4 911.231  24.745   1
   0   0   4 952.482  32.021   7
   0   0   4 928.246  24.801   1
   0   0   4 920.638  24.784   1
   0   0   4 929.390  23.076   6
   0   0   4 890.235  25.378   2
  -1   0  -4 2507.36   73.32   4
  -1   0  -4 2656.68   68.75   1
   1   0   4 2521.82   78.10   3
   1   0   4 2550.55   70.54   2
   1   0   4 2607.44   70.62   2
   1   0   4 2592.47   68.62   1
  -2   0  -4 18.5657  1.4443   3
  -2   0  -4 21.3015  1.6385   4
   2   0   4 20.6249  0.9471   1
   2   0   4 21.0467  0.8419   2
   2   0   4 21.2449  1.5264   3
   2   0   4 21.1250  0.9361   1
  -3   0  -4 1089.21   33.67   3
   3   0   4 1097.86   29.32   1
   3   0   4 1126.58   33.67   3
   3   0   4 1109.95   29.34   1
   3   0   4 1031.06   30.07   2
   3   0   4 1112.97   30.02   2
  -4   0  -4 837.911  25.773   3
   4   0   4 824.193  22.855   2
   4   0   4 804.618  28.825   7
   4   0   4 849.192  28.770   7
   4   0   4 842.471  22.392   1
   4   0   4 806.738  22.983   2
   4   0   4 827.839  22.335   1
  -5   0  -4 26.4061  2.1712   3
   5   0   4 27.7526  1.7529   7
   5   0   4 26.5594  1.8971   1
   5   0   4 25.8967  1.9539   2
   5   0   4 23.1468  2.0247   7
  -6   0  -4 50.4895  3.3975   3
   6   0   4 56.3262  2.9287   1
   6   0   4 53.9756  2.7831   7
   6   0   4 53.3502  2.8256   2
   6   0   4 46.9057  3.2923   7
   7   0   4 16.6820  2.1751   2
   7   0   4 20.7949  2.2290   1
   8   0   4 -1.0851  2.2873   2
   8   0   4 -1.2446  2.3751   6
   8   0   4 1.18375 2.29412   1
   9   0   4 42.1961  3.5113   2
   9   0   4 37.2100  3.5282   6
   9   0   4 38.1427  3.3874   1
   9  -1  -4 2.45410 2.86549   6
   8  -1  -4 -0.9154  2.8062   2
   8  -1  -4 -0.5660  2.3829   6
   8  -1  -4 1.90600 3.22203   1
   7  -1  -4 137.537   5.835   2
   7  -1  -4 130.886   5.783   1
   7  -1  -4 128.806   4.769   6
   6  -1  -4 138.050   4.774   6
   6  -1  -4 130.378   5.706   1
   6  -1  -4 133.403   5.045   5
   6  -1  -4 140.829   5.441   2
  -6   1   4 139.372   4.965   1
   5  -1  -4 25.8191  2.4830   7
   5  -1  -4 20.4443  2.0236   2
   5  -1  -4 22.3396  2.3946   1
   5  -1  -4 24.7035  1.8863   6
   5  -1  -4 25.8031  2.0258   5
  -5   1   4 29.2628  2.0146   1
  -5   1   4 25.6028  2.0050   5
  -5   1   4 24.1814  2.0421   7
  -5   1   4 26.1902  1.9997   7
  -5   1   4 27.1866  2.0004   2
   4  -1  -4 53.5852  3.2888   7
   4  -1  -4 61.5462  3.1665   1
   4  -1  -4 56.8059  2.6026   5
   4  -1  -4 60.8081  2.9318   2
   4  -1  -4 53.6941  2.4713   6
  -4   1   4 55.0196  2.5885   1
  -4   1   4 52.5731  2.5278   5
  -4   1   4 56.2596  2.8564   2
  -4   1   4 61.1224  3.0576   7
  -4   1   4 59.5428  2.8294   7
   3  -1  -4 46.6503  2.6816   7
   3  -1  -4 47.1790  2.0588   5
   3  -1  -4 46.4694  2.1420   2
   3  -1  -4 48.9038  2.5193   1
   3  -1  -4 45.8938  2.3662   7
   3  -1  -4 45.6833  2.0014   6
  -3   1   4 48.0152  2.4301   7
  -3   1   4 46.1644  2.1986   1
  -3   1   4 46.6867  2.1486   5
  -3   1   4 47.8209  2.4806   2
  -3   1   4 44.8375  2.3327   7
   2  -1  -4 44.3684  1.9232   2
   2  -1  -4 45.6456  2.2162   1
   2  -1  -4 42.5903  1.6415   4
   2  -1  -4 48.5735  1.9335   5
   2  -1  -4 46.8978  1.7176   6
   2  -1  -4 56.1436  2.2934   7
   2  -1  -4 43.2097  2.3085   7
  -2   1   4 44.1141  2.2487   2
  -2   1   4 46.4526  2.0380   1
  -2   1   4 49.3741  2.4045   7
  -2   1   4 45.5360  1.8998   5
  -2   1   4 50.6327  2.2355   7
   1  -1  -4 920.705  33.391   7
   1  -1  -4 889.875  27.295   4
   1  -1  -4 969.260  23.984   6
   1  -1  -4 993.370  25.919   1
   1  -1  -4 975.883  33.395   7
   1  -1  -4 963.129  26.423   2
   1  -1  -4 979.498  26.654   5
  -1   1   4 939.248  26.493   2
  -1   1   4 952.242  25.870   1
  -1   1   4 982.529  26.690   5
  -1   1   4 949.308  33.439   7
   0  -1  -4 2360.99   70.25   4
   0  -1  -4 2507.23   85.80   7
   0  -1  -4 2473.95   67.48   2
   0  -1  -4 2505.30   85.95   7
   0  -1  -4 2452.52   66.18   1
   0  -1  -4 2518.15   61.58   6
   0   1   4 2382.41   67.83   2
   0   1   4 2443.18   65.90   1
   0   1   4 2557.14   86.66   7
   0   1   4 2434.62   86.37   7
  -1  -1  -4 77.8446  2.4359   1
   1   1   4 79.6102  3.0650   7
   1   1   4 80.9544  2.9315   3
   1   1   4 78.0688  2.4731   1
   1   1   4 76.3425  2.4865   2
   1   1   4 78.6395  3.0276   7
  -2  -1  -4 742.331  23.225   3
   2   1   4 771.905  26.196   7
   2   1   4 750.866  20.276   1
   2   1   4 739.337  20.752   2
   2   1   4 753.024  20.270   1
   2   1   4 768.017  23.226   3
   2   1   4 748.946  20.757   2
  -3  -1  -4 1282.50   39.40   3
   3   1   4 1250.86   35.36   2
   3   1   4 1291.82   44.66   7
   3   1   4 1310.44   34.51   1
   3   1   4 1284.87   35.34   2
   3   1   4 1298.92   34.50   1
  -4  -1  -4 17.7955  1.5805   3
  -4  -1  -4 11.6892  0.7530   1
   4   1   4 17.1407  1.1259   2
   4   1   4 15.8617  1.1671   1
   4   1   4 18.4863  1.2629   7
  -5  -1  -4 53.9965  2.9618   3
   5   1   4 58.9977  2.7011   7
   5   1   4 54.2686  2.5424   2
   5   1   4 55.8974  2.5525   1
  -6  -1  -4 247.199   8.950   3
   6   1   4 266.710   9.596   7
   6   1   4 257.377   7.726   1
   6   1   4 252.801   7.761   2
   7   1   4 14.9574  2.1031   1
   7   1   4 10.1510  1.9513   2
   8   1   4 92.8977  4.3843   1
   8   1   4 93.5659  4.6139   2
   9   1   4 37.1842  3.3912   2
   9   1   4 43.7573  3.4549   1
   9   1   4 42.3704  3.7075   6
   8  -2  -4 36.3760  3.9165   1
   8  -2  -4 38.4794  3.2855   6
   8  -2  -4 37.2215  3.7298   2
   7  -2  -4 93.7019  5.1135   1
   7  -2  -4 102.753   4.510   6
   7  -2  -4 105.112   5.213   2
   6  -2  -4 48.7055  3.2135   6
   6  -2  -4 54.3605  3.7176   2
   6  -2  -4 42.3817  3.4049   1
   5  -2  -4 24.9330  2.5895   1
   5  -2  -4 28.8234  2.5974   7
   5  -2  -4 33.9858  2.1626   6
   5  -2  -4 30.2638  2.5538   7
   5  -2  -4 28.8635  2.2831   2
   5  -2  -4 27.6987  2.1581   5
  -5   2   4 30.1793  2.0323   7
  -5   2   4 28.7836  2.0390   1
  -5   2   4 27.7894  1.9771   7
   4  -2  -4 110.279   3.638   6
   4  -2  -4 110.039   3.960   5
   4  -2  -4 103.884   4.585   7
   4  -2  -4 101.063   4.783   7
   4  -2  -4 104.409   4.117   2
   4  -2  -4 104.944   4.553   1
  -4   2   4 111.007   4.010   5
  -4   2   4 107.717   4.358   7
  -4   2   4 113.111   4.474   7
  -4   2   4 108.361   3.946   1
  -4   2   4 118.531   4.005   2
   3  -2  -4 122.621   4.113   2
   3  -2  -4 122.967   4.419   1
   3  -2  -4 113.404   3.621   6
   3  -2  -4 116.163   4.003   5
   3  -2  -4 113.153   4.878   7
  -3   2   4 107.326   3.988   5
  -3   2   4 122.960   4.043   1
  -3   2   4 122.289   4.730   7
  -3   2   4 118.988   4.667   7
  -3   2   4 121.101   4.069   2
   2  -2  -4 1587.04   51.86   7
   2  -2  -4 1454.52   40.95   2
   2  -2  -4 1526.48   41.37   5
   2  -2  -4 1467.81   40.12   1
   2  -2  -4 1472.60   51.86   7
   2  -2  -4 1502.81   37.25   6
  -2   2   4 1412.91   41.35   5
  -2   2   4 1451.56   51.76   7
  -2   2   4 1475.21   40.99   2
  -2   2   4 1489.58   40.04   1
  -2   2   4 1490.00   51.79   7
   1  -2  -4 1307.64   38.12   5
   1  -2  -4 1396.12   47.82   7
   1  -2  -4 1393.53   36.93   1
   1  -2  -4 1362.75   37.80   2
   1  -2  -4 1366.92   47.80   7
   1  -2  -4 1398.12   34.36   6
  -1   2   4 1421.86   38.18   5
  -1   2   4 1332.91   47.81   7
  -1   2   4 1335.79   36.97   1
  -1   2   4 1367.15   37.79   2
  -1   2   4 1392.80   47.79   7
   0  -2  -4 28.4844  1.4399   6
   0  -2  -4 25.0180  1.4541   7
   0  -2  -4 26.6215  1.5303   2
   0  -2  -4 23.7930  1.2791   1
   0  -2  -4 25.5684  1.4426   7
   0   2   4 24.7149  1.4452   1
   0   2   4 27.4795  1.3806   2
   0   2   4 32.0213  1.4240   5
   0   2   4 25.6443  1.3246   3
   0   2   4 24.7342  1.4447   7
   0   2   4 26.0295  1.6155   7
  -1  -2  -4 1642.38   57.73   7
  -1  -2  -4 1672.67   50.33   3
  -1  -2  -4 1647.20   57.96   7
  -1  -2  -4 1692.79   44.35   1
  -1  -2  -4 1589.38   45.45   2
   1   2   4 1675.76   45.48   2
   1   2   4 1624.39   50.30   3
   1   2   4 1612.49   57.61   7
   1   2   4 1758.18   57.96   7
  -2  -2  -4 387.122  12.164   3
  -2  -2  -4 394.026  10.601   1
   2   2   4 382.225  10.880   2
   2   2   4 394.723  13.718   7
   2   2   4 385.763  13.771   7
   2   2   4 384.273  10.651   1
  -3  -2  -4 12.3897  0.8551   1
  -3  -2  -4 12.5048  1.2257   3
   3   2   4 13.0221  0.9638   2
   3   2   4 12.3701  0.9840   1
   3   2   4 14.0750  1.1464   7
   3   2   4 11.2144  1.1711   7
  -4  -2  -4 182.296   5.159   1
  -4  -2  -4 172.199   6.151   3
   4   2   4 183.141   6.644   7
   4   2   4 174.082   6.865   7
   4   2   4 177.179   5.412   2
   4   2   4 177.153   5.325   1
  -5  -2  -4 114.420   3.665   1
  -5  -2  -4 111.864   4.539   3
   5   2   4 120.394   4.684   7
   5   2   4 111.696   3.930   2
   5   2   4 116.133   4.005   1
  -6  -2  -4 1.17069 1.67905   3
   6   2   4 3.92175 1.61025   1
   6   2   4 0.28177 1.37324   7
   6   2   4 1.49828 1.44718   2
   7   2   4 225.074   9.610   7
   7   2   4 234.344   7.459   2
   7   2   4 234.970   7.440   1
   8   2   4 95.3974  4.5517   2
   8   2   4 93.5355  4.4557   1
   9   2   4 1.76398 2.69933   2
   9   2   4 0.82150 2.84553   6
   9   2   4 -0.6445  2.6266   1
   8  -3  -4 25.6229  3.5766   2
   8  -3  -4 24.9150  3.6310   1
   8  -3  -4 16.2387  3.0737   6
   7  -3  -4 0.59780 2.67535   2
   7  -3  -4 1.03204 2.76509   1
   7  -3  -4 -0.5466  2.2384   6
   6  -3  -4 46.7597  3.7678   1
   6  -3  -4 49.5648  3.1644   6
   6  -3  -4 56.8830  3.5818   2
   5  -3  -4 5.52430 1.80951   6
   5  -3  -4 8.75905 2.37149   1
   5  -3  -4 8.77236 1.97758   7
   5  -3  -4 10.1853  1.9972   2
   5  -3  -4 5.91264 1.76659   5
  -5   3   4 9.77317 1.51946   1
   4  -3  -4 55.6721  2.6309   6
   4  -3  -4 53.5439  2.9909   7
   4  -3  -4 48.4004  3.1444   7
   4  -3  -4 52.5269  2.7057   5
   4  -3  -4 51.9316  2.8146   2
   4  -3  -4 60.1571  3.2728   1
  -4   3   4 55.2845  2.5849   7
  -4   3   4 53.8887  2.5998   2
  -4   3   4 51.6276  2.5488   7
  -4   3   4 54.8989  2.7904   5
  -4   3   4 48.2719  2.7589   1
   3  -3  -4 633.276  16.196   6
   3  -3  -4 633.297  18.006   5
   3  -3  -4 609.436  17.750   2
   3  -3  -4 624.335  22.418   7
   3  -3  -4 646.097  22.355   7
   3  -3  -4 641.756  17.651   1
  -3   3   4 620.016  17.666   2
  -3   3   4 628.676  17.359   1
  -3   3   4 621.963  17.992   5
  -3   3   4 606.405  22.114   7
  -3   3   4 632.687  22.155   7
   2  -3  -4 1424.95   38.83   1
   2  -3  -4 1436.74   40.10   5
   2  -3  -4 1449.75   36.12   6
   2  -3  -4 1438.78   39.71   2
   2  -3  -4 1436.45   50.18   7
  -2   3   4 1461.08   39.63   2
  -2   3   4 1470.11   50.07   7
  -2   3   4 1440.27   40.09   5
  -2   3   4 1382.30   50.04   7
  -2   3   4 1410.72   38.78   1
   1  -3  -4 926.660  26.253   2
   1  -3  -4 966.515  26.497   5
   1  -3  -4 949.178  33.138   7
   1  -3  -4 941.079  25.596   1
   1  -3  -4 931.825  33.073   7
   1  -3  -4 950.708  23.852   6
  -1   3   4 905.286  25.686   1
  -1   3   4 956.772  26.157   2
  -1   3   4 964.167  33.055   7
  -1   3   4 961.859  26.517   5
  -1   3   4 924.198  33.088   7
   0  -3  -4 419.436  14.680   7
   0  -3  -4 411.190  14.579   7
   0  -3  -4 407.297  10.605   6
   0  -3  -4 416.024  11.737   2
   0  -3  -4 410.310  11.325   1
   0   3   4 421.614  14.590   7
   0   3   4 399.423  14.699   7
   0   3   4 406.499  12.567   3
   0   3   4 410.040  11.818   5
   0   3   4 400.458  11.478   1
   0   3   4 403.235  11.562   2
  -1  -3  -4 6.56931 0.73018   1
  -1  -3  -4 3.15938 0.67261   3
  -1  -3  -4 2.54263 0.74336   2
  -1  -3  -4 2.34233 0.79895   7
  -1  -3  -4 5.99726 0.84534   6
  -1  -3  -4 2.50476 0.68088   7
   1   3   4 1.83348 0.67738   2
   1   3   4 2.38162 0.86132   7
   1   3   4 1.31268 0.70617   7
  -2  -3  -4 118.133   4.346   7
  -2  -3  -4 120.188   3.502   1
  -2  -3  -4 110.958   3.962   3
  -2  -3  -4 118.411   4.426   7
  -2  -3  -4 110.408   3.619   2
   2   3   4 120.275   4.460   7
   2   3   4 117.058   3.600   2
   2   3   4 110.266   3.568   1
   2   3   4 112.275   4.580   7
  -3  -3  -4 659.748  17.592   1
  -3  -3  -4 643.614  20.084   3
  -3  -3  -4 676.646  22.587   7
   3   3   4 626.095  22.902   7
   3   3   4 637.321  18.053   2
   3   3   4 633.412  22.770   7
   3   3   4 651.451  17.664   1
  -4  -3  -4 293.372   9.670   3
  -4  -3  -4 299.825   8.346   1
   4   3   4 297.456   8.497   1
   4   3   4 286.202  10.944   7
   4   3   4 305.829  10.775   7
   4   3   4 289.932   8.618   2
  -5  -3  -4 25.8357  2.0956   3
  -5  -3  -4 27.9527  1.8907   1
   5   3   4 25.2209  2.2871   7
   5   3   4 27.8871  2.0506   7
   5   3   4 29.7855  2.0731   1
   5   3   4 30.3883  2.1991   2
  -6  -3  -4 568.125  18.859   3
   6   3   4 608.706  21.176   7
   6   3   4 603.124  16.897   2
   6   3   4 588.775  16.574   1
   6   3   4 577.710  21.567   7
   7   3   4 170.021   5.982   2
   7   3   4 167.593   5.780   1
   8   3   4 -1.5120  2.2517   1
   8   3   4 0.11354 2.30290   2
   9   3   4 0.80019 2.70892   1
   9   3   4 -0.1829  2.8247   2
   8  -4  -4 31.8869  3.9360   2
   8  -4  -4 27.5550  3.3118   6
   8  -4  -4 23.2339  3.7997   1
   7  -4  -4 13.8817  2.6498   6
   7  -4  -4 8.20424 3.15607   1
   7  -4  -4 8.31936 3.03694   2
   6  -4  -4 15.1329  2.7106   2
   6  -4  -4 23.5650  3.3100   1
   6  -4  -4 17.0510  2.5380   6
   5  -4  -4 49.2355  3.6281   1
   5  -4  -4 52.2523  3.7201   2
   5  -4  -4 48.9877  2.9941   6
  -5   4   4 50.5153  2.5881   3
   4  -4  -4 497.905  14.761   1
   4  -4  -4 487.644  18.451   7
   4  -4  -4 498.850  13.469   6
   4  -4  -4 534.008  15.021   5
   4  -4  -4 508.265  18.380   7
   4  -4  -4 507.339  14.823   2
  -4   4   4 513.674  14.298   1
  -4   4   4 501.559  17.806   7
  -4   4   4 506.845  15.753   3
   3  -4  -4 42.8826  2.3850   6
   3  -4  -4 41.9696  2.8561   2
   3  -4  -4 47.0532  2.7760   7
   3  -4  -4 48.7065  2.8596   7
   3  -4  -4 54.2072  2.9810   1
   3  -4  -4 47.0502  2.4478   5
  -3   4   4 45.7573  2.5166   5
  -3   4   4 49.5080  2.3141   7
  -3   4   4 44.1848  2.3218   7
  -3   4   4 49.5227  2.6585   1
  -3   4   4 46.3477  2.3091   2
   2  -4  -4 13.2892  1.4795   7
   2  -4  -4 11.2466  1.3686   2
   2  -4  -4 9.58991 1.28281   5
   2  -4  -4 12.3802  1.3869   1
   2  -4  -4 9.47718 1.25625   6
   2  -4  -4 11.9944  1.3640   7
  -2   4   4 10.5407  1.1770   7
  -2   4   4 11.7906  1.3154   5
  -2   4   4 15.4404  1.2181   2
  -2   4   4 12.9381  1.5057   1
  -2   4   4 10.4660  1.1619   7
   1  -4  -4 53.4147  2.5469   2
   1  -4  -4 55.5065  2.3538   1
   1  -4  -4 54.0284  2.6168   7
   1  -4  -4 51.9047  2.3431   5
   1  -4  -4 57.3314  2.3875   6
  -1   4   4 57.4411  2.3451   5
  -1   4   4 52.5262  2.2751   2
  -1   4   4 56.5136  2.5819   1
  -1   4   4 54.3190  2.6372   7
  -1   4   4 54.8289  2.5281   7
   0  -4  -4 1.35896 0.96397   2
   0  -4  -4 2.84743 0.88610   6
   0  -4  -4 2.36152 0.98695   7
   0  -4  -4 3.69861 0.86335   1
   0  -4  -4 2.81597 0.84682   7
   0   4   4 1.19875 1.01548   1
   0   4   4 2.83663 0.91462   5
   0   4   4 1.73743 0.79679   2
   0   4   4 3.57885 0.86520   7
   0   4   4 1.28880 0.92159   7
  -1  -4  -4 348.549  12.448   7
  -1  -4  -4 357.988  12.611   7
  -1  -4  -4 338.571  10.772   3
  -1  -4  -4 357.412   9.206   6
  -1  -4  -4 352.271   9.706   1
  -1  -4  -4 337.820  10.019   2
   1   4   4 352.119  10.187   5
   1   4   4 321.855  12.576   7
   1   4   4 349.812   9.909   2
   1   4   4 357.008  12.485   7
  -2  -4  -4 1305.70   44.56   7
  -2  -4  -4 1281.86   38.85   3
  -2  -4  -4 1273.62   35.22   2
  -2  -4  -4 1293.48   34.31   1
  -2  -4  -4 1230.07   44.41   7
   2   4   4 1273.54   34.38   1
   2   4   4 1281.53   35.17   2
   2   4   4 1254.01   44.64   7
  -3  -4  -4 301.714  10.748   7
  -3  -4  -4 289.418   8.612   2
  -3  -4  -4 296.356   8.383   1
  -3  -4  -4 291.783  10.603   7
  -3  -4  -4 285.574   9.500   3
   3   4   4 295.734   8.450   1
   3   4   4 289.815  10.905   7
   3   4   4 295.902   8.619   2
   3   4   4 310.366  10.783   7
  -4  -4  -4 318.457   9.390   2
  -4  -4  -4 318.062  10.506   3
  -4  -4  -4 328.909   9.168   1
  -4  -4  -4 317.283   9.409   2
  -4  -4  -4 325.756  11.506   7
   4   4   4 308.701  11.939   7
   4   4   4 324.255   9.445   2
   4   4   4 332.126  11.800   7
   4   4   4 329.147   9.313   1
  -5  -4  -4 558.576  18.719   3
  -5  -4  -4 603.943  16.329   1
  -5  -4  -4 589.621  20.584   7
   5   4   4 569.504  21.378   7
   5   4   4 611.628  21.155   7
   5   4   4 597.341  16.849   2
   5   4   4 606.097  16.537   1
   6   4   4 6.92340 1.75744   2
   6   4   4 7.09005 1.68913   1
   6   4   4 5.15559 2.04988   7
   7   4   4 5.89755 1.97398   1
   7   4   4 9.73132 2.15996   2
   8   4   4 1.20694 2.37999   1
   8   4   4 3.18975 2.39293   2
   9   4   4 0.66013 2.79136   2
   9   4   4 -0.9681  2.7323   1
   7  -5  -4 7.18706 2.68601   6
   7  -5  -4 3.68315 3.22644   1
   7  -5  -4 3.38796 3.19588   2
   6  -5  -4 46.7533  3.6901   2
   6  -5  -4 60.6127  4.3100   1
   6  -5  -4 46.1597  3.2437   6
   5  -5  -4 81.3494  4.0614   6
   5  -5  -4 80.7639  4.7440   1
   5  -5  -4 84.0089  4.5941   2
   4  -5  -4 13.9169  2.2284   2
   4  -5  -4 13.6375  1.9536   7
   4  -5  -4 12.0901  1.9196   5
   4  -5  -4 11.3620  2.2676   1
   4  -5  -4 16.6298  1.9841   6
  -4   5   4 16.4209  1.7728   1
   3  -5  -4 56.8441  3.1335   7
   3  -5  -4 48.7092  3.2680   2
   3  -5  -4 53.0423  2.7451   5
   3  -5  -4 53.3811  3.2068   1
   3  -5  -4 48.7407  2.8668   6
   3  -5  -4 44.9347  2.9195   7
  -3   5   4 48.5115  2.8273   1
  -3   5   4 48.2655  2.3065   7
  -3   5   4 49.7086  2.3166   7
  -3   5   4 49.9652  1.9277   3
  -3   5   4 53.5600  2.8116   5
   2  -5  -4 -0.6562  1.1414   5
   2  -5  -4 -0.1066  1.0475   7
   2  -5  -4 -0.0057  1.2479   7
   2  -5  -4 1.02423 1.45070   2
   2  -5  -4 -0.4912  1.1482   6
   2  -5  -4 -0.3098  1.2675   1
  -2   5   4 0.29334 0.85983   7
  -2   5   4 0.33171 1.30989   1
  -2   5   4 0.88587 0.90895   7
  -2   5   4 0.59608 0.98109   2
  -2   5   4 0.81951 0.80582   4
  -2   5   4 0.21480 1.17595   5
   1  -5  -4 76.0688  3.4482   2
   1  -5  -4 72.2465  2.9147   5
   1  -5  -4 72.5200  2.7594   6
   1  -5  -4 67.1709  3.2264   7
   1  -5  -4 70.4971  2.8406   1
  -1   5   4 70.9343  2.6132   2
  -1   5   4 68.6900  3.1410   7
  -1   5   4 73.2834  3.2804   1
  -1   5   4 72.2991  2.9141   5
  -1   5   4 68.7491  3.0306   7
   0  -5  -4 478.064  17.012   7
   0  -5  -4 473.742  12.355   6
   0  -5  -4 466.613  13.644   2
   0  -5  -4 460.023  16.792   7
   0  -5  -4 481.942  13.132   1
   0   5   4 472.742  13.347   2
   0   5   4 440.996  16.858   7
   0   5   4 478.284  13.381   1
   0   5   4 486.232  13.679   5
   0   5   4 469.590  16.757   7
  -1  -5  -4 567.921  14.527   6
  -1  -5  -4 543.523  15.959   2
  -1  -5  -4 575.527  15.456   1
  -1  -5  -4 552.357  17.153   3
  -1  -5  -4 545.876  19.842   7
  -1  -5  -4 563.113  20.074   7
   1   5   4 539.340  20.017   7
   1   5   4 553.369  15.740   2
   1   5   4 572.495  19.869   7
   1   5   4 583.406  16.109   5
  -2  -5  -4 44.5588  2.0021   1
  -2  -5  -4 43.3057  1.9178   3
  -2  -5  -4 37.0505  2.3685   2
  -2  -5  -4 39.6157  2.1084   7
  -2  -5  -4 37.4888  2.3804   6
  -2  -5  -4 41.6201  2.4778   7
   2   5   4 39.6400  2.1071   2
   2   5   4 37.9704  2.4776   7
   2   5   4 38.8579  2.1471   1
   2   5   4 40.5887  2.2338   7
  -3  -5  -4 486.154  14.080   2
  -3  -5  -4 488.080  17.501   7
  -3  -5  -4 492.458  13.673   1
  -3  -5  -4 508.820  17.698   7
   3   5   4 489.966  14.009   2
   3   5   4 489.130  13.755   1
   3   5   4 487.460  17.820   7
  -4  -5  -4 43.3223  2.4509   2
  -4  -5  -4 40.8831  2.1098   1
  -4  -5  -4 38.5491  2.1440   7
   4   5   4 43.1444  2.3313   1
   4   5   4 37.8412  2.2332   2
   4   5   4 42.8707  2.7031   7
   4   5   4 37.7314  2.4154   7
  -5  -5  -4 183.011   6.894   7
  -5  -5  -4 182.417   5.787   1
  -5  -5  -4 191.741   7.050   7
   5   5   4 195.693   6.176   2
   5   5   4 185.425   7.314   7
   5   5   4 177.062   5.914   1
   5   5   4 180.192   7.578   7
  -6  -5  -4 58.9759  2.9687   1
   6   5   4 61.2195  3.4918   2
   6   5   4 56.6916  3.3478   1
   7   5   4 7.56994 2.24514   2
   7   5   4 6.42587 2.24998   1
   8   5   4 3.57774 2.37506   1
   8   5   4 3.31184 2.49554   2
   9   5   4 94.9089  5.3525   2
   9   5   4 86.8653  5.0845   1
   7  -6  -4 11.5645  3.6159   1
   7  -6  -4 11.2059  2.9808   6
   7  -6  -4 14.4686  3.7466   2
   6  -6  -4 12.2171  2.8581   6
   6  -6  -4 16.5943  3.3224   2
   6  -6  -4 16.1855  3.3163   1
   5  -6  -4 8.48347 2.74263   2
   5  -6  -4 11.5778  2.3449   6
   5  -6  -4 10.9933  2.8269   1
   4  -6  -4 14.0349  2.1553   6
   4  -6  -4 18.4447  2.4255   1
   4  -6  -4 18.8577  2.5831   2
   3  -6  -4 14.0069  2.2106   2
   3  -6  -4 10.9201  1.8092   7
   3  -6  -4 13.1233  1.8454   5
   3  -6  -4 10.8863  1.9233   1
   3  -6  -4 10.6544  1.8932   6
   3  -6  -4 13.2186  1.9975   7
  -3   6   4 14.3737  1.7816   1
   2  -6  -4 11.9764  1.8666   2
   2  -6  -4 6.90548 1.53363   5
   2  -6  -4 8.44198 1.58835   6
   2  -6  -4 11.1738  1.7404   1
   2  -6  -4 7.55609 1.42999   7
   2  -6  -4 10.8000  1.7899   7
  -2   6   4 8.70563 1.06680   7
  -2   6   4 9.21280 1.12935   7
  -2   6   4 11.5584  1.7826   1
  -2   6   4 10.4559  1.2302   4
  -2   6   4 8.30727 1.52150   5
   1  -6  -4 388.990  11.630   2
   1  -6  -4 383.914  11.595   5
   1  -6  -4 380.767  10.451   6
   1  -6  -4 418.213  14.407   7
   1  -6  -4 384.587  11.132   1
   1  -6  -4 365.641  14.086   7
  -1   6   4 398.901  11.416   1
  -1   6   4 392.652  11.528   5
  -1   6   4 389.639  13.918   7
  -1   6   4 390.304  11.180   2
  -1   6   4 380.715  13.948   7
   0  -6  -4 709.208  25.714   7
   0  -6  -4 737.204  20.003   1
   0  -6  -4 721.080  18.741   6
   0  -6  -4 723.717  20.677   2
   0   6   4 735.239  25.632   7
   0   6   4 738.655  20.753   5
   0   6   4 719.237  20.328   2
   0   6   4 702.278  25.730   7
   0   6   4 754.055  20.259   1
  -1  -6  -4 10.7858  1.3472   1
  -1  -6  -4 9.28187 1.36535   6
  -1  -6  -4 12.8617  1.6195   2
  -1  -6  -4 10.0031  0.8632   3
  -1  -6  -4 10.0541  1.3237   7
  -1  -6  -4 10.1914  1.6887   7
   1   6   4 9.83116 1.46819   7
   1   6   4 10.7455  1.3140   7
   1   6   4 8.78921 1.32057   5
   1   6   4 9.96527 1.22084   2
  -2  -6  -4 63.1892  2.6246   1
  -2  -6  -4 63.1763  2.9735   6
  -2  -6  -4 62.5485  3.2838   7
  -2  -6  -4 64.3619  3.0445   7
  -2  -6  -4 59.5060  3.1601   2
   2   6   4 62.0151  2.7513   2
   2   6   4 60.3637  2.7763   5
   2   6   4 62.0484  3.0363   7
   2   6   4 60.4165  3.2847   7
  -3  -6  -4 160.713   6.368   7
  -3  -6  -4 159.297   6.617   7
  -3  -6  -4 168.895   5.593   2
  -3  -6  -4 159.916   5.135   1
   3   6   4 162.482   6.729   7
   3   6   4 166.297   5.358   2
   3   6   4 167.342   5.344   1
   3   6   4 165.567   6.452   7
  -4  -6  -4 167.738   5.701   2
  -4  -6  -4 161.875   6.696   7
  -4  -6  -4 168.107   5.379   1
  -4  -6  -4 169.573   6.491   7
   4   6   4 166.325   5.460   1
   4   6   4 172.434   5.510   2
   4   6   4 161.752   6.616   7
   4   6   4 162.385   6.975   7
  -5  -6  -4 64.2064  3.0791   1
  -5  -6  -4 62.1755  3.1025   7
   5   6   4 65.8342  3.4070   1
   5   6   4 66.9347  3.4553   2
   5   6   4 60.8931  3.9117   7
  -6  -6  -4 97.3769  4.0348   1
   6   6   4 99.5860  4.2582   2
   6   6   4 105.372   4.440   1
   7   6   4 19.2073  2.6021   1
   7   6   4 24.3438  2.7377   2
   8   6   4 13.8235  2.6865   2
   8   6   4 14.4586  2.9068   1
   9   6   4 28.0135  3.6973   2
   9   6   4 24.3981  3.3436   1
   6  -7  -4 34.4185  4.0843   2
   6  -7  -4 18.7595  3.0246   6
   6  -7  -4 23.6681  3.8936   1
   5  -7  -4 3.79084 2.43293   6
   5  -7  -4 2.79206 2.99353   1
   5  -7  -4 5.12784 2.96527   2
   4  -7  -4 31.3492  2.9357   1
   4  -7  -4 32.6329  3.2362   2
   4  -7  -4 25.1034  2.5218   6
   3  -7  -4 70.7257  4.4024   2
   3  -7  -4 62.8794  3.5368   1
   3  -7  -4 63.2474  3.6997   7
   3  -7  -4 70.2132  3.4156   6
   2  -7  -4 313.351  11.527   7
   2  -7  -4 301.856   9.708   2
   2  -7  -4 279.607  11.176   7
   2  -7  -4 292.992   9.105   1
   2  -7  -4 293.671   8.593   6
   2  -7  -4 287.707   9.369   5
  -2   7   4 306.644   9.021   1
  -2   7   4 306.355   9.087   4
   1  -7  -4 38.2872  2.5868   6
   1  -7  -4 40.3788  2.5240   5
   1  -7  -4 39.7890  2.5660   1
   1  -7  -4 36.8316  2.5757   7
   1  -7  -4 45.5446  3.1552   7
   1  -7  -4 41.0012  2.8817   2
  -1   7   4 37.7367  2.1803   7
  -1   7   4 40.2340  2.2063   7
  -1   7   4 42.2826  2.5721   5
  -1   7   4 42.1813  3.0526   1
   0  -7  -4 56.2823  2.8611   6
   0  -7  -4 58.3094  3.1692   7
   0  -7  -4 62.4907  3.0478   1
   0  -7  -4 60.8655  3.7003   2
   0   7   4 64.5502  3.2397   1
   0   7   4 62.7940  2.8492   2
   0   7   4 58.7738  2.8180   5
   0   7   4 60.6523  2.9678   7
   0   7   4 64.0202  3.0288   7
  -1  -7  -4 96.7676  4.0330   2
  -1  -7  -4 97.5817  4.3035   7
  -1  -7  -4 96.2946  3.3707   3
  -1  -7  -4 95.8812  3.6598   1
  -1  -7  -4 101.381   4.725   7
  -1  -7  -4 101.544   3.663   6
   1   7   4 97.8860  4.2142   7
   1   7   4 104.255   3.867   5
   1   7   4 100.410   4.472   7
   1   7   4 103.737   3.690   2
  -2  -7  -4 36.5720  2.3451   7
  -2  -7  -4 31.0659  2.1615   6
  -2  -7  -4 37.0702  2.2742   1
  -2  -7  -4 40.3571  2.4842   2
  -2  -7  -4 44.5656  2.8323   7
   2   7   4 36.3134  2.4100   2
   2   7   4 34.9483  2.3725   7
   2   7   4 35.6594  2.6728   7
   2   7   4 34.4416  2.2716   5
  -3  -7  -4 38.8859  2.5018   2
  -3  -7  -4 37.3042  2.9896   7
  -3  -7  -4 38.7238  2.5168   7
  -3  -7  -4 39.3508  2.3342   1
   3   7   4 39.7853  2.5872   2
   3   7   4 38.0605  2.6215   1
   3   7   4 38.3345  2.5515   7
   3   7   4 36.3208  2.8745   7
  -4  -7  -4 288.508   8.501   1
  -4  -7  -4 299.098   9.043   2
  -4  -7  -4 281.839  10.657   7
  -4  -7  -4 295.058  11.019   7
   4   7   4 275.177   8.655   1
   4   7   4 297.088   8.855   2
   4   7   4 282.251  10.761   7
   4   7   4 266.736  10.994   7
  -5  -7  -4 38.8565  2.8012   7
  -5  -7  -4 43.6784  2.6397   1
   5   7   4 46.2953  3.3378   2
   5   7   4 47.8721  3.2590   1
  -6  -7  -4 26.8987  2.3455   1
  -6  -7  -4 31.2563  2.4985   7
   6   7   4 28.4575  2.6533   2
   6   7   4 26.9826  2.5823   1
   7   7   4 62.5825  3.8389   1
   7   7   4 63.0069  4.3927   2
   8   7   4 102.911   5.446   2
   8   7   4 96.6489  4.9286   1
   9   7   4 7.23226 3.30134   1
   6  -8  -4 10.0110  3.0665   6
   6  -8  -4 12.5269  4.0293   2
   6  -8  -4 12.5008  3.9462   1
   5  -8  -4 2.81587 3.43102   2
   5  -8  -4 6.97278 3.05068   1
   5  -8  -4 4.56039 2.67604   6
   4  -8  -4 98.4513  4.7928   6
   4  -8  -4 100.746   5.020   1
   4  -8  -4 109.578   5.933   2
   3  -8  -4 19.2265  2.9338   2
   3  -8  -4 23.0057  2.5928   6
   3  -8  -4 20.7816  2.6344   1
   2  -8  -4 30.6359  2.4753   6
   2  -8  -4 32.4133  2.9916   2
   2  -8  -4 25.0559  2.5567   1
  -2   8   4 31.5130  2.1805   4
   1  -8  -4 1.80877 1.61654   5
   1  -8  -4 1.28987 1.81224   6
   1  -8  -4 1.37000 1.52071   7
   1  -8  -4 0.56888 1.65997   1
   1  -8  -4 1.41643 2.22814   2
  -1   8   4 1.11049 1.84697   1
   0  -8  -4 6.58990 1.89897   2
   0  -8  -4 3.71879 1.60444   6
   0  -8  -4 3.50021 1.72260   7
   0  -8  -4 5.39583 1.73145   1
   0  -8  -4 2.33595 1.51269   7
   0   8   4 4.58543 1.29946   7
   0   8   4 3.86676 1.44576   5
   0   8   4 5.54121 1.83277   1
   0   8   4 6.35187 1.23692   7
  -1  -8  -4 16.7348  1.8922   1
  -1  -8  -4 18.8488  2.2824   2
  -1  -8  -4 16.5721  1.2300   3
  -1  -8  -4 20.6969  2.3878   7
  -1  -8  -4 20.4793  2.0732   6
  -1  -8  -4 19.5773  1.9706   7
   1   8   4 21.4735  1.7326   2
   1   8   4 19.5271  1.7050   7
   1   8   4 17.7362  1.8379   7
   1   8   4 21.6523  1.8196   5
  -2  -8  -4 191.017   7.796   7
  -2  -8  -4 208.138   7.065   2
  -2  -8  -4 205.967   8.329   7
  -2  -8  -4 199.690   6.294   1
  -2  -8  -4 195.567   6.300   6
   2   8   4 194.994   6.365   2
   2   8   4 201.669   7.696   7
   2   8   4 200.721   6.521   5
   2   8   4 193.174   7.941   7
  -3  -8  -4 196.951   7.984   7
  -3  -8  -4 182.096   5.985   1
  -3  -8  -4 189.076   6.677   2
   3   8   4 190.666   7.396   7
   3   8   4 186.742   6.339   5
   3   8   4 167.965   7.620   7
   3   8   4 189.143   6.263   2
  -4  -8  -4 62.6949  3.9829   7
  -4  -8  -4 52.7554  3.0046   1
  -4  -8  -4 63.6888  4.0250   2
   4   8   4 60.5090  3.5359   2
   4   8   4 61.4327  3.6238   1
  -5  -8  -4 29.6870  2.3719   1
  -5  -8  -4 35.9504  3.2524   7
   5   8   4 34.0010  2.5119   2
   5   8   4 32.3082  2.6674   1
  -6  -8  -4 66.5312  3.7480   1
   6   8   4 74.3005  4.3695   2
   6   8   4 69.6651  4.1381   1
   7   8   4 38.9651  3.3092   2
   7   8   4 34.3420  3.3174   1
   8   8   4 15.8496  3.1608   1
   8   8   4 19.5812  3.2558   2
   5  -9  -4 -0.9142  3.4184   1
   5  -9  -4 0.70841 2.87841   6
   5  -9  -4 1.44727 4.10718   2
   4  -9  -4 31.6841  3.3594   6
   4  -9  -4 36.0596  4.2630   2
   4  -9  -4 34.2217  3.5451   1
   3  -9  -4 13.4482  2.7814   1
   3  -9  -4 19.1659  3.5547   2
   3  -9  -4 13.8711  2.5627   6
   2  -9  -4 11.5629  3.0700   2
   2  -9  -4 11.5454  2.4450   1
   2  -9  -4 8.54002 2.39827   6
   1  -9  -4 8.65593 2.05117   6
   1  -9  -4 13.9514  2.7549   2
   1  -9  -4 9.41313 2.03651   1
   0  -9  -4 31.8158  2.6141   6
   0  -9  -4 36.2593  3.0352   2
   0  -9  -4 35.0870  2.5844   1
   0   9   4 31.0632  2.7810   1
  -1  -9  -4 127.308   4.840   6
  -1  -9  -4 133.849   5.348   2
  -1  -9  -4 124.774   4.701   1
   1   9   4 123.054   5.382   7
   1   9   4 136.244   5.047   1
  -2  -9  -4 222.738   7.080   6
  -2  -9  -4 216.219   7.062   1
  -2  -9  -4 222.303   7.893   2
   2   9   4 236.824   7.370   5
   2   9   4 224.540   8.615   7
   2   9   4 216.859   8.801   7
  -3  -9  -4 1.59151 1.80489   1
  -3  -9  -4 -2.0066  2.0974   2
   3   9   4 -0.2616  1.6641   2
   3   9   4 1.39000 1.62862   7
  -4  -9  -4 13.8848  2.0415   1
  -4  -9  -4 19.3110  2.6106   2
   4   9   4 19.3763  2.2261   2
   4   9   4 20.4917  2.5085   1
  -5  -9  -4 37.5085  2.7890   1
   5   9   4 32.2354  2.6676   2
   5   9   4 34.6089  2.9057   1
  -6  -9  -4 7.75857 2.15096   1
   6   9   4 9.23108 2.52031   2
   6   9   4 8.95876 2.66733   1
   7   9   4 58.9565  4.1857   1
   7   9   4 75.7813  5.0246   2
   8   9   4 2.73547 3.19499   1
   8   9   4 3.30156 3.12710   2
   4 -10  -4 3.94136 3.35004   1
   4 -10  -4 1.84720 3.86854   2
   4 -10  -4 0.11729 2.97924   6
   3 -10  -4 2.49432 2.55783   6
   3 -10  -4 -4.3556  3.4972   2
   3 -10  -4 -0.1958  2.7989   1
   2 -10  -4 13.4114  3.3716   2
   2 -10  -4 8.77102 2.55459   1
   2 -10  -4 12.0063  2.5769   6
   1 -10  -4 17.0313  2.6319   6
   1 -10  -4 14.6864  3.1184   2
   1 -10  -4 18.1351  2.6172   1
  -1  10   4 16.2665  2.3711   4
   0 -10  -4 83.4055  4.0021   6
   0 -10  -4 78.2912  4.1601   1
   0 -10  -4 91.1195  5.2369   2
  -1 -10  -4 8.48956 2.54416   2
  -1 -10  -4 13.2703  2.3596   6
  -1 -10  -4 13.2806  2.2619   1
   1  10   4 11.8352  2.3717   1
  -2 -10  -4 19.6925  2.5339   6
  -2 -10  -4 18.3856  2.1807   1
  -2 -10  -4 19.4702  2.9134   2
  -3 -10  -4 0.31305 2.53045   2
  -3 -10  -4 3.11473 1.92872   1
  -4 -10  -4 20.2657  2.3955   1
  -4 -10  -4 27.3153  3.1629   2
  -5 -10  -4 72.9306  4.1536   1
   5  10   4 72.2194  4.2394   1
  -6 -10  -4 61.4701  4.1482   1
   6  10   4 61.4940  4.5630   1
   7  10   4 7.30259 3.03998   1
   3 -11  -4 1.99136 3.03638   6
   3 -11  -4 1.43422 3.85758   2
   3 -11  -4 1.30575 3.07572   1
   2 -11  -4 19.0600  3.1376   1
   2 -11  -4 9.68722 3.64083   2
   2 -11  -4 15.3116  3.0305   6
   1 -11  -4 19.7852  3.5911   2
   1 -11  -4 25.0798  3.0978   6
   1 -11  -4 28.6983  3.1084   1
   0 -11  -4 50.7101  3.5464   1
   0 -11  -4 54.8568  4.1970   2
   0 -11  -4 53.6509  3.6799   6
  -1 -11  -4 -0.1694  2.1669   1
  -1 -11  -4 1.72798 2.94266   2
  -1 -11  -4 0.44881 2.36065   6
  -2 -11  -4 0.35216 2.37631   6
  -2 -11  -4 0.35142 2.05582   1
  -2 -11  -4 0.90816 2.67953   2
  -3 -11  -4 15.6610  3.1851   2
  -3 -11  -4 16.0408  2.5999   1
  -4 -11  -4 28.9984  3.3876   2
  -4 -11  -4 25.5147  2.7877   1
  -5 -11  -4 11.4325  2.5517   1
  -6 -11  -4 30.2227  3.1061   1
   6  11   4 28.7409  3.3700   1
   7  11   4 14.4523  3.5094   1
   2 -12  -4 20.9007  3.5731   1
   2 -12  -4 34.2439  4.4823   2
   2 -12  -4 30.5268  3.6630   6
   1 -12  -4 4.22533 3.68926   2
   1 -12  -4 4.46370 2.86062   1
   1 -12  -4 -1.8882  2.6371   6
   0 -12  -4 2.83158 2.71701   6
   0 -12  -4 2.52301 2.59191   1
   0 -12  -4 -0.6744  3.2921   2
   0  12   4 -3.1076  2.6285   4
  -1 -12  -4 1.42880 2.43173   1
  -1 -12  -4 2.95438 3.34009   2
  -1 -12  -4 0.66099 2.58618   6
  -2 -12  -4 2.14658 2.63447   6
  -2 -12  -4 1.36000 2.60520   1
  -2 -12  -4 0.66526 3.20535   2
  -3 -12  -4 21.7321  2.8319   1
  -3 -12  -4 16.5709  3.3733   2
  -4 -12  -4 100.669   6.662   2
  -4 -12  -4 87.1429  4.9531   1
  -5 -12  -4 -0.2751  2.8336   1
  -6 -12  -4 -2.1490  2.8635   1
   0 -13  -4 3.68595 2.85084   6
   0 -13  -4 -1.0372  2.9589   1
   0 -13  -4 -1.8031  3.7854   2
  -1 -13  -4 -1.3106  2.9077   6
  -1 -13  -4 -1.1385  3.7308   2
  -1 -13  -4 -1.0697  2.8456   1
  -2 -13  -4 31.4476  3.5094   1
  -2 -13  -4 35.5558  4.4380   2
  -3 -13  -4 1.94466 2.79549   1
  -3 -13  -4 6.74918 3.77492   2
  -4 -13  -4 8.23935 3.93385   2
  -4 -13  -4 9.93511 3.10147   1
   5  11  -5 12.1244  3.7073   4
  -5 -11   5 5.38637 3.41788   2
  -5 -11   5 12.4531  3.6007   2
  -5 -11   5 10.6690  3.3646   1
   4  11  -5 10.5659  3.3485   4
  -4 -11   5 7.63686 2.84631   1
  -4 -11   5 12.7636  3.3138   2
   3  11  -5 13.0371  3.2965   4
  -3 -11   5 8.61417 3.21791   2
  -3 -11   5 10.8898  2.8829   1
   2  11  -5 9.25734 3.46317   4
  -2 -11   5 12.3142  2.9456   2
  -2 -11   5 18.2553  2.7505   1
   1  11  -5 -3.9338  3.2011   4
  -1 -11   5 0.15143 2.49087   1
  -1 -11   5 1.05862 2.60630   2
   0  11  -5 5.70529 3.57060   4
   0 -11   5 7.52549 2.71640   2
   0 -11   5 8.79572 2.54890   1
  -1  11  -5 20.4546  4.0351   4
   1 -11   5 27.0428  2.9926   2
   1 -11   5 25.6177  2.7843   1
   6  10  -5 8.21944 3.55421   4
  -6 -10   5 13.4670  3.4720   2
  -6 -10   5 4.91801 3.31546   1
   5  10  -5 55.2023  4.4040   4
  -5 -10   5 52.3612  3.8639   1
  -5 -10   5 45.2429  3.9785   2
  -5 -10   5 49.7007  4.1239   2
   4  10  -5 20.7249  3.2415   4
  -4 -10   5 16.0181  2.9289   1
  -4 -10   5 22.3465  3.2939   2
   3  10  -5 2.93757 2.80326   4
  -3 -10   5 -0.0973  2.6197   2
  -3 -10   5 1.48814 2.42897   1
   2  10  -5 5.82268 3.01663   4
  -2 -10   5 7.75959 2.33036   1
  -2 -10   5 3.69998 2.47318   2
   1  10  -5 12.9876  3.0019   4
  -1 -10   5 14.3135  2.6288   2
  -1 -10   5 13.7109  2.3296   1
   0  10  -5 39.6952  3.9823   4
   0 -10   5 36.7193  2.8315   1
   0 -10   5 43.2827  3.1802   2
  -1  10  -5 16.3197  3.3433   4
   1 -10   5 15.3759  2.3893   1
   1 -10   5 16.8894  2.6075   2
  -2  10  -5 -2.9335  3.3570   4
   2 -10   5 -0.7709  2.1288   1
   2 -10   5 2.61087 2.24369   2
  -3  10  -5 0.05905 3.64621   4
   3 -10   5 -0.6265  2.2661   1
   3 -10   5 -0.5525  2.3200   2
   7   9  -5 27.5929  3.8650   4
  -7  -9   5 36.0335  4.2237   2
  -7  -9   5 32.0798  3.8536   1
   6   9  -5 -1.1609  2.8022   4
  -6  -9   5 -1.7493  3.0578   2
  -6  -9   5 3.54811 2.80061   1
   5   9  -5 39.6693  3.7778   4
  -5  -9   5 42.0986  3.7389   2
  -5  -9   5 44.2026  3.5830   1
  -5  -9   5 38.8441  3.5830   2
   4   9  -5 39.9313  3.5226   4
  -4  -9   5 43.4534  3.1715   1
  -4  -9   5 44.2942  3.4257   2
   3   9  -5 5.48790 2.75042   4
  -3  -9   5 4.51639 2.37738   2
  -3  -9   5 1.31883 2.16386   1
   2   9  -5 31.5265  3.3169   4
  -2  -9   5 33.0668  2.8607   2
  -2  -9   5 33.1039  2.6449   1
   1   9  -5 178.418   6.984   4
  -1  -9   5 174.844   5.929   1
  -1  -9   5 178.135   6.220   2
   0   9  -5 1.36354 2.76497   4
   0  -9   5 6.07640 2.02142   2
   0  -9   5 2.46856 1.71110   1
  -1   9  -5 5.78790 2.81311   4
   1  -9   5 -0.5748  1.7399   1
   1  -9   5 1.39409 1.90006   2
  -2   9  -5 2.38955 3.10435   4
   2  -9   5 0.24339 1.78140   1
   2  -9   5 2.79411 1.98146   2
  -3   9  -5 0.29520 3.43611   4
   3  -9   5 0.21937 2.61243   6
   3  -9   5 1.42758 2.03213   2
   3  -9   5 1.40138 1.97899   1
  -4   9  -5 16.6702  3.7798   4
   4  -9   5 10.8809  3.2729   6
   4  -9   5 14.6272  2.6177   2
  -7  -8   5 20.1852  3.2828   1
  -7  -8   5 22.7869  3.7321   2
  -6  -8   5 90.1177  5.4856   2
  -6  -8   5 79.8919  4.6023   1
   5   8  -5 49.0033  3.7197   4
  -5  -8   5 47.2660  3.7070   2
  -5  -8   5 51.2675  3.6554   2
  -5  -8   5 55.9692  3.6700   1
   4   8  -5 2.90845 2.31737   4
  -4  -8   5 4.84056 2.36401   2
  -4  -8   5 5.81523 2.28653   1
   3   8  -5 178.841   6.945   4
  -3  -8   5 184.833   6.567   2
  -3  -8   5 184.435   6.331   1
   2   8  -5 69.6314  4.3026   4
  -2  -8   5 75.5403  3.5501   1
  -2  -8   5 71.2283  3.8002   7
  -2  -8   5 73.2281  3.7373   2
   1   8  -5 24.3280  2.7505   4
  -1  -8   5 25.8659  2.4600   7
  -1  -8   5 26.8814  2.1901   1
  -1  -8   5 27.4052  2.2870   2
  -1  -8   5 28.4416  2.5565   7
   0   8  -5 -0.9992  2.3555   4
   0  -8   5 1.33241 1.62298   7
   0  -8   5 -0.3704  1.4505   1
   0  -8   5 0.80949 1.65133   2
  -1   8  -5 20.7748  2.9280   4
   1  -8   5 23.4541  1.8816   1
   1  -8   5 20.8842  1.9981   2
   1  -8   5 22.0849  2.0908   6
  -2   8  -5 0.81595 2.83164   4
   2  -8   5 1.12308 1.60022   2
   2  -8   5 -3.5689  1.9778   6
   2  -8   5 -1.1036  1.4796   1
  -3   8  -5 51.3444  4.3774   4
   3  -8   5 51.4882  3.3738   6
   3  -8   5 51.5401  3.0641   1
   3  -8   5 61.2945  3.6664   2
  -4   8  -5 32.9797  3.9914   4
   4  -8   5 29.9805  2.4236   1
   4  -8   5 36.5388  2.7366   2
   4  -8   5 29.5883  3.2873   6
  -5   8  -5 1.83126 3.66890   4
   5  -8   5 -3.5284  3.1062   6
   5  -8   5 5.03228 2.38085   2
   8   7  -5 29.2107  4.1889   1
  -8  -7   5 35.7460  3.6619   1
   7   7  -5 46.6753  3.9453   1
  -7  -7   5 58.4203  4.3790   2
  -7  -7   5 47.7522  3.6887   1
   6   7  -5 96.6261  4.9206   1
  -6  -7   5 84.2386  4.7292   1
  -6  -7   5 78.1732  4.7278   2
   5   7  -5 18.1223  2.4876   1
  -5  -7   5 8.74893 2.34472   1
  -5  -7   5 12.2580  2.4293   2
   4   7  -5 42.3589  3.2127   4
  -4  -7   5 42.7681  2.9769   2
  -4  -7   5 44.4058  2.9248   1
  -4  -7   5 38.2119  2.8433   2
   3   7  -5 52.6308  3.3918   4
  -3  -7   5 58.9940  3.0815   1
  -3  -7   5 59.1958  3.4949   2
  -3  -7   5 56.0791  3.3605   7
   2   7  -5 51.6652  3.6517   4
  -2  -7   5 49.9051  3.0827   2
  -2  -7   5 53.1773  2.9874   1
  -2  -7   5 59.9924  3.5336   7
  -2  -7   5 51.9668  3.0154   7
   1   7  -5 22.3786  2.3701   4
  -1  -7   5 13.7199  1.6171   7
  -1  -7   5 15.2713  1.6841   1
  -1  -7   5 16.3334  1.9380   7
  -1  -7   5 13.2395  1.6751   2
   0   7  -5 103.726   4.622   4
   0  -7   5 100.684   3.686   1
   0  -7   5 98.2955  4.2054   7
   0  -7   5 103.808   3.956   2
   0  -7   5 103.913   4.552   7
   0  -7   5 100.113   3.466   6
  -1   7  -5 49.8792  3.6646   4
   1  -7   5 50.7037  2.5033   1
   1  -7   5 49.7333  2.8286   2
   1  -7   5 53.3939  2.6924   7
   1  -7   5 46.6960  2.8097   6
   1  -7   5 48.2887  3.2386   3
  -2   7  -5 135.432   6.218   4
   2  -7   5 137.369   4.756   2
   2  -7   5 137.595   4.914   6
   2  -7   5 135.473   4.473   1
  -3   7  -5 184.522   7.485   4
   3  -7   5 171.796   5.936   6
   3  -7   5 170.163   5.729   2
   3  -7   5 163.130   5.400   1
  -4   7  -5 28.3717  3.6093   4
   4  -7   5 22.5167  2.0811   1
   4  -7   5 26.4926  2.9844   6
   4  -7   5 30.1662  2.2751   2
  -5   7  -5 0.70603 3.31612   4
   5  -7   5 3.08919 2.21154   2
   5  -7   5 5.57256 2.88612   6
   6  -7   5 2.55753 3.25602   6
   8   6  -5 45.6958  4.3260   1
  -8  -6   5 47.4970  3.7760   1
   7   6  -5 31.5235  3.4961   1
  -7  -6   5 33.8478  3.5660   2
  -7  -6   5 30.7569  3.1162   1
   6   6  -5 1.21785 2.31298   1
  -6  -6   5 0.21148 2.23789   1
  -6  -6   5 1.28764 2.58601   2
   5   6  -5 128.671   5.026   1
   5   6  -5 125.630   5.508   7
  -5  -6   5 128.010   5.583   2
  -5  -6   5 126.619   4.977   1
   4   6  -5 44.6593  2.6471   1
   4   6  -5 41.8075  2.6399   7
   4   6  -5 42.2050  2.8957   4
  -4  -6   5 38.5727  2.8552   2
  -4  -6   5 41.2127  2.8756   2
  -4  -6   5 42.7870  2.9125   1
   3   6  -5 116.745   4.702   4
   3   6  -5 122.765   4.327   1
  -3  -6   5 114.810   4.502   1
  -3  -6   5 128.721   4.735   2
  -3  -6   5 130.487   5.576   7
  -3  -6   5 114.405   5.114   7
   2   6  -5 215.731   7.087   4
   2   6  -5 205.449   6.246   1
  -2  -6   5 206.462   6.496   1
  -2  -6   5 206.543   7.992   7
  -2  -6   5 202.825   6.621   2
  -2  -6   5 217.098   8.183   7
   1   6  -5 6.94498 1.74142   4
  -1  -6   5 4.36465 1.40679   7
  -1  -6   5 6.83776 1.34457   2
  -1  -6   5 3.60108 0.76025   6
  -1  -6   5 5.02075 1.30074   1
  -1  -6   5 5.67422 1.24565   7
   0   6  -5 59.6962  3.4035   4
   0  -6   5 58.9987  2.6367   7
   0  -6   5 54.1553  2.1042   5
   0  -6   5 63.7816  2.9321   7
   0  -6   5 55.2226  2.5653   2
   0  -6   5 59.5334  2.5242   1
   0  -6   5 57.9875  2.3687   6
  -1   6  -5 416.848  13.079   4
   1  -6   5 420.730  11.900   2
   1  -6   5 411.590  12.096   5
   1  -6   5 426.789  11.575   1
   1  -6   5 412.803  11.040   6
  -2   6  -5 29.1239  2.8206   4
   2  -6   5 30.6644  2.6549   3
   2  -6   5 31.5881  1.8248   1
   2  -6   5 27.1377  2.0547   6
   2  -6   5 30.8617  2.3552   5
   2  -6   5 31.1870  2.0963   2
  -3   6  -5 0.51160 2.33240   4
   3  -6   5 2.11955 1.23755   2
   3  -6   5 -2.4422  1.6564   5
   3  -6   5 -0.0876  1.8207   6
   3  -6   5 0.84559 1.19806   1
  -4   6  -5 1.36586 2.74319   4
   4  -6   5 0.98940 2.23182   6
   4  -6   5 0.33984 1.43323   1
   4  -6   5 1.81462 1.50787   2
  -5   6  -5 -1.4672  2.8843   4
   5  -6   5 0.15670 1.89755   2
   5  -6   5 0.06981 1.62786   1
   5  -6   5 2.76709 2.38243   6
   6  -6   5 -2.5264  2.3684   2
   6  -6   5 3.24269 3.01833   6
   8   5  -5 51.7386  4.4823   1
  -8  -5   5 42.3213  3.6833   1
   7   5  -5 -0.1210  2.8794   1
  -7  -5   5 -1.2814  2.2268   1
   6   5  -5 11.4826  2.5708   1
  -6  -5   5 13.9895  2.5919   2
  -6  -5   5 15.4317  2.4841   1
   5   5  -5 61.1740  3.6805   7
   5   5  -5 56.4475  3.4625   1
   5   5  -5 64.2609  3.2944   7
  -5  -5   5 55.8530  3.5474   1
  -5  -5   5 64.2334  3.7211   2
   4   5  -5 83.1056  3.6453   1
   4   5  -5 89.1753  3.8728   4
   4   5  -5 88.8850  2.6541   5
   4   5  -5 84.1142  3.9399   7
   4   5  -5 84.8591  3.7563   7
  -4  -5   5 86.5546  3.8779   1
  -4  -5   5 87.1849  4.1976   7
  -4  -5   5 86.6715  3.8537   2
   3   5  -5 310.772  11.203   7
   3   5  -5 317.482  11.172   7
   3   5  -5 311.775   9.164   1
   3   5  -5 314.696   9.781   4
  -3  -5   5 315.168   9.509   2
  -3  -5   5 307.598   9.227   1
  -3  -5   5 320.774   9.527   2
  -3  -5   5 292.159  11.599   7
  -3  -5   5 334.920  11.932   7
   2   5  -5 192.048   5.653   1
   2   5  -5 179.978   6.227   4
  -2  -5   5 200.243   7.345   7
  -2  -5   5 182.091   5.895   2
  -2  -5   5 180.786   5.727   1
  -2  -5   5 179.119   7.089   7
   1   5  -5 328.323  10.411   4
  -1  -5   5 338.432   9.496   1
  -1  -5   5 344.373  12.181   7
  -1  -5   5 335.177   8.488   6
  -1  -5   5 330.518   9.709   2
  -1  -5   5 330.887  12.054   7
   0   5  -5 413.640  12.569   4
   0  -5   5 399.248  11.570   2
   0  -5   5 401.757  11.590   2
   0  -5   5 396.080  11.544   5
   0  -5   5 439.450  14.509   7
   0  -5   5 417.543  11.339   1
   0  -5   5 405.079  10.553   6
   0  -5   5 406.738  11.286   1
   0  -5   5 407.373  14.423   7
  -1   5  -5 89.5162  4.1937   4
   1  -5   5 85.9686  3.0070   6
   1  -5   5 88.8957  3.1033   5
   1  -5   5 91.0382  2.8703   1
   1  -5   5 85.5801  2.8539   2
   1  -5   5 83.6946  2.8065   1
   1  -5   5 87.1293  2.9295   2
  -2   5  -5 3.11776 2.03051   4
   2  -5   5 1.89381 1.24276   5
   2  -5   5 0.07260 1.58413   3
   2  -5   5 2.28507 0.74681   2
   2  -5   5 1.12651 0.77389   1
   2  -5   5 2.09582 0.60232   2
   2  -5   5 1.48366 1.38673   6
  -3   5  -5 1.91888 2.08099   4
   3  -5   5 4.95234 1.81205   3
   3  -5   5 5.19278 0.67123   2
   3  -5   5 5.18362 0.97576   1
   3  -5   5 5.17373 1.72139   6
   3  -5   5 4.53673 1.64453   5
  -4   5  -5 16.8273  2.8586   4
   4  -5   5 16.1954  1.4715   1
   4  -5   5 19.2761  2.2617   6
   4  -5   5 17.7416  2.1932   5
   4  -5   5 18.1952  1.4244   2
  -5   5  -5 89.4352  5.3865   4
   5  -5   5 85.4538  4.1916   6
   5  -5   5 83.1360  3.4751   1
   5  -5   5 83.6071  3.7159   2
   6  -5   5 56.6596  3.0304   1
   6  -5   5 52.3576  3.7459   6
   6  -5   5 56.7743  3.8757   2
   7  -5   5 -1.5084  2.5063   2
   7  -5   5 -0.6303  2.8991   6
   8   4  -5 3.21892 3.20317   1
  -8  -4   5 0.30273 2.46215   1
   7   4  -5 1.37343 2.25465   2
   7   4  -5 -4.2877  2.5698   1
  -7  -4   5 -0.6792  2.1710   1
   6   4  -5 68.2238  4.1381   1
   6   4  -5 67.8093  4.0112   2
  -6  -4   5 74.9253  4.7003   2
  -6  -4   5 71.0093  3.9445   1
   5   4  -5 118.043   5.555   7
   5   4  -5 121.287   4.877   1
   5   4  -5 130.308   4.079   5
   5   4  -5 112.265   4.682   2
   5   4  -5 130.790   5.354   7
  -5  -4   5 124.779   4.708   1
  -5  -4   5 123.698   5.342   2
   4   4  -5 736.660  25.950   7
   4   4  -5 730.014  26.078   7
   4   4  -5 742.278  20.462   5
   4   4  -5 736.085  20.641   2
   4   4  -5 766.345  20.468   1
  -4  -4   5 730.437  20.976   2
  -4  -4   5 727.408  20.378   1
  -4  -4   5 695.980  26.099   7
   3   4  -5 96.7921  3.6089   1
   3   4  -5 91.2316  3.9184   7
   3   4  -5 97.8396  3.4316   2
   3   4  -5 99.1006  3.8466   7
   3   4  -5 91.1800  3.6446   4
  -3  -4   5 99.1865  3.5915   1
  -3  -4   5 93.2332  3.8248   2
  -3  -4   5 88.0287  4.1170   7
   2   4  -5 413.117  12.629   4
   2   4  -5 428.901  11.729   1
  -2  -4   5 411.721  11.845   1
  -2  -4   5 408.717  12.083   2
  -2  -4   5 420.542  15.102   7
  -2  -4   5 439.072  15.248   7
   1   4  -5 341.608   9.678   1
   1   4  -5 360.660  10.792   4
  -1  -4   5 340.519   8.803   6
  -1  -4   5 347.977  10.025   2
  -1  -4   5 350.124   9.858   1
  -1  -4   5 348.462  12.544   7
  -1  -4   5 368.338  12.623   7
   0   4  -5 5.31853 1.41146   4
   0  -4   5 5.56931 0.87735   1
   0  -4   5 5.91584 0.83207   2
   0  -4   5 5.74858 0.78785   6
   0  -4   5 7.53693 0.77816   1
   0  -4   5 6.28632 0.67841   5
   0  -4   5 5.94060 0.76867   2
  -1   4  -5 7.97791 1.62138   4
   1  -4   5 6.56673 0.99154   5
   1  -4   5 8.32472 0.65757   2
   1  -4   5 8.43480 1.08848   6
   1  -4   5 7.39673 0.61556   2
   1  -4   5 5.43646 0.72561   1
   1  -4   5 8.46532 0.66940   1
  -2   4  -5 313.697  10.035   4
   2  -4   5 317.381   9.312   5
   2  -4   5 306.057   8.483   1
   2  -4   5 306.334  10.493   3
   2  -4   5 316.741   8.479   1
   2  -4   5 313.590   8.503   6
  -3   4  -5 6.26286 2.07279   4
   3  -4   5 2.44354 0.68075   1
   3  -4   5 3.01678 1.61908   3
   3  -4   5 0.82961 1.30646   5
   3  -4   5 -0.3925  1.4603   6
   3  -4   5 0.91672 0.72085   1
  -4   4  -5 123.930   5.502   4
   4  -4   5 110.529   3.697   1
   4  -4   5 109.716   3.510   2
   4  -4   5 118.936   4.286   6
   4  -4   5 120.945   4.682   5
   4  -4   5 112.898   3.493   2
  -5   4  -5 327.622  10.615   4
   5  -4   5 306.242   8.995   2
   5  -4   5 298.883   8.864   1
   5  -4   5 310.200   9.157   6
   6  -4   5 14.9452  1.9198   2
   6  -4   5 9.48847 2.46499   6
   6  -4   5 12.5502  1.8120   1
   7  -4   5 17.0717  2.1520   1
   7  -4   5 15.1694  3.0126   6
   7  -4   5 17.2966  2.5382   2
   9   3  -5 -1.3680  3.4803   1
   9   3  -5 4.11568 3.13162   2
   8   3  -5 5.89893 2.77257   2
   8   3  -5 2.81783 3.14137   1
  -8  -3   5 2.11068 2.59761   1
   7   3  -5 55.7935  3.7958   2
   7   3  -5 60.8233  4.1786   1
  -7  -3   5 57.7736  3.9197   1
   6   3  -5 419.209  13.171   1
   6   3  -5 435.302  12.842   5
   6   3  -5 446.991  11.469   6
   6   3  -5 442.049  13.130   2
  -6  -3   5 438.182  12.829   1
  -6  -3   5 444.984  13.552   2
   5   3  -5 167.132   5.832   2
   5   3  -5 166.602   4.788   6
   5   3  -5 176.268   5.425   5
   5   3  -5 174.913   7.215   7
   5   3  -5 168.460   6.850   7
   5   3  -5 166.017   6.037   1
  -5  -3   5 158.627   5.703   1
  -5  -3   5 173.275   6.401   2
  -5  -3   5 189.663   7.511   7
   4   3  -5 15.0648  0.8972   6
   4   3  -5 16.0055  1.5419   4
   4   3  -5 13.1254  1.7006   7
   4   3  -5 15.3484  1.5756   7
   4   3  -5 15.2944  1.8140   1
   4   3  -5 14.5551  1.1139   5
   4   3  -5 15.6574  1.4892   2
  -4  -3   5 13.9976  1.6625   7
  -4  -3   5 14.3536  1.9296   7
  -4  -3   5 12.4171  1.8985   2
  -4  -3   5 14.5703  1.6752   1
   3   3  -5 240.745   7.395   4
   3   3  -5 233.872   7.028   2
   3   3  -5 229.013   7.125   1
   3   3  -5 229.330   8.749   7
   3   3  -5 245.512   6.787   5
   3   3  -5 234.757   8.671   7
  -3  -3   5 242.036   7.169   1
  -3  -3   5 234.729   7.363   2
  -3  -3   5 235.969   8.876   7
   2   3  -5 86.4524  3.3477   7
   2   3  -5 87.1999  3.3814   4
   2   3  -5 89.1170  3.0687   1
   2   3  -5 90.4312  3.3378   7
  -2  -3   5 98.1403  3.9080   7
  -2  -3   5 84.8901  3.1101   1
  -2  -3   5 84.1315  3.2402   2
  -2  -3   5 83.5628  3.1532   2
  -2  -3   5 85.5914  3.7120   7
   1   3  -5 7.90322 1.30017   4
   1   3  -5 9.22724 0.84286   1
  -1  -3   5 8.34378 0.98805   7
  -1  -3   5 9.67908 0.49863   6
  -1  -3   5 11.8420  1.0759   7
  -1  -3   5 9.47093 1.04706   1
  -1  -3   5 9.39046 0.97481   2
  -1  -3   5 8.75316 0.52757   6
   0   3  -5 895.662  25.841   4
   0  -3   5 863.227  24.441   2
   0  -3   5 897.234  23.892   1
   0  -3   5 912.864  23.949   1
   0  -3   5 892.752  24.664   5
   0  -3   5 868.568  24.473   2
  -1   3  -5 213.266   7.147   4
   1  -3   5 223.412   6.510   5
   1  -3   5 222.019   6.073   1
   1  -3   5 219.611   6.020   1
  -2   3  -5 64.1108  3.4735   4
   2  -3   5 61.8002  3.0428   3
   2  -3   5 56.1466  2.4314   5
  -3   3  -5 804.399  23.226   4
   3  -3   5 750.973  24.436   3
   3  -3   5 783.274  22.241   5
  -4   3  -5 120.022   5.247   4
   4  -3   5 114.711   3.626   1
   4  -3   5 111.614   4.174   6
   4  -3   5 119.465   4.910   3
   4  -3   5 116.961   4.401   5
   5  -3   5 19.9027  1.4049   2
   5  -3   5 18.4003  1.5044   1
   5  -3   5 20.9444  2.2965   6
   6  -3   5 17.0322  2.4797   6
   6  -3   5 17.1513  1.7951   1
   6  -3   5 19.8356  1.8347   2
   7  -3   5 1.99975 2.61514   6
   7  -3   5 -1.7155  1.9212   2
   7  -3   5 0.63348 1.82654   1
   8  -3   5 -0.6294  2.1601   1
   8  -3   5 -1.3604  2.5291   2
   8  -3   5 2.75499 3.09528   6
   9   2  -5 2.00773 3.47597   1
   9   2  -5 2.07695 3.17526   2
   8   2  -5 63.9109  4.7386   1
   8   2  -5 57.9347  3.9905   2
   7   2  -5 137.444   4.713   6
   7   2  -5 140.476   5.996   1
   7   2  -5 137.228   5.554   2
   7   2  -5 141.979   5.147   5
  -7  -2   5 143.709   5.600   1
   6   2  -5 9.45898 1.88645   2
   6   2  -5 11.7741  2.4682   1
   6   2  -5 11.2667  1.5242   6
   6   2  -5 11.0141  1.6860   5
  -6  -2   5 10.1732  2.2841   2
  -6  -2   5 8.55188 2.02712   1
  -6  -2   5 9.03323 2.14768   7
   5   2  -5 9.69376 1.70103   2
   5   2  -5 8.31188 1.29871   5
   5   2  -5 10.8352  2.0803   1
   5   2  -5 11.8274  1.2292   6
   5   2  -5 9.52855 1.59459   7
   5   2  -5 9.35052 1.82995   7
  -5  -2   5 12.1527  1.7078   7
  -5  -2   5 10.2375  2.0746   7
  -5  -2   5 9.79555 2.05848   2
  -5  -2   5 11.1534  1.7263   1
   4   2  -5 69.7072  3.2459   7
   4   2  -5 66.6220  2.8442   2
   4   2  -5 66.7746  2.7858   4
   4   2  -5 70.5823  2.5227   5
   4   2  -5 66.3135  3.4968   7
   4   2  -5 65.7738  3.2414   1
   4   2  -5 67.0353  2.2999   6
  -4  -2   5 60.3340  3.1730   7
  -4  -2   5 62.2547  2.9928   1
  -4  -2   5 61.7261  3.5668   2
  -4  -2   5 70.5435  3.8060   7
   3   2  -5 32.1845  1.8881   7
   3   2  -5 29.8939  1.3016   6
   3   2  -5 33.1199  2.0015   1
   3   2  -5 33.7489  1.9691   2
   3   2  -5 30.8332  1.4379   5
   3   2  -5 31.1683  1.8224   4
   3   2  -5 29.4408  2.0691   7
  -3  -2   5 29.7202  1.5309   5
  -3  -2   5 35.4678  2.5523   2
  -3  -2   5 28.3713  1.9683   7
  -3  -2   5 29.4233  2.0152   1
   2   2  -5 79.8756  2.1585   6
   2   2  -5 77.8627  3.1488   7
   2   2  -5 78.0984  2.7579   2
   2   2  -5 76.4137  3.1202   7
   2   2  -5 79.0546  2.9538   4
   2   2  -5 79.4337  2.4146   5
   2   2  -5 73.6310  2.8572   1
  -2  -2   5 79.3111  2.9446   1
  -2  -2   5 78.4044  3.3385   7
  -2  -2   5 72.9790  3.0214   2
  -2  -2   5 77.1256  2.4362   5
  -2  -2   5 74.3695  2.1245   6
   1   2  -5 984.255  28.528   4
   1   2  -5 995.682  26.624   1
  -1  -2   5 1032.65   34.60   7
  -1  -2   5 956.735  24.692   6
  -1  -2   5 1024.99   26.76   1
  -1  -2   5 961.594  27.343   2
  -1  -2   5 976.501  27.346   2
  -1  -2   5 976.652  27.385   5
  -1  -2   5 994.235  34.558   7
   0   2  -5 574.910  15.301   1
   0   2  -5 575.896  16.817   4
   0  -2   5 571.907  15.791   2
   0  -2   5 599.140  15.530   1
   0  -2   5 571.087  15.467   1
   0  -2   5 535.947  15.824   2
  -1   2  -5 772.283  22.391   4
   1  -2   5 762.079  20.439   1
   1  -2   5 756.806  20.485   1
  -2   2  -5 1543.68   44.13   4
   2  -2   5 1515.18   46.97   3
  -3   2  -5 15.2143  1.8773   4
   3  -2   5 12.4488  0.7931   1
   3  -2   5 12.3228  0.8992   1
   3  -2   5 10.2638  1.5738   3
  -4   2  -5 25.6665  2.2769   3
  -4   2  -5 32.1375  2.6044   4
   4  -2   5 29.2814  1.5326   1
   4  -2   5 26.4679  1.9816   5
   4  -2   5 25.4463  1.4891   2
   4  -2   5 28.3091  1.2740   2
   4  -2   5 28.7712  2.2589   3
  -5   2  -5 2.62770 1.80062   3
   5  -2   5 1.90170 1.64718   5
   5  -2   5 1.33073 1.02081   2
   5  -2   5 0.99003 1.14881   1
   6  -2   5 4.67269 1.55704   2
   6  -2   5 4.71515 1.52400   1
   6  -2   5 0.89966 2.08496   6
   7  -2   5 48.6229  3.4471   6
   7  -2   5 45.2858  3.0075   1
   7  -2   5 46.2562  3.2913   2
   8  -2   5 50.2716  3.7602   6
   8  -2   5 55.9541  3.8042   2
   8  -2   5 58.0233  3.7087   1
   9   1  -5 23.4735  4.0167   1
   9   1  -5 29.1159  3.8028   2
   8   1  -5 121.840   5.566   2
   8   1  -5 114.150   5.940   1
   8   1  -5 117.650   4.816   6
   7   1  -5 33.2448  2.3688   6
   7   1  -5 41.8649  3.6686   1
   7   1  -5 32.9631  2.9690   2
  -7  -1   5 30.9393  2.7175   1
   6   1  -5 11.4610  2.4097   1
   6   1  -5 8.87320 1.61899   5
   6   1  -5 13.5067  2.1291   2
   6   1  -5 13.5178  1.6392   6
  -6  -1   5 10.1842  2.1238   7
  -6  -1   5 15.3527  2.1232   1
   5   1  -5 44.9953  3.0040   1
   5   1  -5 43.9796  2.1804   4
   5   1  -5 46.0373  2.6932   2
   5   1  -5 46.1765  2.3773   5
   5   1  -5 40.3057  2.6715   7
   5   1  -5 43.4081  2.2317   6
  -5  -1   5 40.6363  2.6135   7
  -5  -1   5 43.9461  3.3349   2
  -5  -1   5 38.2622  3.0535   7
  -5  -1   5 46.6607  2.7086   1
   4   1  -5 0.59182 0.97687   5
   4   1  -5 -2.8340  1.5422   1
   4   1  -5 -0.1342  1.1914   2
   4   1  -5 -0.3511  0.8998   6
   4   1  -5 0.32769 1.10806   7
   4   1  -5 -0.0360  0.8915   4
  -4  -1   5 -0.0470  1.3267   1
  -4  -1   5 0.17106 1.02744   5
  -4  -1   5 0.28918 1.44307   7
  -4  -1   5 -0.4138  1.1603   7
  -4  -1   5 -2.3242  1.3328   2
   3   1  -5 784.274  22.934   4
   3   1  -5 772.409  21.968   1
   3   1  -5 824.224  20.071   6
   3   1  -5 811.499  28.079   7
   3   1  -5 817.337  22.339   5
   3   1  -5 793.774  22.249   2
   3   1  -5 760.949  28.196   7
  -3  -1   5 813.229  21.861   1
  -3  -1   5 785.549  22.354   5
  -3  -1   5 821.673  28.352   7
  -3  -1   5 815.130  22.572   2
  -3  -1   5 761.440  28.104   7
   2   1  -5 1451.99   40.08   2
   2   1  -5 1486.80   40.34   5
   2   1  -5 1444.16   41.60   4
   2   1  -5 1493.58   36.32   6
   2   1  -5 1422.53   50.74   7
   2   1  -5 1442.19   50.68   7
   2   1  -5 1421.08   39.28   1
  -2  -1   5 1521.53   50.93   7
  -2  -1   5 1453.22   40.31   2
  -2  -1   5 1481.91   39.26   1
  -2  -1   5 1407.85   36.32   6
  -2  -1   5 1424.55   40.34   5
  -2  -1   5 1470.38   50.81   7
   1   1  -5 13.7699  0.7385   7
   1   1  -5 10.2423  0.7113   7
   1   1  -5 10.3757  1.0872   4
   1   1  -5 9.41496 0.92293   1
  -1  -1   5 9.33105 0.79149   5
  -1  -1   5 9.20508 1.01796   2
  -1  -1   5 8.91970 1.01985   7
  -1  -1   5 9.69268 1.03726   1
  -1  -1   5 10.8375  0.7192   6
   0   1  -5 548.834  16.097   4
   0  -1   5 557.107  19.062   7
   0  -1   5 537.856  15.180   2
   0  -1   5 521.314  15.194   2
   0  -1   5 535.960  14.899   1
   0  -1   5 557.999  13.864   6
   0  -1   5 530.335  14.900   1
   0  -1   5 586.537  19.062   7
  -1   1  -5 478.690  14.192   4
   1  -1   5 477.278  12.886   1
   1  -1   5 458.643  15.105   3
   1  -1   5 490.026  12.916   1
  -2   1  -5 13.2359  1.5339   4
   2  -1   5 13.8284  1.4477   3
   2  -1   5 14.3419  0.7041   1
   2  -1   5 11.7689  0.8068   1
  -3   1  -5 6.89728 1.65348   4
  -3   1  -5 4.79432 1.32845   3
   3  -1   5 7.14022 0.57524   1
   3  -1   5 6.39189 1.37800   3
   3  -1   5 5.72427 0.60028   1
  -4   1  -5 110.098   4.416   3
   4  -1   5 106.732   3.364   1
   4  -1   5 110.374   3.302   2
   4  -1   5 106.223   3.317   1
   4  -1   5 110.812   3.542   2
  -5   1  -5 41.6246  2.8819   3
   5  -1   5 41.1449  2.1113   2
   5  -1   5 42.6395  2.2184   1
   5  -1   5 35.1847  2.6560   5
   5  -1   5 40.6405  1.9281   7
   5  -1   5 41.1121  1.8387   7
   6  -1   5 63.9908  3.0085   7
   6  -1   5 62.3295  2.9394   1
   6  -1   5 62.3009  3.0429   2
   7  -1   5 161.673   5.942   6
   7  -1   5 158.384   5.450   1
   7  -1   5 157.618   5.585   2
   8  -1   5 2.79342 2.59815   6
   8  -1   5 3.99359 2.21373   1
   8  -1   5 1.45525 2.31299   2
   9   0  -5 33.8383  3.2831   6
   8   0  -5 9.93862 3.28222   1
   8   0  -5 9.78521 3.00475   2
   8   0  -5 9.88517 2.40080   6
   7   0  -5 1.83978 1.91922   6
   7   0  -5 3.62511 2.87218   1
   7   0  -5 4.35651 2.45190   2
  -7   0   5 4.91628 2.00221   1
   6   0  -5 95.5492  3.8809   6
   6   0  -5 104.912   4.729   2
   6   0  -5 99.2988  4.1403   5
   6   0  -5 99.4067  4.7647   1
  -6   0   5 105.897   4.371   1
   5   0  -5 3.64505 1.31514   6
   5   0  -5 4.23707 1.66682   2
   5   0  -5 7.80269 1.63815   7
   5   0  -5 3.87317 1.33039   5
   5   0  -5 3.48544 2.01711   1
  -5   0   5 1.98647 1.72988   2
  -5   0   5 5.70159 1.41941   5
  -5   0   5 4.00046 1.56056   1
  -5   0   5 2.82558 1.53936   7
  -5   0   5 4.34670 1.40930   7
   4   0  -5 839.881  23.911   5
   4   0  -5 851.178  23.588   1
   4   0  -5 879.843  29.998   7
   4   0  -5 842.325  23.800   2
   4   0  -5 859.251  21.515   6
   4   0  -5 834.930  24.251   4
  -4   0   5 811.350  23.953   5
  -4   0   5 812.195  29.907   7
  -4   0   5 883.774  30.183   7
  -4   0   5 856.227  24.010   2
  -4   0   5 847.935  23.290   1
   3   0  -5 654.852  19.200   4
   3   0  -5 661.388  18.762   2
   3   0  -5 674.057  18.879   5
   3   0  -5 675.813  16.955   6
   3   0  -5 667.155  18.617   1
   3   0  -5 646.694  23.626   7
  -3   0   5 648.463  19.026   2
  -3   0   5 680.918  18.909   5
  -3   0   5 659.517  23.676   7
  -3   0   5 684.320  23.876   7
  -3   0   5 692.828  18.501   1
   2   0  -5 304.671   8.727   2
   2   0  -5 311.277   8.729   5
   2   0  -5 303.984  10.896   7
   2   0  -5 293.483   8.719   1
   2   0  -5 306.814   7.819   6
   2   0  -5 292.006   8.923   4
  -2   0   5 296.329  10.969   7
  -2   0   5 305.907   8.653   1
  -2   0   5 293.847   8.938   2
  -2   0   5 304.830   8.757   5
   1   0  -5 1625.30   48.05   4
   1   0  -5 1672.35   41.97   6
   1   0  -5 1644.79   46.20   2
   1   0  -5 1724.50   58.57   7
   1   0  -5 1695.24   58.43   7
   1   0  -5 1664.01   45.21   1
  -1   0   5 1731.65   58.62   7
  -1   0   5 1701.38   46.66   5
  -1   0   5 1649.23   45.20   1
  -1   0   5 1673.21   46.39   2
  -1   0   5 1719.95   58.60   7
   0   0  -5 583.404  17.228   4
   0   0  -5 589.387  16.007   1
   0   0   5 611.778  20.673   7
   0   0   5 588.959  16.067   1
   0   0   5 568.307  16.447   2
   0   0   5 593.799  16.092   1
  -1   0  -5 16.2703  0.7613   1
  -1   0  -5 18.1919  1.4559   4
   1   0   5 14.8974  0.9168   1
   1   0   5 15.2019  1.3678   3
   1   0   5 16.1183  1.1007   2
   1   0   5 14.4723  0.8752   2
  -2   0  -5 1.24023 1.18048   4
   2   0   5 1.93008 0.50245   1
   2   0   5 1.87377 0.49447   2
   2   0   5 3.19349 0.92805   3
   2   0   5 3.25771 0.53493   1
   2   0   5 2.68830 0.41106   2
  -3   0  -5 825.818  26.517   3
   3   0   5 839.531  23.524   2
   3   0   5 885.690  22.983   1
   3   0   5 861.888  23.503   2
   3   0   5 882.182  22.983   1
   3   0   5 847.127  23.525   2
   3   0   5 841.704  26.536   3
  -4   0  -5 32.0631  2.2444   3
   4   0   5 30.6928  1.7816   2
   4   0   5 29.2510  1.6798   1
   4   0   5 30.4931  1.5818   2
   4   0   5 29.2674  1.5181   1
  -5   0  -5 787.519  24.626   3
   5   0   5 784.715  27.295   7
   5   0   5 793.726  21.735   2
   5   0   5 748.161  27.455   7
   5   0   5 788.258  21.258   1
   6   0   5 121.849   4.943   7
   6   0   5 125.637   4.375   2
   6   0   5 115.309   4.276   1
   7   0   5 6.15090 1.90738   2
   7   0   5 7.62229 1.92360   1
   8   0   5 4.10314 2.14036   1
   8   0   5 3.48433 2.75348   6
   8   0   5 4.70796 2.31557   2
   8  -1  -5 10.5995  2.8847   2
   8  -1  -5 11.1583  3.3968   1
   8  -1  -5 9.69691 2.60269   6
   7  -1  -5 1.97025 2.06264   6
   7  -1  -5 5.90018 2.54904   2
   7  -1  -5 0.01955 2.67738   1
   6  -1  -5 82.2231  4.4242   1
   6  -1  -5 90.0967  3.7631   6
   6  -1  -5 87.0074  4.4374   2
  -6   1   5 81.5234  3.7235   1
  -6   1   5 81.1124  3.9182   7
   5  -1  -5 369.046  10.181   6
   5  -1  -5 393.779  11.563   1
   5  -1  -5 364.343  14.221   7
   5  -1  -5 388.278  13.950   7
   5  -1  -5 369.989  11.272   5
   5  -1  -5 370.374  11.217   2
  -5   1   5 397.158  11.367   2
  -5   1   5 384.659  10.988   1
  -5   1   5 360.135  13.680   7
  -5   1   5 376.578  13.790   7
  -5   1   5 365.525  11.363   5
   4  -1  -5 405.335  15.098   7
   4  -1  -5 419.792  12.211   5
   4  -1  -5 397.114  15.291   7
   4  -1  -5 420.758  10.950   6
   4  -1  -5 418.282  12.138   2
   4  -1  -5 425.244  12.289   1
  -4   1   5 443.482  15.223   7
  -4   1   5 402.957  12.216   5
  -4   1   5 411.044  11.892   1
  -4   1   5 408.967  15.029   7
  -4   1   5 422.988  12.252   2
   3  -1  -5 187.758   5.944   5
   3  -1  -5 192.972   5.977   2
   3  -1  -5 191.807   5.387   6
   3  -1  -5 178.528   7.464   7
   3  -1  -5 198.370   7.333   7
   3  -1  -5 201.678   6.236   1
   3  -1  -5 183.585   5.675   4
  -3   1   5 209.965   7.541   7
  -3   1   5 194.744   6.173   2
  -3   1   5 190.896   7.330   7
  -3   1   5 189.673   5.937   1
  -3   1   5 195.129   5.996   5
   2  -1  -5 803.080  27.782   7
   2  -1  -5 734.302  27.806   7
   2  -1  -5 820.579  22.207   5
   2  -1  -5 739.280  22.600   4
   2  -1  -5 801.873  19.952   6
   2  -1  -5 800.095  21.719   1
   2  -1  -5 790.314  22.018   2
  -2   1   5 819.313  21.626   1
  -2   1   5 766.742  27.799   7
  -2   1   5 783.653  22.194   2
  -2   1   5 790.716  22.220   5
  -2   1   5 820.299  27.948   7
   1  -1  -5 78.4682  2.4376   6
   1  -1  -5 71.3057  2.7199   4
   1  -1  -5 79.1410  2.6354   5
   1  -1  -5 76.5319  3.1671   7
   1  -1  -5 76.7682  2.6468   2
   1  -1  -5 74.7273  3.1716   7
   1  -1  -5 78.7197  2.8921   1
  -1   1   5 82.6871  2.7695   5
  -1   1   5 78.0966  3.3215   7
  -1   1   5 76.2338  2.8252   2
  -1   1   5 74.2768  3.2893   7
  -1   1   5 78.7414  2.8218   1
   0  -1  -5 0.26620 0.39677   2
   0  -1  -5 0.11246 0.65337   6
   0  -1  -5 1.29632 0.50676   7
   0  -1  -5 1.98536 0.65345   1
   0  -1  -5 1.18032 0.80160   4
   0   1   5 1.83074 0.77799   7
   0   1   5 1.48723 0.71320   2
   0   1   5 1.26485 0.74220   7
   0   1   5 1.48287 0.72945   5
   0   1   5 2.10672 0.73726   1
  -1  -1  -5 1132.85   29.90   1
  -1  -1  -5 1075.49   32.04   4
   1   1   5 1137.48   38.74   7
   1   1   5 1090.44   30.67   2
   1   1   5 1106.64   38.78   7
   1   1   5 1106.92   29.94   1
   1   1   5 1146.29   34.17   3
  -2  -1  -5 2299.85   70.20   3
   2   1   5 2341.45   80.20   7
   2   1   5 2332.42   61.79   1
   2   1   5 2296.85   61.66   1
   2   1   5 2341.27   70.21   3
   2   1   5 2318.81   80.16   7
   2   1   5 2299.02   63.20   2
   2   1   5 2238.98   63.17   2
  -3  -1  -5 209.523   5.639   1
  -3  -1  -5 196.585   6.940   3
   3   1   5 206.170   5.830   1
   3   1   5 209.318   7.301   7
   3   1   5 207.895   5.825   1
   3   1   5 205.836   5.938   2
   3   1   5 195.965   5.929   2
   3   1   5 205.017   6.961   3
  -4  -1  -5 768.090  24.520   3
   4   1   5 801.529  21.311   1
   4   1   5 756.887  21.820   2
   4   1   5 780.901  21.792   2
   4   1   5 810.075  27.452   7
   4   1   5 794.687  21.275   1
  -5  -1  -5 340.910  11.691   3
   5   1   5 356.128  10.216   2
   5   1   5 364.730  12.686   7
   5   1   5 347.902   9.991   1
   6   1   5 2.75970 1.48253   2
   6   1   5 2.16193 1.54302   1
   6   1   5 0.55115 1.28013   7
   7   1   5 6.41772 1.86402   2
   7   1   5 3.37670 1.85237   1
   8   1   5 22.8050  2.5768   1
   8   1   5 20.9013  2.7371   2
   9   1   5 10.1075  3.0817   6
   9   1   5 7.27796 2.77479   1
   9   1   5 5.65940 2.86759   2
   8  -2  -5 2.28037 2.42823   6
   8  -2  -5 -0.4916  3.4786   1
   8  -2  -5 4.71701 3.15445   2
   7  -2  -5 3.67385 2.48988   2
   7  -2  -5 7.73471 2.91363   1
   7  -2  -5 6.20460 2.29470   6
   6  -2  -5 372.941  11.664   1
   6  -2  -5 363.367  10.262   6
   6  -2  -5 367.725  11.453   2
  -6   2   5 360.395  10.891   1
   5  -2  -5 193.806   5.903   6
   5  -2  -5 191.800   6.411   5
   5  -2  -5 197.956   6.708   2
   5  -2  -5 197.855   7.015   1
  -5   2   5 191.184   7.403   7
  -5   2   5 187.031   6.271   1
  -5   2   5 182.008   7.308   7
   4  -2  -5 66.9012  2.9467   6
   4  -2  -5 61.2045  3.5263   7
   4  -2  -5 63.9066  3.1582   2
   4  -2  -5 65.9392  3.4159   7
   4  -2  -5 66.9581  3.5282   1
   4  -2  -5 66.3328  2.9670   5
  -4   2   5 64.9288  2.9973   5
  -4   2   5 68.5078  3.2951   7
  -4   2   5 67.4301  3.0624   1
  -4   2   5 69.3309  3.1983   7
  -4   2   5 67.9000  3.2537   2
   3  -2  -5 -0.5802  1.0848   7
   3  -2  -5 3.88440 1.24026   7
   3  -2  -5 0.02020 1.01272   5
   3  -2  -5 0.55033 1.05826   6
   3  -2  -5 1.57569 1.18083   2
   3  -2  -5 0.41844 1.42121   1
  -3   2   5 1.01250 1.16550   1
  -3   2   5 -0.4752  1.1590   2
  -3   2   5 0.73059 0.98576   7
  -3   2   5 1.70416 1.05130   5
  -3   2   5 0.38854 1.08220   7
   2  -2  -5 28.4267  1.7101   6
   2  -2  -5 21.7063  1.6559   7
   2  -2  -5 20.7761  1.4151   2
   2  -2  -5 21.4912  1.7151   7
   2  -2  -5 25.3100  1.7504   1
   2  -2  -5 20.3093  1.4748   5
  -2   2   5 18.8744  1.4105   5
  -2   2   5 19.5997  1.7186   7
  -2   2   5 22.5910  1.8511   7
  -2   2   5 20.6110  1.5548   1
  -2   2   5 19.3940  1.4548   2
   1  -2  -5 765.347  21.333   2
   1  -2  -5 740.705  21.499   5
   1  -2  -5 764.337  20.856   1
   1  -2  -5 782.579  19.366   6
   1  -2  -5 755.289  26.860   7
   1  -2  -5 760.520  26.879   7
  -1   2   5 766.510  20.952   1
  -1   2   5 793.949  26.993   7
  -1   2   5 780.082  21.576   5
  -1   2   5 719.346  26.892   7
  -1   2   5 769.132  21.360   2
   0  -2  -5 2207.60   54.98   6
   0  -2  -5 2214.57   58.94   1
   0  -2  -5 2190.81   76.84   7
   0  -2  -5 2227.26   60.43   2
   0  -2  -5 2139.13   76.80   7
   0   2   5 2111.52   76.54   7
   0   2   5 2275.34   76.52   7
   0   2   5 2231.60   60.44   2
   0   2   5 2223.51   59.08   1
   0   2   5 2328.03   66.86   3
   0   2   5 2058.98   61.03   5
  -1  -2  -5 8.04213 0.75774   1
  -1  -2  -5 9.13914 0.81410   7
  -1  -2  -5 8.48072 0.81302   7
   1   2   5 7.15691 0.94960   7
   1   2   5 9.14609 0.85956   2
   1   2   5 5.89512 0.92582   3
   1   2   5 9.14351 0.91457   7
  -2  -2  -5 273.981   7.686   1
  -2  -2  -5 282.141   8.959   3
   2   2   5 269.444   7.754   1
   2   2   5 272.391   7.933   2
   2   2   5 280.553   9.939   7
   2   2   5 284.069   8.938   3
   2   2   5 276.778   9.974   7
  -3  -2  -5 1373.04   36.28   1
  -3  -2  -5 1348.05   41.48   3
   3   2   5 1326.04   47.19   7
   3   2   5 1354.27   36.38   1
   3   2   5 1387.69   47.13   7
   3   2   5 1332.48   37.27   2
  -4  -2  -5 88.2943  2.8528   1
  -4  -2  -5 87.9038  3.7142   3
   4   2   5 88.3516  3.2241   2
   4   2   5 92.8621  3.2418   1
   4   2   5 96.8842  3.7243   7
   4   2   5 89.1742  3.9047   7
   5   2   5 158.572   5.967   7
   5   2   5 155.964   4.990   2
   5   2   5 151.767   4.896   1
   5   2   5 142.890   6.236   7
   6   2   5 79.5675  3.4707   2
   6   2   5 72.8444  3.3052   1
   6   2   5 76.9965  3.6835   7
   6   2   5 68.4570  4.1072   7
   7   2   5 9.10944 2.39245   7
   7   2   5 8.00035 1.97256   1
   7   2   5 6.14681 2.01415   2
   8   2   5 41.7134  3.1456   2
   8   2   5 43.1212  3.0992   1
   9   2   5 69.3444  4.3126   1
   9   2   5 68.9427  4.6474   2
   8  -3  -5 18.9522  3.1247   6
   8  -3  -5 14.6471  3.7628   1
   8  -3  -5 19.5046  3.6360   2
   7  -3  -5 39.8830  3.6335   2
   7  -3  -5 32.3217  2.9007   6
   7  -3  -5 39.3377  3.9509   1
   6  -3  -5 25.8186  2.4292   6
   6  -3  -5 33.0716  3.0379   2
   6  -3  -5 32.4402  3.4792   1
   5  -3  -5 4.44412 1.86832   2
   5  -3  -5 5.87897 1.84419   6
   5  -3  -5 3.38689 2.21515   1
   5  -3  -5 5.33023 1.80409   5
  -5   3   5 3.74521 1.25114   7
  -5   3   5 7.12626 1.65571   1
   4  -3  -5 3.40127 1.40035   6
   4  -3  -5 1.03396 1.30907   5
   4  -3  -5 3.61034 1.81872   1
   4  -3  -5 -0.0937  1.5630   2
   4  -3  -5 2.55609 1.49118   7
  -4   3   5 0.04414 1.10763   7
  -4   3   5 4.45209 1.52234   5
  -4   3   5 0.50373 1.27458   2
  -4   3   5 2.61241 1.18616   7
  -4   3   5 -0.1735  1.4145   1
   3  -3  -5 0.41365 1.43421   1
   3  -3  -5 2.48810 1.36738   2
   3  -3  -5 4.20395 1.19733   6
   3  -3  -5 -0.3665  1.1231   5
   3  -3  -5 1.14492 1.18819   7
   3  -3  -5 1.27106 1.26687   7
  -3   3   5 1.61444 1.10020   7
  -3   3   5 0.00665 1.14502   2
  -3   3   5 1.72198 1.26319   1
  -3   3   5 1.32577 1.20834   5
  -3   3   5 1.01956 1.12807   7
   2  -3  -5 79.4472  3.5639   7
   2  -3  -5 74.9391  2.8764   6
   2  -3  -5 75.5076  2.9811   5
   2  -3  -5 73.4703  3.0733   1
   2  -3  -5 80.1594  3.2559   2
   2  -3  -5 74.7881  3.4689   7
  -2   3   5 75.3569  3.0068   5
  -2   3   5 77.7964  3.4612   7
  -2   3   5 76.6692  2.9354   2
  -2   3   5 80.6931  3.4622   7
  -2   3   5 75.8843  3.1412   1
   1  -3  -5 1708.16   46.97   5
   1  -3  -5 1678.03   42.28   6
   1  -3  -5 1654.29   46.55   2
   1  -3  -5 1712.01   58.83   7
   1  -3  -5 1706.48   58.81   7
   1  -3  -5 1728.18   45.42   1
  -1   3   5 1620.31   58.84   7
  -1   3   5 1685.20   45.52   1
  -1   3   5 1707.76   47.01   5
  -1   3   5 1644.91   58.77   7
  -1   3   5 1697.75   46.48   2
   0  -3  -5 423.248  11.807   1
   0  -3  -5 426.132  11.049   6
   0  -3  -5 428.598  15.223   7
   0  -3  -5 423.739  15.170   7
   0  -3  -5 421.650  12.180   2
   0   3   5 444.835  13.180   3
   0   3   5 437.145  12.348   5
   0   3   5 416.980  11.988   1
   0   3   5 422.902  12.071   2
   0   3   5 406.823  15.304   7
  -1  -3  -5 749.432  20.069   1
  -1  -3  -5 733.555  20.583   2
  -1  -3  -5 739.484  25.918   7
  -1  -3  -5 750.464  18.889   6
  -1  -3  -5 751.525  25.963   7
  -1  -3  -5 731.133  22.711   3
   1   3   5 735.807  25.992   7
   1   3   5 715.685  26.062   7
   1   3   5 747.580  20.580   2
   1   3   5 737.627  22.683   3
  -2  -3  -5 833.181  29.300   7
  -2  -3  -5 810.231  23.254   2
  -2  -3  -5 856.806  29.292   7
  -2  -3  -5 847.777  22.719   1
  -2  -3  -5 852.245  25.844   3
   2   3   5 821.358  29.537   7
   2   3   5 854.626  22.803   1
   2   3   5 847.968  29.459   7
   2   3   5 834.303  23.313   2
  -3  -3  -5 20.1999  1.6266   3
  -3  -3  -5 18.9430  1.3835   1
   3   3   5 18.1151  1.6890   7
   3   3   5 21.2754  1.6112   2
   3   3   5 18.5459  1.3178   1
   3   3   5 20.0841  1.5199   7
  -4  -3  -5 120.782   3.677   1
  -4  -3  -5 116.186   4.442   3
   4   3   5 117.856   3.831   1
   4   3   5 120.248   4.712   7
   4   3   5 112.965   4.901   7
   4   3   5 111.991   3.998   2
  -5  -3  -5 277.265   7.886   1
  -5  -3  -5 265.941   9.310   3
   5   3   5 276.318  10.223   7
   5   3   5 283.219   8.106   1
   5   3   5 270.260  10.482   7
   5   3   5 279.137   8.266   2
   6   3   5 1.71594 1.56600   2
   6   3   5 0.97434 1.61708   1
   6   3   5 0.77435 1.77025   7
   6   3   5 0.40302 1.42817   7
   7   3   5 110.423   5.824   7
   7   3   5 121.199   4.698   1
   7   3   5 120.910   4.905   2
   8   3   5 149.988   5.719   1
   8   3   5 143.774   5.757   2
   9   3   5 7.78222 2.81353   1
   9   3   5 4.41601 2.82291   2
   8  -4  -5 17.7649  3.0968   6
   8  -4  -5 21.0328  3.8697   2
   8  -4  -5 14.5382  3.8861   1
   7  -4  -5 21.0597  3.4268   2
   7  -4  -5 25.4600  3.8230   1
   7  -4  -5 16.6223  2.9623   6
   6  -4  -5 -3.0265  2.4655   2
   6  -4  -5 -1.3133  2.2129   6
   6  -4  -5 -3.8227  2.7813   1
   5  -4  -5 0.47146 2.10293   2
   5  -4  -5 1.96877 2.30240   1
   5  -4  -5 -0.6295  1.7179   6
  -5   4   5 -0.8322  1.6788   1
   4  -4  -5 1.84269 1.48504   6
   4  -4  -5 2.80905 1.65489   7
   4  -4  -5 3.43130 2.09081   1
   4  -4  -5 -0.9659  1.6089   2
   4  -4  -5 3.22920 1.52398   5
   4  -4  -5 4.32213 1.68803   7
  -4   4   5 0.94135 1.60467   1
  -4   4   5 2.16857 1.14634   7
  -4   4   5 3.64212 1.14905   7
   3  -4  -5 372.991  11.504   5
   3  -4  -5 366.627  14.147   7
   3  -4  -5 391.835  11.333   1
   3  -4  -5 403.464  11.536   2
   3  -4  -5 390.509  10.377   6
  -3   4   5 412.796  11.248   1
  -3   4   5 369.507  11.493   5
  -3   4   5 379.335  11.192   2
  -3   4   5 392.459  13.868   7
  -3   4   5 363.800  13.809   7
   2  -4  -5 911.326  33.506   7
   2  -4  -5 946.477  24.217   6
   2  -4  -5 962.098  33.570   7
   2  -4  -5 965.822  26.081   1
   2  -4  -5 954.328  26.899   5
   2  -4  -5 958.391  26.666   2
  -2   4   5 978.885  26.526   2
  -2   4   5 971.085  33.402   7
  -2   4   5 911.592  26.894   5
  -2   4   5 969.945  26.113   1
  -2   4   5 919.849  33.393   7
   1  -4  -5 4.75037 1.17810   1
   1  -4  -5 3.71437 1.21361   7
   1  -4  -5 3.68153 1.03570   7
   1  -4  -5 4.62027 1.07998   5
   1  -4  -5 3.54328 1.21956   2
   1  -4  -5 3.79158 1.06186   6
  -1   4   5 3.70579 0.55856   3
  -1   4   5 2.59242 1.09301   5
  -1   4   5 2.15488 1.04705   7
  -1   4   5 2.87449 1.04468   7
  -1   4   5 3.48942 1.04436   2
  -1   4   5 5.24206 1.31822   1
   0  -4  -5 446.800  12.426   1
   0  -4  -5 461.443  12.854   2
   0  -4  -5 453.604  16.060   7
   0  -4  -5 443.472  11.646   6
   0  -4  -5 443.926  15.936   7
   0   4   5 455.103  13.683   3
   0   4   5 448.972  15.951   7
   0   4   5 451.438  12.657   1
   0   4   5 439.058  12.680   2
   0   4   5 429.388  16.089   7
   0   4   5 431.038  12.957   5
  -1  -4  -5 152.169   4.613   6
  -1  -4  -5 156.024   5.881   7
  -1  -4  -5 158.994   6.031   7
  -1  -4  -5 158.662   4.781   1
  -1  -4  -5 155.126   4.994   2
  -1  -4  -5 158.173   5.113   3
   1   4   5 148.351   5.042   5
   1   4   5 153.235   6.075   7
   1   4   5 154.737   4.806   2
  -2  -4  -5 1.91164 0.91702   2
  -2  -4  -5 4.37154 0.88857   7
  -2  -4  -5 4.43169 0.94075   3
  -2  -4  -5 9.70240 1.12183   7
  -2  -4  -5 4.11994 0.93323   1
   2   4   5 2.85148 0.95715   7
   2   4   5 2.23269 0.95410   2
   2   4   5 4.34564 1.12989   7
   2   4   5 4.67944 1.04074   1
  -3  -4  -5 128.884   3.999   1
  -3  -4  -5 131.303   4.238   2
  -3  -4  -5 129.782   4.840   7
  -3  -4  -5 125.952   4.575   3
   3   4   5 126.710   5.270   7
   3   4   5 132.069   4.257   2
   3   4   5 124.892   5.050   7
   3   4   5 124.544   4.147   1
  -4  -4  -5 133.352   4.273   1
  -4  -4  -5 129.116   4.932   3
  -4  -4  -5 130.832   4.850   7
  -4  -4  -5 134.910   4.851   7
   4   4   5 136.056   5.379   7
   4   4   5 134.434   5.600   7
   4   4   5 134.647   4.489   2
   4   4   5 134.902   4.391   1
  -5  -4  -5 53.4004  2.4571   1
   5   4   5 50.8128  3.2595   7
   5   4   5 52.9247  2.6564   2
   5   4   5 54.8789  2.6760   1
   5   4   5 54.4162  2.9783   7
   6   4   5 218.356   6.912   1
   6   4   5 221.464   7.041   2
   6   4   5 207.851   8.790   7
   7   4   5 185.741   6.460   2
   7   4   5 182.584   6.365   1
   8   4   5 5.46508 2.49979   2
   8   4   5 3.67187 2.45174   1
   9   4   5 3.07383 2.87924   1
   9   4   5 3.45247 2.94938   2
   7  -5  -5 3.20513 3.30089   2
   7  -5  -5 1.37260 3.54892   1
   7  -5  -5 3.10331 2.71121   6
   6  -5  -5 24.3030  3.4301   1
   6  -5  -5 15.5233  2.5622   6
   6  -5  -5 15.0774  3.1042   2
   5  -5  -5 7.99537 2.23772   6
   5  -5  -5 6.12799 2.69084   1
   5  -5  -5 5.53951 2.31149   2
   4  -5  -5 183.054   6.712   1
   4  -5  -5 189.074   6.740   2
   4  -5  -5 177.225   5.814   6
  -4   5   5 184.379   6.169   1
   3  -5  -5 260.173   8.247   1
   3  -5  -5 275.466   7.568   6
   3  -5  -5 274.884  10.186   7
   3  -5  -5 260.189  10.106   7
   3  -5  -5 263.790   8.338   2
  -3   5   5 253.552   8.159   3
  -3   5   5 269.659   8.095   1
  -3   5   5 258.178   9.647   7
  -3   5   5 258.127   9.649   7
   2  -5  -5 3.09610 1.36643   1
   2  -5  -5 3.81609 1.61804   2
   2  -5  -5 3.26709 1.34330   7
   2  -5  -5 2.97633 1.33274   5
   2  -5  -5 1.79801 1.35566   6
  -2   5   5 1.66877 1.60558   1
  -2   5   5 2.61692 1.08215   7
  -2   5   5 4.27759 1.32838   5
  -2   5   5 2.15697 1.17678   2
  -2   5   5 2.29819 1.18260   7
   1  -5  -5 278.169  10.411   7
   1  -5  -5 270.115   8.712   2
   1  -5  -5 281.933   7.769   6
   1  -5  -5 282.814   8.602   5
   1  -5  -5 284.435   8.337   1
   1  -5  -5 287.754  10.591   7
  -1   5   5 281.759  10.427   7
  -1   5   5 281.318   8.335   2
  -1   5   5 285.019   8.592   5
  -1   5   5 272.427  10.304   7
  -1   5   5 281.900   8.518   1
   0  -5  -5 1.04340 1.07305   6
   0  -5  -5 1.72520 1.03581   7
   0  -5  -5 2.57470 1.29722   2
   0  -5  -5 2.81609 1.20573   7
   0  -5  -5 3.12370 1.13533   1
   0   5   5 1.58176 1.03469   2
   0   5   5 2.88769 1.02560   7
   0   5   5 1.39578 1.21953   7
   0   5   5 1.52746 1.26563   1
   0   5   5 4.84244 1.20106   5
  -1  -5  -5 50.1961  2.5667   7
  -1  -5  -5 47.9689  2.2587   1
  -1  -5  -5 51.4590  2.6067   6
  -1  -5  -5 49.8189  2.5401   2
  -1  -5  -5 54.5125  2.8883   7
  -1  -5  -5 50.6897  2.0571   3
   1   5   5 56.2620  2.4653   5
   1   5   5 53.3913  2.4424   2
   1   5   5 48.4981  2.7375   7
   1   5   5 50.1082  2.6023   7
  -2  -5  -5 570.224  17.784   3
  -2  -5  -5 602.529  20.541   7
  -2  -5  -5 566.420  16.287   2
  -2  -5  -5 590.785  15.865   1
  -2  -5  -5 575.445  20.357   7
   2   5   5 576.857  16.242   2
   2   5   5 557.704  20.417   7
   2   5   5 552.431  20.581   7
  -3  -5  -5 294.995  10.469   7
  -3  -5  -5 281.991   9.222   3
  -3  -5  -5 281.227   8.466   2
  -3  -5  -5 288.037   8.163   1
  -3  -5  -5 291.539  10.326   7
   3   5   5 278.930  10.469   7
   3   5   5 272.373  10.658   7
   3   5   5 271.687   8.288   1
   3   5   5 286.092   8.443   2
  -4  -5  -5 0.85500 1.31863   3
  -4  -5  -5 0.51095 1.18048   1
  -4  -5  -5 1.51524 1.16085   2
  -4  -5  -5 1.15970 0.97799   7
   4   5   5 1.35277 1.17634   7
   4   5   5 -0.2127  1.2367   1
   4   5   5 -0.2499  1.4559   7
   4   5   5 1.68264 1.23402   2
  -5  -5  -5 623.554  17.238   1
  -5  -5  -5 610.699  19.757   3
   5   5   5 626.961  17.826   2
   5   5   5 616.964  17.423   1
   5   5   5 641.241  22.372   7
   5   5   5 618.034  22.602   7
   6   5   5 164.165   5.852   2
   6   5   5 161.835   5.712   1
   7   5   5 30.4634  2.7352   1
   7   5   5 28.0102  2.7224   2
   8   5   5 0.10423 2.50005   1
   8   5   5 3.10242 2.58443   2
   9   5   5 2.98800 3.06473   2
   9   5   5 -0.8556  2.8813   1
   7  -6  -5 10.1278  3.9290   1
   7  -6  -5 10.7880  3.8562   2
   7  -6  -5 2.70822 2.91209   6
   6  -6  -5 7.87224 2.60202   6
   6  -6  -5 5.55600 3.46679   1
   6  -6  -5 8.10772 3.29977   2
   5  -6  -5 71.7321  4.8609   2
   5  -6  -5 63.4266  3.6682   6
   5  -6  -5 57.4916  4.2938   1
   4  -6  -5 68.7268  4.3998   2
   4  -6  -5 63.1176  3.8535   1
   4  -6  -5 64.6973  3.7051   6
   3  -6  -5 0.09970 2.04800   2
   3  -6  -5 0.91665 1.56727   7
   3  -6  -5 4.43665 1.69973   5
   3  -6  -5 0.65780 1.80139   1
   3  -6  -5 -0.0887  1.5351   6
  -3   6   5 0.54768 1.00119   7
  -3   6   5 1.98768 1.75694   1
   2  -6  -5 0.71114 1.38961   7
   2  -6  -5 1.17238 1.43519   7
   2  -6  -5 1.54648 1.56375   1
   2  -6  -5 2.89306 1.45010   5
   2  -6  -5 -0.6476  1.8710   2
   2  -6  -5 0.01290 1.48993   6
  -2   6   5 0.04362 1.11037   7
  -2   6   5 1.01813 1.08926   7
  -2   6   5 1.24626 1.63114   1
  -2   6   5 1.17586 1.46734   5
  -2   6   5 -0.0986  1.1882   2
   1  -6  -5 27.2129  2.2425   7
   1  -6  -5 29.0544  2.3602   2
   1  -6  -5 24.6794  1.9382   1
   1  -6  -5 24.9243  2.1758   7
   1  -6  -5 20.2859  1.8547   5
   1  -6  -5 25.8351  1.8796   6
  -1   6   5 28.1542  2.2097   1
  -1   6   5 24.7640  2.1293   7
  -1   6   5 20.6813  1.8295   5
  -1   6   5 27.1736  1.7335   2
  -1   6   5 26.1516  1.9277   7
   0  -6  -5 29.5903  2.5959   7
   0  -6  -5 30.9538  2.1697   7
   0  -6  -5 22.8962  1.8271   6
   0  -6  -5 31.9095  2.2366   2
   0  -6  -5 31.3352  2.1950   1
   0   6   5 29.4864  2.0660   5
   0   6   5 26.8234  2.0294   7
   0   6   5 30.3760  2.2670   7
   0   6   5 31.4886  2.3196   1
   0   6   5 28.7883  1.9514   2
  -1  -6  -5 734.035  22.044   3
  -1  -6  -5 729.154  20.530   2
  -1  -6  -5 723.781  18.646   6
  -1  -6  -5 735.963  19.839   1
  -1  -6  -5 740.867  25.796   7
  -1  -6  -5 704.302  25.514   7
   1   6   5 734.181  25.535   7
   1   6   5 710.567  20.649   5
   1   6   5 720.881  20.232   2
   1   6   5 665.457  25.648   7
  -2  -6  -5 332.351  10.092   2
  -2  -6  -5 332.439  10.694   3
  -2  -6  -5 354.554  12.654   7
  -2  -6  -5 335.188  12.363   7
  -2  -6  -5 340.298   9.735   1
  -2  -6  -5 347.191   9.367   6
   2   6   5 323.559  12.590   7
   2   6   5 342.766  12.417   7
   2   6   5 342.109   9.923   2
   2   6   5 339.774  10.285   5
  -3  -6  -5 157.063   6.281   7
  -3  -6  -5 165.368   5.542   2
  -3  -6  -5 166.466   6.540   7
  -3  -6  -5 158.218   5.619   3
  -3  -6  -5 160.801   5.133   1
   3   6   5 160.101   6.433   7
   3   6   5 165.038   5.437   1
   3   6   5 166.451   5.383   2
   3   6   5 156.060   6.626   7
  -4  -6  -5 221.724   8.185   7
  -4  -6  -5 213.054   7.984   7
  -4  -6  -5 211.996   6.454   1
  -4  -6  -5 214.353   6.829   2
  -4  -6  -5 207.339   7.281   3
   4   6   5 209.178   6.663   2
   4   6   5 201.901   8.461   7
   4   6   5 209.966   6.642   1
  -5  -6  -5 76.8703  3.8217   3
  -5  -6  -5 79.3673  3.3870   1
  -5  -6  -5 75.4373  3.4117   7
   5   6   5 81.5871  3.8351   2
   5   6   5 69.6484  3.4576   1
   6   6   5 6.48711 2.07926   2
   6   6   5 8.24684 2.13216   1
   7   6   5 13.2579  2.3969   1
   7   6   5 10.6713  2.4401   2
   8   6   5 4.43887 2.79969   2
   8   6   5 7.81217 2.75401   1
   9   6   5 7.31634 3.13315   1
   9   6   5 7.45852 3.23410   2
   6  -7  -5 38.9221  4.4148   1
   6  -7  -5 40.8889  3.6817   6
   6  -7  -5 45.3916  4.4041   2
   5  -7  -5 0.94686 2.49203   6
   5  -7  -5 -0.3009  2.8467   1
   5  -7  -5 0.63228 3.04660   2
   4  -7  -5 51.7608  3.2620   6
   4  -7  -5 48.0108  3.8535   2
   4  -7  -5 52.0674  3.7477   1
   3  -7  -5 -5.5221  2.2995   2
   3  -7  -5 0.53192 2.15008   1
   3  -7  -5 -2.5662  1.8364   6
   2  -7  -5 17.3507  2.4954   2
   2  -7  -5 14.9819  1.8984   7
   2  -7  -5 19.0155  2.0211   6
   2  -7  -5 17.7814  2.2341   1
   2  -7  -5 16.2681  2.0237   5
  -2   7   5 18.8333  1.7533   7
  -2   7   5 17.9144  1.5717   4
  -2   7   5 22.0183  2.3610   1
   1  -7  -5 134.702   4.949   5
   1  -7  -5 140.674   5.312   2
   1  -7  -5 133.397   4.895   1
   1  -7  -5 138.066   4.594   6
   1  -7  -5 119.511   5.519   7
  -1   7   5 138.468   5.035   1
  -1   7   5 127.043   5.393   7
  -1   7   5 138.481   5.379   7
  -1   7   5 131.150   4.566   2
   0  -7  -5 245.324   9.323   7
   0  -7  -5 216.897   8.862   7
   0  -7  -5 241.383   7.225   1
   0  -7  -5 242.905   7.631   2
   0   7   5 224.578   8.922   7
   0   7   5 232.042   7.189   2
   0   7   5 225.999   7.431   5
   0   7   5 234.751   7.614   1
   0   7   5 237.849   8.792   7
  -1  -7  -5 22.2269  1.3238   3
  -1  -7  -5 20.2226  1.8611   7
  -1  -7  -5 23.9610  2.0944   2
  -1  -7  -5 23.2357  1.9192   1
  -1  -7  -5 23.2732  2.0173   6
  -1  -7  -5 21.7815  2.2316   7
   1   7   5 17.1608  1.9820   7
   1   7   5 22.8571  2.1230   7
   1   7   5 24.8418  1.7113   2
   1   7   5 21.6908  1.9093   5
  -2  -7  -5 31.0344  2.8196   7
  -2  -7  -5 33.9866  2.4523   1
  -2  -7  -5 29.0602  2.2273   6
  -2  -7  -5 30.9375  1.8101   3
  -2  -7  -5 32.6772  2.3740   2
  -2  -7  -5 27.8850  2.2654   7
   2   7   5 29.3846  2.4470   7
   2   7   5 33.4256  2.2099   2
   2   7   5 25.1491  2.0773   5
   2   7   5 28.8794  2.3557   7
  -3  -7  -5 118.253   4.427   3
  -3  -7  -5 125.118   4.834   2
  -3  -7  -5 114.654   4.185   1
  -3  -7  -5 116.144   5.023   7
  -3  -7  -5 124.558   5.365   7
   3   7   5 113.126   5.321   7
   3   7   5 117.940   4.309   2
   3   7   5 123.657   5.156   7
  -4  -7  -5 66.4131  3.3795   3
  -4  -7  -5 70.4351  3.4679   7
  -4  -7  -5 73.1357  3.7546   2
  -4  -7  -5 68.3267  3.3050   1
  -4  -7  -5 72.2824  3.7736   7
   4   7   5 73.3223  3.2760   2
   4   7   5 66.7233  3.5957   1
  -5  -7  -5 61.6572  3.2794   7
  -5  -7  -5 63.9265  3.2831   1
  -5  -7  -5 61.4815  3.5514   3
   5   7   5 62.8447  3.4300   1
   5   7   5 68.9563  3.8209   2
  -6  -7  -5 38.6320  2.7474   1
   6   7   5 45.3136  3.0329   2
   6   7   5 39.5387  3.0176   1
   7   7   5 5.01797 2.49941   2
   7   7   5 2.48054 2.45070   1
   8   7   5 27.7215  3.3855   2
   8   7   5 32.3048  3.4507   1
   6  -8  -5 10.6493  3.1256   6
   6  -8  -5 16.3400  3.8942   1
   6  -8  -5 21.7871  4.4121   2
   5  -8  -5 -1.3474  3.4709   2
   5  -8  -5 1.98452 2.57020   6
   5  -8  -5 1.15912 3.33911   1
   4  -8  -5 -1.3485  2.4143   6
   4  -8  -5 1.55603 2.75734   1
   4  -8  -5 -1.5074  3.0205   2
   3  -8  -5 0.90575 1.99833   6
   3  -8  -5 1.07635 2.35679   1
   3  -8  -5 2.52136 2.82798   2
   2  -8  -5 101.802   4.231   6
   2  -8  -5 119.012   5.671   2
   2  -8  -5 102.069   4.494   1
  -2   8   5 109.163   4.749   1
   1  -8  -5 70.4268  4.5961   2
   1  -8  -5 68.1999  3.4409   1
   1  -8  -5 67.2676  3.3946   6
   1  -8  -5 69.4338  3.5325   5
  -1   8   5 66.6546  3.2505   7
  -1   8   5 81.7829  4.0440   1
   0  -8  -5 126.163   5.090   2
   0  -8  -5 122.618   4.595   1
   0  -8  -5 119.339   4.492   6
   0   8   5 123.141   5.250   7
   0   8   5 123.259   5.106   7
   0   8   5 129.617   4.969   1
  -1  -8  -5 74.3780  4.3032   7
  -1  -8  -5 75.1320  2.5864   3
  -1  -8  -5 68.4720  3.8384   2
  -1  -8  -5 68.9772  3.3343   6
  -1  -8  -5 70.8423  3.2856   1
  -1  -8  -5 64.4125  3.6009   7
   1   8   5 69.1893  3.8212   7
   1   8   5 71.2872  3.3119   2
   1   8   5 73.6754  3.5668   7
   1   8   5 75.6883  3.6149   1
   1   8   5 69.7165  3.3581   5
  -2  -8  -5 21.5817  1.6462   3
  -2  -8  -5 28.5218  2.6781   7
  -2  -8  -5 22.3339  2.1850   6
  -2  -8  -5 21.6247  1.9368   1
  -2  -8  -5 20.8839  2.3795   2
   2   8   5 22.7082  2.0664   7
   2   8   5 21.7805  2.0727   5
   2   8   5 19.6345  2.1913   7
   2   8   5 25.7983  2.0026   2
  -3  -8  -5 117.599   5.522   7
  -3  -8  -5 117.827   4.747   2
  -3  -8  -5 110.414   4.362   1
  -3  -8  -5 107.769   4.365   3
   3   8   5 114.127   4.465   2
   3   8   5 119.123   5.131   7
  -4  -8  -5 89.4172  3.7606   1
  -4  -8  -5 94.0046  4.5786   2
  -4  -8  -5 87.0153  3.8192   3
  -4  -8  -5 88.4541  4.6711   7
   4   8   5 95.7507  4.3243   2
   4   8   5 85.5489  4.0463   1
  -5  -8  -5 38.5885  2.9209   3
  -5  -8  -5 41.5803  2.8115   1
   5   8   5 46.7620  2.9758   2
   5   8   5 44.1467  3.0614   1
  -6  -8  -5 1.36968 2.00791   1
   6   8   5 2.46430 2.14337   2
   6   8   5 0.93801 2.26084   1
   7   8   5 35.5078  3.3019   2
   7   8   5 23.8753  3.0083   1
   8   8   5 19.4358  3.1802   1
   8   8   5 20.6315  3.3850   2
   5  -9  -5 4.39352 4.13003   2
   5  -9  -5 4.79488 3.57762   1
   5  -9  -5 0.92983 2.87912   6
   4  -9  -5 4.25919 3.16392   1
   4  -9  -5 0.31220 3.56568   2
   4  -9  -5 5.53136 2.72597   6
   3  -9  -5 34.5500  2.9972   6
   3  -9  -5 37.8583  3.9969   2
   3  -9  -5 35.2662  3.4271   1
   2  -9  -5 48.9895  4.0279   2
   2  -9  -5 39.1623  3.2387   1
   2  -9  -5 46.8121  3.1282   6
   1  -9  -5 1.31936 2.58740   2
   1  -9  -5 4.13212 2.01065   6
   1  -9  -5 3.75186 2.00535   1
  -1   9   5 0.76155 2.19616   1
   0  -9  -5 1.35339 2.39538   2
   0  -9  -5 0.08060 1.84028   6
   0  -9  -5 3.34937 1.99362   1
   0   9   5 5.63999 1.49440   7
   0   9   5 3.46798 2.22951   1
  -1  -9  -5 36.1705  2.6140   1
  -1  -9  -5 32.9422  2.9824   2
  -1  -9  -5 32.5756  2.5157   6
   1   9   5 35.8963  2.6281   7
   1   9   5 38.1664  2.8542   1
   1   9   5 34.3544  2.7742   7
  -2  -9  -5 38.9769  3.1282   2
  -2  -9  -5 28.2041  2.3598   1
  -2  -9  -5 33.5630  2.7413   6
   2   9   5 39.0729  2.4545   2
   2   9   5 33.2303  2.7496   7
  -3  -9  -5 53.6788  3.4375   2
  -3  -9  -5 49.1533  2.7184   3
  -3  -9  -5 49.7445  2.9770   1
   3   9   5 48.7623  3.0195   2
  -4  -9  -5 85.3977  4.0636   3
  -4  -9  -5 96.3295  5.0966   2
  -4  -9  -5 94.4697  4.0227   1
   4   9   5 104.546   4.616   2
  -5  -9  -5 5.41335 1.97619   1
   5   9   5 4.29084 2.31386   1
   5   9   5 9.04445 2.14829   2
  -6  -9  -5 28.0948  2.5990   1
   6   9   5 28.0224  3.0380   2
   6   9   5 27.3437  3.1619   1
   7   9   5 92.5028  5.4365   2
   7   9   5 78.7371  4.6907   1
   8   9   5 12.2973  3.3600   2
   8   9   5 9.11368 3.19096   1
   4 -10  -5 12.4241  3.6769   1
   4 -10  -5 14.8518  3.3307   6
   4 -10  -5 12.5128  4.2754   2
   3 -10  -5 -0.2482  2.8598   1
   3 -10  -5 0.51120 2.63151   6
   3 -10  -5 1.83462 3.70209   2
   2 -10  -5 6.46236 2.43428   6
   2 -10  -5 8.24581 3.38431   2
   2 -10  -5 11.0165  2.7590   1
   1 -10  -5 4.01500 2.30879   6
   1 -10  -5 7.74256 3.05705   2
   1 -10  -5 9.20934 2.33772   1
   0 -10  -5 11.4417  2.3032   6
   0 -10  -5 10.3300  2.2600   1
   0 -10  -5 11.9984  2.9392   2
  -1 -10  -5 37.9497  2.9415   1
  -1 -10  -5 45.1462  2.9790   6
  -1 -10  -5 47.5637  3.5112   2
   1  10   5 42.7529  3.2363   1
  -2 -10  -5 101.829   4.579   1
  -2 -10  -5 99.1530  4.7347   6
  -2 -10  -5 114.724   5.699   2
  -3 -10  -5 7.83678 2.70992   2
  -3 -10  -5 14.2718  2.1048   1
  -4 -10  -5 -0.1305  2.6489   2
  -4 -10  -5 1.39561 2.00589   1
  -5 -10  -5 36.8693  2.9999   1
   5  10   5 46.6037  3.5334   1
   5  10   5 42.3867  3.0891   2
  -6 -10  -5 26.6621  2.8416   1
   6  10   5 24.3959  3.1272   1
   6  10   5 27.2205  2.9621   2
   7  10   5 13.2630  3.1929   2
   7  10   5 13.5870  3.3461   1
   3 -11  -5 -1.2465  3.0052   6
   3 -11  -5 -5.2728  4.1248   2
   3 -11  -5 -0.0283  3.2162   1
   2 -11  -5 4.88184 2.72299   6
   2 -11  -5 3.21826 3.63250   2
   2 -11  -5 -0.1236  2.8487   1
   1 -11  -5 4.02021 2.71437   6
   1 -11  -5 4.22896 3.37284   2
   1 -11  -5 1.87664 2.51126   1
   0 -11  -5 46.6727  3.9072   2
   0 -11  -5 47.1059  3.4143   6
   0 -11  -5 37.6991  3.1980   1
  -1 -11  -5 29.6522  2.8810   1
  -1 -11  -5 34.5841  3.0847   6
  -1 -11  -5 31.6406  3.7236   2
  -2 -11  -5 3.50359 2.42054   6
  -2 -11  -5 7.80687 3.06612   2
  -2 -11  -5 4.63909 2.19307   1
   2  11   5 5.16405 2.52268   1
  -3 -11  -5 0.81841 2.71423   2
  -3 -11  -5 6.00941 2.29846   1
  -4 -11  -5 -0.5073  3.0148   2
  -4 -11  -5 -0.9760  2.3405   1
  -5 -11  -5 17.4411  2.8426   1
  -6 -11  -5 40.4613  3.5415   1
   6  11   5 37.9415  3.7062   1
   2 -12  -5 1.54675 3.93166   2
   2 -12  -5 2.97121 3.07057   1
   2 -12  -5 0.14836 3.19346   6
   1 -12  -5 7.35461 3.08795   6
   1 -12  -5 11.8309  2.9334   1
   1 -12  -5 7.94122 3.84840   2
   0 -12  -5 14.0288  2.9827   1
   0 -12  -5 13.0212  3.7297   2
   0 -12  -5 8.84661 2.93687   6
  -1 -12  -5 -1.7874  2.4146   1
  -1 -12  -5 -2.5859  2.6532   6
  -1 -12  -5 -0.2341  3.1182   2
  -2 -12  -5 13.9219  2.6933   1
  -2 -12  -5 11.9522  2.7602   6
  -2 -12  -5 17.7004  3.4418   2
  -3 -12  -5 10.4004  3.4628   2
  -3 -12  -5 7.62538 2.59044   1
  -4 -12  -5 33.9417  3.2854   1
  -5 -12  -5 15.5879  3.0715   1
   0 -13  -5 4.65539 3.17903   6
  -1 -13  -5 3.18468 3.01987   6
  -1 -13  -5 -0.2343  2.8182   1
  -1 -13  -5 1.56265 3.55147   2
  -2 -13  -5 2.00879 2.96740   6
  -2 -13  -5 4.70848 2.99091   1
  -2 -13  -5 1.05071 3.83372   2
  -3 -13  -5 -0.0570  2.6681   1
  -3 -13  -5 3.30481 3.74191   2
  -4 -13  -5 23.5744  3.2708   1
   4  11  -6 3.48650 3.58302   4
  -4 -11   6 -0.7856  3.2558   2
  -4 -11   6 9.03083 3.13972   1
   3  11  -6 39.7622  4.1831   4
  -3 -11   6 54.3599  4.0263   2
  -3 -11   6 46.8572  3.7038   1
   2  11  -6 7.16951 3.51328   4
  -2 -11   6 3.57745 2.59194   1
  -2 -11   6 1.84971 2.92954   2
   1  11  -6 10.0177  3.6822   4
  -1 -11   6 3.00042 2.61109   1
  -1 -11   6 6.32576 2.80937   2
   0  11  -6 4.50239 3.76529   4
   0 -11   6 0.73125 2.62373   2
   0 -11   6 0.80801 2.42952   1
   5  10  -6 18.1508  3.6557   4
  -5 -10   6 20.1669  3.7601   2
  -5 -10   6 24.9298  3.6399   2
  -5 -10   6 17.9040  3.4149   1
   4  10  -6 23.8798  3.5198   4
  -4 -10   6 32.7342  3.6022   2
  -4 -10   6 34.0094  3.4628   1
   3  10  -6 11.7460  3.3035   4
  -3 -10   6 5.76337 2.87837   2
  -3 -10   6 4.85415 2.63386   1
   2  10  -6 1.43799 2.94430   4
  -2 -10   6 0.92344 2.41653   1
  -2 -10   6 3.86904 2.56329   2
   1  10  -6 3.65748 2.95013   4
  -1 -10   6 6.66314 2.21340   1
  -1 -10   6 6.28119 2.53677   2
   0  10  -6 2.78859 3.12911   4
   0 -10   6 2.04089 2.18691   1
   0 -10   6 -1.1720  2.2968   2
  -1  10  -6 18.9247  3.9742   4
   1 -10   6 26.1875  2.5440   1
   1 -10   6 25.5118  2.7169   2
  -2  10  -6 6.33484 3.76566   4
   2 -10   6 1.16490 2.14082   1
   2 -10   6 5.52287 2.42497   2
   6   9  -6 2.01174 3.08837   4
  -6  -9   6 2.08056 3.36329   2
  -6  -9   6 4.06189 3.03710   1
   5   9  -6 35.9718  3.7230   4
  -5  -9   6 27.8214  3.3129   2
  -5  -9   6 34.1925  3.5800   1
   4   9  -6 18.6082  3.0446   4
  -4  -9   6 16.9895  2.8634   1
  -4  -9   6 19.9940  3.0654   2
   3   9  -6 30.8244  3.2690   4
  -3  -9   6 29.6266  3.0435   2
  -3  -9   6 31.6811  2.9605   1
   2   9  -6 14.1164  3.0608   4
  -2  -9   6 10.1004  2.2563   1
  -2  -9   6 11.3978  2.5127   2
   1   9  -6 33.6804  3.6173   4
  -1  -9   6 32.8074  2.5875   1
  -1  -9   6 32.5734  2.7817   2
   0   9  -6 39.2298  3.7954   4
   0  -9   6 42.9391  3.0023   1
   0  -9   6 51.1232  3.3957   2
  -1   9  -6 61.7581  4.8028   4
   1  -9   6 60.9511  3.3492   1
   1  -9   6 61.5750  3.6609   2
  -2   9  -6 -3.9483  3.0171   4
   2  -9   6 0.11722 1.79532   1
   2  -9   6 1.15405 1.92572   2
  -3   9  -6 -0.7712  3.5714   4
   3  -9   6 3.11418 2.04996   2
   7   8  -6 27.1870  3.6557   4
  -7  -8   6 27.9280  3.6440   1
  -7  -8   6 33.3635  4.0507   2
   6   8  -6 18.6237  3.2760   4
  -6  -8   6 23.1693  3.4953   2
  -6  -8   6 23.3309  3.2142   1
   5   8  -6 49.2939  3.8370   4
  -5  -8   6 62.2415  4.2989   1
  -5  -8   6 54.7772  3.8712   2
   4   8  -6 14.5145  2.6889   4
  -4  -8   6 15.9421  2.5550   2
  -4  -8   6 13.2350  2.4618   2
  -4  -8   6 17.1061  2.6883   1
   3   8  -6 14.1227  2.7646   4
  -3  -8   6 7.59491 2.13388   1
  -3  -8   6 12.4947  2.3228   2
   2   8  -6 3.01211 2.34878   4
  -2  -8   6 1.37054 1.69121   7
  -2  -8   6 -0.2733  1.9018   2
  -2  -8   6 1.09883 1.91708   1
   1   8  -6 154.780   6.486   4
  -1  -8   6 166.509   5.491   1
  -1  -8   6 167.885   5.856   2
   0   8  -6 32.0225  3.2164   4
   0  -8   6 32.0048  2.3244   2
   0  -8   6 32.6631  2.8468   7
   0  -8   6 31.0304  2.1820   1
  -1   8  -6 4.17096 2.69287   4
   1  -8   6 1.94108 1.57793   1
   1  -8   6 2.07524 1.72870   2
  -2   8  -6 4.58634 3.10126   4
   2  -8   6 6.81319 1.61666   1
   2  -8   6 6.26077 1.75343   2
  -3   8  -6 15.4077  3.6342   4
   3  -8   6 13.2581  2.6923   6
   3  -8   6 13.3179  1.8431   1
   3  -8   6 13.9215  1.9441   2
  -4   8  -6 21.9565  3.8422   4
   4  -8   6 21.1929  3.2270   6
   4  -8   6 24.4706  2.3531   2
   7   7  -6 -1.3524  2.7667   4
  -7  -7   6 2.55440 3.03888   2
  -7  -7   6 3.45252 2.82664   1
   6   7  -6 42.7333  3.5242   4
  -6  -7   6 41.0117  3.8501   2
  -6  -7   6 45.5688  3.4714   1
   5   7  -6 138.793   5.906   4
  -5  -7   6 139.736   5.820   1
  -5  -7   6 149.437   6.134   2
   4   7  -6 24.5320  2.6459   4
  -4  -7   6 25.5819  2.7933   2
  -4  -7   6 26.2902  2.7452   2
  -4  -7   6 22.6079  2.4763   1
   3   7  -6 74.3958  4.2754   4
  -3  -7   6 73.8928  3.5447   1
  -3  -7   6 70.1597  3.8885   7
  -3  -7   6 78.7960  3.9932   2
   2   7  -6 225.354   8.000   4
  -2  -7   6 241.045   7.298   1
  -2  -7   6 244.559   9.211   7
  -2  -7   6 217.737   8.930   7
  -2  -7   6 236.760   7.501   2
   1   7  -6 66.5667  3.8876   4
  -1  -7   6 70.0298  3.4868   7
  -1  -7   6 70.1626  3.4109   2
  -1  -7   6 71.0687  3.2889   1
  -1  -7   6 73.0605  3.8683   7
   0   7  -6 1.21415 2.38334   4
   0  -7   6 1.75401 1.39829   1
   0  -7   6 2.10317 1.44188   2
   0  -7   6 1.62162 1.45944   7
  -1   7  -6 1.45058 2.53333   4
   1  -7   6 -1.6054  1.3852   2
   1  -7   6 -0.7582  1.4852   6
   1  -7   6 0.29263 1.29226   1
  -2   7  -6 3.21649 2.83487   4
   2  -7   6 5.16187 1.41904   2
   2  -7   6 2.89203 1.29994   1
   2  -7   6 4.41230 1.88792   6
  -3   7  -6 64.3482  4.5061   4
   3  -7   6 52.6744  2.7702   1
   3  -7   6 58.8086  3.0219   2
   3  -7   6 54.7153  3.7412   6
  -4   7  -6 32.7379  3.8850   4
   4  -7   6 24.5993  3.0867   6
   4  -7   6 32.6966  2.2332   2
  -5   7  -6 31.1338  4.1638   4
   5  -7   6 28.1386  3.5087   6
   5  -7   6 28.8758  2.5163   2
   8   6  -6 13.0021  3.8080   1
  -8  -6   6 9.50023 3.27586   1
   7   6  -6 69.7691  4.1852   4
   7   6  -6 61.0794  4.5962   1
  -7  -6   6 62.6128  4.6491   1
  -7  -6   6 70.3844  4.7473   2
   6   6  -6 98.4473  4.7763   4
   6   6  -6 96.3212  4.8486   1
  -6  -6   6 105.270   5.059   1
  -6  -6   6 100.316   5.222   2
   5   6  -6 3.65357 2.25444   4
   5   6  -6 5.96180 2.24710   1
  -5  -6   6 3.01031 2.29004   1
  -5  -6   6 3.71228 2.26837   2
   4   6  -6 110.724   4.331   1
   4   6  -6 101.075   4.420   4
  -4  -6   6 101.491   4.692   2
  -4  -6   6 102.095   4.532   1
   3   6  -6 259.108   8.610   4
  -3  -6   6 264.105   8.269   2
  -3  -6   6 261.248   8.038   1
  -3  -6   6 242.726   9.829   7
  -3  -6   6 260.777   8.223   2
   2   6  -6 -0.4697  1.7546   4
  -2  -6   6 0.91789 1.52525   7
  -2  -6   6 1.74136 1.55709   1
  -2  -6   6 -0.2147  1.4173   2
  -2  -6   6 -0.5508  1.3126   7
   1   6  -6 18.4841  2.2411   4
  -1  -6   6 19.6156  1.7528   1
  -1  -6   6 19.2288  1.8673   7
  -1  -6   6 19.1568  1.7067   7
  -1  -6   6 18.5562  1.6905   2
   0   6  -6 153.633   5.985   4
   0  -6   6 153.171   5.931   7
   0  -6   6 166.241   6.081   7
   0  -6   6 153.215   4.553   6
   0  -6   6 154.397   4.873   1
   0  -6   6 154.612   5.046   2
  -1   6  -6 1.38983 2.27361   4
   1  -6   6 0.25672 1.12647   5
   1  -6   6 -2.5347  1.3350   6
   1  -6   6 0.72450 1.05957   1
   1  -6   6 1.74585 1.14382   2
  -2   6  -6 44.0336  3.5306   4
   2  -6   6 39.3228  2.4347   6
   2  -6   6 41.3849  2.2836   2
   2  -6   6 40.4493  2.0794   1
   2  -6   6 42.5981  2.6196   5
  -3   6  -6 402.177  12.726   4
   3  -6   6 355.836  10.517   1
   3  -6   6 388.569  11.663   5
   3  -6   6 373.641  10.805   2
   3  -6   6 383.115  10.723   6
  -4   6  -6 2.92654 2.93935   4
   4  -6   6 -0.0200  1.2310   1
   4  -6   6 4.88780 2.38535   6
   4  -6   6 2.17466 1.39993   2
  -5   6  -6 26.5136  3.7083   4
   5  -6   6 19.0014  2.0842   2
   5  -6   6 17.2464  2.8644   6
   6  -6   6 -1.8356  2.2133   2
   6  -6   6 8.07415 3.00310   6
   8   5  -6 30.2935  3.9805   1
  -8  -5   6 30.1852  3.5301   1
   7   5  -6 76.9070  4.8665   1
   7   5  -6 77.1586  4.3100   4
  -7  -5   6 80.8891  4.4435   1
   6   5  -6 21.3947  2.5377   4
   6   5  -6 21.8882  2.9457   1
  -6  -5   6 20.0216  3.0360   2
  -6  -5   6 18.2471  2.6142   1
   5   5  -6 195.392   6.995   4
   5   5  -6 199.831   8.066   7
   5   5  -6 202.531   6.894   1
  -5  -5   6 203.999   7.204   2
  -5  -5   6 211.286   7.013   1
   4   5  -6 3.41174 1.28558   7
   4   5  -6 3.02348 1.72516   1
   4   5  -6 2.42242 1.83818   4
  -4  -5   6 0.35346 1.76705   1
  -4  -5   6 2.25071 1.99152   2
   3   5  -6 127.889   5.089   4
   3   5  -6 131.267   4.589   1
  -3  -5   6 140.903   5.069   2
  -3  -5   6 126.206   5.584   7
  -3  -5   6 141.628   5.952   7
  -3  -5   6 132.576   4.720   1
  -3  -5   6 137.023   4.997   2
   2   5  -6 60.8952  2.5473   1
  -2  -5   6 62.0522  3.0168   1
  -2  -5   6 66.9177  3.4437   7
  -2  -5   6 60.5787  3.1868   7
  -2  -5   6 61.2277  2.9619   2
   1   5  -6 149.135   5.338   4
  -1  -5   6 142.157   5.670   7
  -1  -5   6 137.662   5.556   7
  -1  -5   6 144.962   4.609   1
  -1  -5   6 141.759   4.709   2
   0   5  -6 -1.1674  1.6685   4
   0  -5   6 1.01259 0.88691   6
   0  -5   6 0.85536 0.90321   7
   0  -5   6 -0.8929  1.0000   1
   0  -5   6 1.34208 0.69102   5
   0  -5   6 0.66852 1.01605   2
   0  -5   6 1.15109 0.84980   7
  -1   5  -6 577.973  17.285   4
   1  -5   6 552.634  15.371   1
   1  -5   6 579.902  16.100   5
   1  -5   6 552.496  15.723   2
   1  -5   6 574.279  14.672   6
   1  -5   6 558.010  15.731   2
  -2   5  -6 320.597  10.617   4
   2  -5   6 316.053   9.513   5
   2  -5   6 314.764   8.669   1
   2  -5   6 315.812   8.733   6
   2  -5   6 308.483  10.872   3
  -3   5  -6 20.8529  2.9011   4
   3  -5   6 22.9021  1.5082   1
   3  -5   6 23.5796  2.1059   6
   3  -5   6 25.7940  2.2047   5
  -4   5  -6 34.4612  3.4876   4
   4  -5   6 28.1788  2.6469   5
   4  -5   6 25.7570  1.8683   1
   4  -5   6 28.8988  2.6699   6
  -5   5  -6 -0.9821  2.8770   4
   5  -5   6 1.04834 2.45566   6
   5  -5   6 -0.1615  1.4852   2
   6  -5   6 0.93197 2.01608   2
   6  -5   6 1.68969 2.86436   6
   8   4  -6 61.2320  4.5727   1
  -8  -4   6 53.2759  4.0157   1
   7   4  -6 0.47004 2.98611   1
  -7  -4   6 3.63524 2.37191   1
   6   4  -6 14.5102  2.1397   4
   6   4  -6 18.8145  2.8490   1
  -6  -4   6 15.5108  2.6643   2
  -6  -4   6 17.3815  2.4292   1
   5   4  -6 66.5067  3.4085   7
   5   4  -6 67.6996  3.6783   1
   5   4  -6 67.9711  3.3450   4
  -5  -4   6 60.5411  3.4642   1
  -5  -4   6 64.3759  3.8609   2
   4   4  -6 84.3102  3.5928   1
   4   4  -6 79.2568  3.8055   7
   4   4  -6 84.1347  3.6906   7
   4   4  -6 84.1520  3.6226   4
   4   4  -6 81.2870  2.6660   5
  -4  -4   6 81.3450  3.6393   1
  -4  -4   6 76.7722  3.9256   7
  -4  -4   6 82.3342  3.8459   2
   3   4  -6 133.115   4.677   1
   3   4  -6 137.218   5.238   7
   3   4  -6 146.706   5.226   7
   3   4  -6 141.296   5.033   4
  -3  -4   6 128.510   5.650   7
  -3  -4   6 143.825   4.910   1
  -3  -4   6 134.755   5.005   2
   2   4  -6 424.555  13.107   4
   2   4  -6 432.326  12.104   1
  -2  -4   6 464.015  15.787   7
  -2  -4   6 419.435  12.501   2
  -2  -4   6 425.107  12.263   1
  -2  -4   6 440.008  15.651   7
  -2  -4   6 428.738  12.517   2
   1   4  -6 266.881   8.490   4
  -1  -4   6 276.369   9.768   7
  -1  -4   6 267.206   7.750   1
  -1  -4   6 263.297   6.753   6
  -1  -4   6 266.629   7.844   2
  -1  -4   6 263.616   6.740   6
  -1  -4   6 259.621   9.699   7
   0   4  -6 624.640  18.777   4
   0  -4   6 641.782  17.208   1
   0  -4   6 589.719  21.959   7
   0  -4   6 632.905  15.978   6
   0  -4   6 621.330  17.582   5
   0  -4   6 623.219  17.518   2
   0  -4   6 680.667  21.989   7
   0  -4   6 635.247  17.133   1
   0  -4   6 620.165  17.546   2
  -1   4  -6 151.035   5.619   4
   1  -4   6 148.934   4.355   1
   1  -4   6 151.492   4.396   2
   1  -4   6 155.872   4.780   5
   1  -4   6 151.901   4.540   6
   1  -4   6 148.020   4.437   2
   1  -4   6 152.768   4.402   1
  -2   4  -6 -0.2330  1.9703   4
   2  -4   6 2.09343 1.35724   6
   2  -4   6 3.34417 0.57426   1
   2  -4   6 1.99853 0.50719   1
   2  -4   6 0.93095 1.61107   3
   2  -4   6 0.22798 1.16346   5
  -3   4  -6 0.98400 2.15806   4
   3  -4   6 2.79014 1.65371   6
   3  -4   6 0.40156 1.37352   5
  -4   4  -6 22.1834  2.9484   4
   4  -4   6 20.5418  1.1994   1
   4  -4   6 21.5409  2.2730   5
   4  -4   6 18.9153  2.2799   6
  -5   4  -6 -2.6220  2.4431   4
   5  -4   6 0.23079 1.15183   2
   5  -4   6 -0.2206  2.1173   6
   5  -4   6 1.16140 1.13975   1
   6  -4   6 103.277   4.105   2
   6  -4   6 97.1393  4.6131   6
   6  -4   6 101.876   3.681   1
   7  -4   6 60.7107  3.9108   2
   7  -4   6 54.4987  3.9681   6
   8   3  -6 22.2284  3.6532   1
  -8  -3   6 17.4545  2.8857   1
   7   3  -6 15.6222  2.4215   2
   7   3  -6 13.3826  3.0223   1
  -7  -3   6 15.6111  2.7256   1
   6   3  -6 73.7754  4.0993   2
   6   3  -6 67.7276  3.3671   4
   6   3  -6 67.6397  4.1580   1
  -6  -3   6 76.7627  4.6797   2
  -6  -3   6 70.6228  3.7638   1
   5   3  -6 6.23998 1.58130   4
   5   3  -6 3.11410 1.16978   5
   5   3  -6 2.39872 2.03399   1
   5   3  -6 6.69209 1.59918   7
   5   3  -6 7.54020 1.01531   6
   5   3  -6 5.63338 1.64391   2
  -5  -3   6 5.75457 2.16018   2
  -5  -3   6 3.94925 1.82502   1
   4   3  -6 643.785  19.279   4
   4   3  -6 669.770  18.482   5
   4   3  -6 669.012  16.520   6
   4   3  -6 671.955  18.550   1
   4   3  -6 640.826  23.322   7
   4   3  -6 665.494  18.627   2
   4   3  -6 640.937  23.479   7
  -4  -3   6 605.517  23.503   7
  -4  -3   6 692.313  23.860   7
  -4  -3   6 676.790  19.091   2
  -4  -3   6 655.009  18.437   1
   3   3  -6 145.287   4.730   2
   3   3  -6 152.306   5.751   7
   3   3  -6 145.717   5.086   4
   3   3  -6 150.270   5.647   7
   3   3  -6 152.622   4.378   5
   3   3  -6 150.872   4.975   1
  -3  -3   6 140.361   5.907   7
  -3  -3   6 143.187   5.103   2
  -3  -3   6 145.923   5.044   1
   2   3  -6 69.4602  2.6914   1
   2   3  -6 69.5820  3.1261   4
  -2  -3   6 68.3108  2.9607   1
  -2  -3   6 65.4407  3.1638   7
  -2  -3   6 70.5870  2.9755   2
   1   3  -6 1180.01   31.60   1
   1   3  -6 1160.80   34.00   4
  -1  -3   6 1134.73   32.46   5
  -1  -3   6 1160.52   32.52   2
  -1  -3   6 1177.67   31.80   1
  -1  -3   6 1181.06   41.10   7
  -1  -3   6 1232.08   41.12   7
  -1  -3   6 1182.37   29.34   6
   0   3  -6 35.1642  2.4428   4
   0  -3   6 36.3553  1.6997   2
   0  -3   6 36.8557  1.7408   1
   0  -3   6 36.4741  1.7828   2
   0  -3   6 36.0110  1.8017   1
  -1   3  -6 0.19237 1.41541   4
   1  -3   6 1.54231 0.56677   1
   1  -3   6 1.31977 0.72054   1
  -2   3  -6 11.0579  1.8373   4
   2  -3   6 7.16626 1.22617   5
   2  -3   6 7.32453 1.68261   3
  -3   3  -6 31.1214  2.7347   4
   3  -3   6 32.1885  2.1711   5
   3  -3   6 27.9870  2.4642   3
  -4   3  -6 23.2044  2.8104   4
   4  -3   6 20.3216  1.3179   1
   4  -3   6 22.6759  2.0799   5
  -5   3  -6 477.717  14.458   4
   5  -3   6 436.930  12.580   2
   5  -3   6 442.848  12.458   6
   5  -3   6 438.990  12.317   1
   6  -3   6 2.40467 2.22895   6
   6  -3   6 0.16400 1.46393   2
   6  -3   6 1.97853 1.37476   1
   7  -3   6 4.90056 2.03775   2
   7  -3   6 3.70976 2.81833   6
   7  -3   6 2.30111 1.71827   1
   8   2  -6 1.80427 2.55787   2
   8   2  -6 4.52537 3.30872   1
   7   2  -6 0.85613 2.39648   2
   7   2  -6 3.36332 2.78956   1
  -7  -2   6 7.78171 2.51589   1
   6   2  -6 149.974   5.109   5
   6   2  -6 149.264   4.613   6
   6   2  -6 136.795   5.447   2
   6   2  -6 141.800   5.845   1
  -6  -2   6 149.341   5.608   1
  -6  -2   6 145.512   5.842   2
   5   2  -6 405.414  12.364   1
   5   2  -6 410.352  12.077   5
   5   2  -6 399.831  12.349   4
   5   2  -6 419.008  10.808   6
   5   2  -6 418.422  12.324   2
   5   2  -6 408.623  15.200   7
  -5  -2   6 418.271  15.649   7
  -5  -2   6 409.271  12.145   1
  -5  -2   6 445.746  12.807   2
   4   2  -6 9.05007 1.39326   4
   4   2  -6 10.2820  1.3414   2
   4   2  -6 8.43262 1.78153   1
   4   2  -6 6.85177 0.92484   6
   4   2  -6 7.92526 1.40810   7
   4   2  -6 6.80920 1.56461   7
   4   2  -6 9.22699 1.13051   5
  -4  -2   6 13.4729  1.7239   7
  -4  -2   6 8.57722 1.64827   1
  -4  -2   6 10.2290  1.8957   7
   3   2  -6 343.232  10.032   2
   3   2  -6 349.289   8.828   6
   3   2  -6 342.023  10.435   4
   3   2  -6 340.062  12.548   7
   3   2  -6 356.898   9.889   5
   3   2  -6 340.490  12.474   7
   3   2  -6 340.269  10.088   1
  -3  -2   6 342.553  10.017   1
  -3  -2   6 342.809  10.428   2
  -3  -2   6 349.027   9.931   5
  -3  -2   6 335.428  12.660   7
  -3  -2   6 360.588  12.867   7
   2   2  -6 429.018  12.792   4
   2   2  -6 418.740  12.131   2
   2   2  -6 426.296  12.003   1
   2   2  -6 431.095  15.137   7
   2   2  -6 440.350  15.123   7
  -2  -2   6 436.073  15.461   7
  -2  -2   6 439.214  12.138   1
  -2  -2   6 427.252  12.082   5
  -2  -2   6 415.354  10.830   6
  -2  -2   6 429.674  12.436   2
   1   2  -6 34.9138  1.7001   1
   1   2  -6 40.9437  2.3551   4
  -1  -2   6 33.8654  2.0390   7
  -1  -2   6 41.7190  2.0870   7
  -1  -2   6 37.9027  2.0228   2
  -1  -2   6 34.5063  1.4629   5
  -1  -2   6 36.7334  1.4704   6
  -1  -2   6 34.9746  1.9904   1
   0   2  -6 5.89840 0.46490   1
   0   2  -6 3.96541 1.21934   4
   0  -2   6 5.34255 0.92723   1
   0  -2   6 5.58661 0.76329   2
   0  -2   6 6.07648 0.59026   7
   0  -2   6 5.70035 0.80079   1
   0  -2   6 5.65696 0.60083   7
   0  -2   6 6.10683 0.79289   2
  -1   2  -6 575.455  17.134   4
   1  -2   6 574.030  15.453   1
   1  -2   6 565.888  15.479   1
  -2   2  -6 178.502   6.179   4
   2  -2   6 171.889   6.422   3
  -3   2  -6 683.226  20.143   4
   3  -2   6 660.572  21.311   3
  -4   2  -6 488.596  15.040   4
   4  -2   6 482.020  13.140   1
   4  -2   6 484.455  14.346   5
   5  -2   6 117.150   4.819   5
   5  -2   6 120.634   3.904   2
   5  -2   6 123.064   3.869   1
   6  -2   6 36.5773  2.3002   1
   6  -2   6 33.2190  2.4830   2
   7  -2   6 23.0095  2.1179   1
   7  -2   6 22.1880  3.0025   6
   7  -2   6 20.6810  2.2009   2
   8  -2   6 5.19661 2.89065   6
   8  -2   6 3.14273 2.08836   1
   8  -2   6 3.87688 2.43190   2
   8   1  -6 26.5414  3.7633   1
   8   1  -6 29.3657  3.3678   2
   7   1  -6 160.487   6.241   2
   7   1  -6 167.554   5.525   6
   7   1  -6 149.795   6.844   1
  -7  -1   6 169.491   6.051   1
   6   1  -6 127.524   5.513   2
   6   1  -6 126.264   5.540   1
   6   1  -6 136.082   4.590   6
   6   1  -6 145.398   4.978   5
  -6  -1   6 136.259   5.754   2
  -6  -1   6 134.460   5.314   1
   5   1  -6 -2.4726  1.9043   1
   5   1  -6 0.25645 1.25712   5
[truncated: 259,590 more chars]
