# Supplementary material for: Crystal structure and Hirshfeld surface analysis of 4,5-di­bromo-6-methyl-2-phenyl-2,3,3a,4,5,6,7,7a-octa­hydro-3a,6-ep­oxy-1H-isoindol-1-one
Source: Acta Crystallogr E Crystallogr Commun. 2021 Feb 9;77(Pt 3):237–41. doi: 10.1107/S205698902100116X (PMC8061099; doi:10.1107/S205698902100116X)
Supplement: Supplementary file 2 [file e-77-00237-Isup2.hkl]

data_I                                                                          
_shelx_title ' M-366 in P-1'                                                    
_shelx_refln_list_code          4                                               
_shelx_F_calc_maximum      195.12                                               
_exptl_crystal_F_000       396.00                                               
_reflns_d_resolution_high  0.7035                                               
                                                                                
loop_                                                                           
 _space_group_symop_operation_xyz                                               
 'x, y, z'                                                                      
 '-x, -y, -z'                                                                   
                                                                                
_cell_length_a     6.8064                                                       
_cell_length_b     9.5045                                                       
_cell_length_c    11.9482                                                       
_cell_angle_alpha  79.551                                                       
_cell_angle_beta   87.820                                                       
_cell_angle_gamma  77.083                                                       
                                                                                
_shelx_F_squared_multiplier     1.000                                           
                                                                                
loop_                                                                           
 _refln_index_h                                                                 
 _refln_index_k                                                                 
 _refln_index_l                                                                 
 _refln_F_squared_calc                                                          
 _refln_F_squared_meas                                                          
 _refln_F_squared_sigma                                                         
 _refln_observed_status                                                         
   2   0   0       1467.36       1520.87        15.27 o                         
   3   0   0        683.63        687.43         7.75 o                         
   4   0   0        371.77        414.59         5.66 o                         
   5   0   0         65.13         62.50         1.92 o                         
   6   0   0       1144.02       1106.55        14.61 o                         
   7   0   0         62.52         70.96         4.16 o                         
   8   0   0         15.26         18.62         4.27 o                         
   9   0   0        249.29        246.26         8.43 o                         
  -9   1   0         38.90         32.64         5.23 o                         
  -8   1   0        145.57        164.28         6.49 o                         
  -7   1   0         66.79         66.80         4.24 o                         
  -6   1   0        223.02        224.52         4.77 o                         
  -5   1   0         38.49         34.40         1.52 o                         
  -4   1   0       1388.06       1354.20        14.14 o                         
  -3   1   0       1218.00       1289.56        14.20 o                         
  -2   1   0       8663.41       8495.48        75.85 o                         
  -1   1   0       1894.13       1729.78        32.93 o                         
   2   1   0        426.60        435.57         5.24 o                         
   3   1   0       1601.78       1691.70        19.36 o                         
   4   1   0       1426.91       1446.16        15.48 o                         
   5   1   0       3435.20       3448.46        39.26 o                         
   6   1   0        159.12        155.28         3.51 o                         
   7   1   0        590.40        568.42        10.99 o                         
   8   1   0        302.09        307.07         8.15 o                         
   9   1   0         21.40         18.97         4.96 o                         
  -8   2   0         65.13         71.96         5.16 o                         
  -7   2   0         17.68         20.57         3.94 o                         
  -6   2   0        155.93        164.31         3.95 o                         
  -5   2   0       1632.62       1629.43        18.66 o                         
  -4   2   0        290.86        292.59         3.78 o                         
  -3   2   0       3380.81       3292.46        31.62 o                         
  -2   2   0       3186.54       3198.51        27.46 o                         
  -1   2   0       4902.35       5181.49        39.05 o                         
   0   2   0       9737.96       9885.35        97.19 o                         
   1   2   0        761.41        747.10         7.79 o                         
   2   2   0        415.62        457.72         5.79 o                         
   3   2   0       5808.87       5987.54        71.36 o                         
   4   2   0       3025.92       2857.67        32.62 o                         
   5   2   0          0.31          1.16         1.42 o                         
   6   2   0        669.19        673.09         9.10 o                         
   7   2   0         85.85         91.91         4.25 o                         
   8   2   0        223.53        222.83         7.08 o                         
   9   2   0          2.14          0.46         4.46 o                         
  -8   3   0          1.50         -4.66         4.66 o                         
  -7   3   0        377.09        354.18         8.78 o                         
  -6   3   0         72.85         76.29         3.22 o                         
  -5   3   0         82.87         82.97         2.49 o                         
  -4   3   0       1738.07       1672.29        18.98 o                         
  -3   3   0       1445.25       1418.66        14.04 o                         
  -2   3   0         14.45         21.51         0.94 o                         
  -1   3   0        241.69        222.90         2.25 o                         
   0   3   0       3522.69       3631.80        31.67 o                         
   1   3   0         52.93         52.79         1.29 o                         
   2   3   0       9006.80       9046.78        89.13 o                         
   3   3   0       3091.89       3035.90        31.78 o                         
   4   3   0        194.61        234.95         3.63 o                         
   5   3   0        942.07        962.15        11.65 o                         
   6   3   0        175.82        176.73         3.45 o                         
   7   3   0        109.77         94.17         8.47 o                         
   8   3   0        214.39        198.57         7.71 o                         
   9   3   0         13.03         12.46         6.54 o                         
  -8   4   0        120.56        113.73         6.20 o                         
  -7   4   0         52.81         57.50         4.90 o                         
  -6   4   0         53.47         51.50         3.18 o                         
  -5   4   0        612.42        599.85         7.88 o                         
  -4   4   0         72.84         75.58         2.02 o                         
  -3   4   0         11.24         13.30         1.10 o                         
  -2   4   0       1086.75       1125.44        10.56 o                         
  -1   4   0          6.82          7.72         0.66 o                         
   0   4   0        880.95        889.54         9.98 o                         
   1   4   0       3561.42       3557.86        30.99 o                         
   2   4   0       5157.76       5395.27        55.21 o                         
   3   4   0        685.78        756.24         8.62 o                         
   4   4   0        700.85        699.58         8.06 o                         
   5   4   0         86.79         93.13         2.52 o                         
   6   4   0        141.99        130.71         3.27 o                         
   7   4   0        644.55        634.84        10.65 o                         
   8   4   0         97.20        108.27         5.17 o                         
   9   4   0          8.39          6.30         4.59 o                         
  -7   5   0          8.29         13.22         4.81 o                         
  -6   5   0         23.82         26.69         4.31 o                         
  -5   5   0         94.08         86.80         3.19 o                         
  -4   5   0        206.07        198.80         3.87 o                         
  -3   5   0       1373.36       1430.98        15.16 o                         
  -2   5   0         51.67         47.80         1.40 o                         
  -1   5   0       1865.39       1865.37        17.18 o                         
   0   5   0       4980.59       5078.76        55.05 o                         
   1   5   0        570.18        576.83         5.78 o                         
   2   5   0        229.33        243.46         4.60 o                         
   3   5   0        389.91        422.99         5.28 o                         
   4   5   0        355.99        376.77         5.24 o                         
   5   5   0        201.07        195.20         4.31 o                         
   6   5   0       1699.64       1675.13        21.02 o                         
   7   5   0         83.39         91.38         3.91 o                         
   8   5   0         80.72         79.78         6.49 o                         
   9   5   0         76.52         95.36        18.03 o                         
  -7   6   0          3.30         -5.12         5.12 o                         
  -6   6   0         70.93         66.08         5.30 o                         
  -5   6   0        148.34        138.10         5.71 o                         
  -4   6   0         78.15         82.21         2.75 o                         
  -3   6   0         48.02         48.86         1.90 o                         
  -2   6   0        989.25        983.91        10.13 o                         
  -1   6   0        145.40        137.52         2.16 o                         
   0   6   0        279.43        272.57         3.93 o                         
   1   6   0        181.64        191.17         2.61 o                         
   2   6   0          2.68          0.76         0.91 o                         
   3   6   0         44.19         43.55         1.59 o                         
   4   6   0       1764.83       1748.78        19.44 o                         
   5   6   0        685.86        692.74        11.85 o                         
   6   6   0         35.62         43.85         3.15 o                         
   7   6   0        121.95        135.19         4.96 o                         
   8   6   0         86.72         99.51         7.05 o                         
   9   6   0         68.81         62.38         7.57 o                         
  -6   7   0        104.03        121.12         6.47 o                         
  -5   7   0         87.77         88.60         9.52 o                         
  -4   7   0         24.78         31.61         7.35 o                         
  -3   7   0        207.42        209.97         4.13 o                         
  -2   7   0        539.69        508.70         6.25 o                         
  -1   7   0        127.93        123.35         2.40 o                         
   0   7   0        318.24        328.89         4.30 o                         
   1   7   0         12.11         13.91         1.42 o                         
   2   7   0        267.29        276.82         3.44 o                         
   3   7   0       1329.14       1307.68        13.70 o                         
   4   7   0        443.46        474.67         6.27 o                         
   5   7   0        328.80        322.18         6.02 o                         
   6   7   0         34.91         34.21         3.24 o                         
   7   7   0        158.48        164.45         7.58 o                         
   8   7   0        105.15        115.25        17.08 o                         
   9   7   0        146.78        163.62        15.77 o                         
  -6   8   0         10.59         -0.08         5.51 o                         
  -5   8   0          7.43          6.09         5.03 o                         
  -4   8   0         11.31          5.68         6.30 o                         
  -3   8   0        100.21        102.56         4.31 o                         
  -2   8   0          1.71          5.12         1.94 o                         
  -1   8   0        671.02        679.43         7.99 o                         
   0   8   0         53.67         55.78         1.94 o                         
   1   8   0        154.35        144.57         4.10 o                         
   2   8   0       1089.01       1076.13        12.86 o                         
   3   8   0        258.10        268.19         4.31 o                         
   4   8   0         35.71         32.76         1.99 o                         
   5   8   0          0.20          1.67         2.68 o                         
   6   8   0        171.28        184.20         6.33 o                         
   7   8   0         66.98         66.33         6.10 o                         
   8   8   0        163.92        169.54         8.84 o                         
  -5   9   0          1.20         -4.88         5.19 o                         
  -4   9   0         10.81         11.65         4.99 o                         
  -3   9   0        159.82        151.77         5.43 o                         
  -2   9   0         91.12         96.33         3.40 o                         
  -1   9   0          2.40          3.13         1.97 o                         
   0   9   0        350.27        342.24         5.57 o                         
   1   9   0        327.16        333.98         5.84 o                         
   2   9   0        314.39        309.53         6.16 o                         
   3   9   0          0.84          4.85         3.12 o                         
   4   9   0         10.29          3.90         3.46 o                         
   5   9   0         14.28         16.89         3.84 o                         
   6   9   0        497.77        496.99        14.37 o                         
   7   9   0        106.70        107.46         7.24 o                         
   8   9   0         72.39         70.73        17.49 o                         
  -4  10   0        115.60        114.23         6.54 o                         
  -3  10   0         13.46         16.71         4.67 o                         
  -2  10   0         12.39         14.08         3.66 o                         
  -1  10   0         99.12         99.43         4.31 o                         
   0  10   0         79.35         77.97         3.86 o                         
   1  10   0         43.82         43.25         4.74 o                         
   2  10   0        101.95        106.39         4.68 o                         
   3  10   0        128.87        120.83        16.45 o                         
   4  10   0         50.80         49.74         4.50 o                         
   5  10   0        402.84        413.38        23.14 o                         
   6  10   0         44.89         49.43         5.21 o                         
   7  10   0         83.78         83.91        10.91 o                         
  -3  11   0          0.58          0.05         5.02 o                         
  -2  11   0         49.09         48.31         4.50 o                         
  -1  11   0         14.25         22.10         3.96 o                         
   0  11   0         30.08         34.82         3.89 o                         
   1  11   0        121.93        123.55         5.79 o                         
   2  11   0          4.91          5.71         5.23 o                         
   3  11   0         60.89         78.37        10.14 o                         
   4  11   0        119.94        120.34         7.16 o                         
   5  11   0        129.86        153.72        19.68 o                         
   6  11   0          0.75          2.07         5.99 o                         
  -1  12   0         38.54         41.42         5.38 o                         
   0  12   0         21.42         20.21         4.99 o                         
   1  12   0         14.16         14.95         4.75 o                         
   2  12   0          2.32         -0.98         5.96 o                         
   3  12   0         89.68         81.78         9.45 o                         
   4  12   0        232.55        247.18        27.94 o                         
   5  12   0          3.49         -0.93         6.77 o                         
   1  13   0         58.76         53.06         5.91 o                         
   2  13   0         30.20         34.39         5.70 o                         
   3  13   0          2.09          5.53         5.70 o                         
  -3 -13   1         23.28         27.87        10.76 o                         
  -2 -13   1          6.76         10.23         7.12 o                         
  -5 -12   1          0.59         -6.43         6.43 o                         
  -4 -12   1         34.91         38.47         7.02 o                         
  -3 -12   1         87.64         93.93         6.26 o                         
  -2 -12   1         56.07         56.53         5.50 o                         
  -1 -12   1         11.45         14.86         4.79 o                         
   0 -12   1         10.38          9.23         4.95 o                         
   1 -12   1         53.42         51.80         5.59 o                         
  -6 -11   1          0.43          2.96         6.37 o                         
  -5 -11   1          2.96         -2.81         6.85 o                         
  -4 -11   1         36.59         41.87         6.29 o                         
  -3 -11   1         73.43         71.80        20.12 o                         
  -2 -11   1        324.08        318.91         8.84 o                         
  -1 -11   1         45.64         41.09         4.71 o                         
   0 -11   1         24.04         28.52         4.45 o                         
   1 -11   1         32.23         37.34         4.07 o                         
   2 -11   1         31.58         36.71         4.31 o                         
   3 -11   1          0.10          0.96         9.12 o                         
  -7 -10   1         29.20         30.11         6.48 o                         
  -6 -10   1          0.50         -2.95         3.97 o                         
  -5 -10   1        247.10        254.50        13.16 o                         
  -4 -10   1        444.69        428.03        14.32 o                         
  -3 -10   1          6.48          8.20         4.63 o                         
  -2 -10   1         17.38         16.86         4.54 o                         
  -1 -10   1         62.54         61.10         3.55 o                         
   0 -10   1        129.91        134.14         4.65 o                         
   1 -10   1         34.33         40.78         3.70 o                         
   2 -10   1         14.42         17.93         5.79 o                         
   3 -10   1         15.70          7.31         4.12 o                         
   4 -10   1          7.06          5.26         7.94 o                         
  -8  -9   1          0.50         -0.66         6.36 o                         
  -7  -9   1          0.32         -5.64         5.64 o                         
  -6  -9   1        151.63        152.35         5.49 o                         
  -5  -9   1        297.71        311.26        12.70 o                         
  -4  -9   1        392.34        395.04         9.12 o                         
  -3  -9   1          8.23          5.58         3.13 o                         
  -2  -9   1        264.96        259.94         5.86 o                         
  -1  -9   1         32.45         36.18         2.60 o                         
   0  -9   1        237.68        233.20         5.14 o                         
   1  -9   1        182.72        171.63         4.04 o                         
   2  -9   1          6.73          5.02         2.79 o                         
   3  -9   1         40.94         48.91         8.35 o                         
   4  -9   1        126.19        125.24         6.25 o                         
   5  -9   1          0.72         -5.14         5.14 o                         
  -8  -8   1         50.90         51.46         6.84 o                         
  -7  -8   1         65.08         62.76         6.43 o                         
  -6  -8   1        613.50        643.71        16.00 o                         
  -5  -8   1        144.43        151.58         4.93 o                         
  -4  -8   1        170.45        154.49         4.84 o                         
  -3  -8   1        116.09        130.45         4.59 o                         
  -2  -8   1         61.02         57.79         2.21 o                         
  -1  -8   1         84.07         81.79         2.48 o                         
   0  -8   1        856.98        852.73        10.93 o                         
   1  -8   1          3.48          5.74         1.47 o                         
   2  -8   1         90.25        100.93         2.70 o                         
   3  -8   1        326.17        330.49         6.08 o                         
   4  -8   1         32.86         25.35         4.34 o                         
   5  -8   1          0.98         -5.35         5.35 o                         
   6  -8   1          1.01         -2.92         5.28 o                         
  -9  -7   1         26.08         32.54        10.61 o                         
  -8  -7   1        186.99        187.40         7.13 o                         
  -7  -7   1        430.07        436.65        10.28 o                         
  -6  -7   1         95.89         84.35         3.93 o                         
  -5  -7   1          0.69          2.34         2.11 o                         
  -4  -7   1          0.27          1.14         1.57 o                         
  -3  -7   1        356.67        357.00         6.89 o                         
  -2  -7   1       1136.76       1122.42        11.62 o                         
  -1  -7   1       1718.40       1757.42        21.24 o                         
   0  -7   1          0.35          2.28         1.55 o                         
   1  -7   1        622.09        616.44         6.76 o                         
   2  -7   1        357.78        363.73         4.58 o                         
   3  -7   1         44.57         47.45         2.26 o                         
   4  -7   1          1.11          3.51         2.74 o                         
   5  -7   1         65.82         64.61         5.05 o                         
   6  -7   1          0.30         -4.72         4.72 o                         
  -9  -6   1        107.67        107.37         8.31 o                         
  -8  -6   1        118.67        110.09         5.77 o                         
  -7  -6   1        117.38        124.46         5.38 o                         
  -6  -6   1         66.45         68.30         2.96 o                         
  -5  -6   1          2.86         -0.07         1.96 o                         
  -4  -6   1        184.73        184.75         3.40 o                         
  -3  -6   1       2211.35       2243.35        25.74 o                         
  -2  -6   1        799.69        787.90         7.80 o                         
  -1  -6   1         32.45         27.34         1.38 o                         
   0  -6   1       1291.32       1360.39        13.32 o                         
   1  -6   1          9.92          7.98         1.08 o                         
   2  -6   1         51.40         45.30         1.72 o                         
   3  -6   1        311.11        324.25         4.50 o                         
   4  -6   1        165.45        154.22         3.60 o                         
   5  -6   1         84.10         85.67         4.94 o                         
   6  -6   1        144.85        144.08         6.92 o                         
   7  -6   1         31.67         39.68         5.40 o                         
  -9  -5   1         85.87         85.82         7.82 o                         
  -8  -5   1        116.35        127.29         9.53 o                         
  -7  -5   1         75.65         76.01         4.04 o                         
  -6  -5   1         46.10         43.79         2.45 o                         
  -5  -5   1        702.88        728.77        10.86 o                         
  -4  -5   1       2343.47       2320.35        26.68 o                         
  -3  -5   1        269.53        274.65         3.79 o                         
  -2  -5   1        213.51        262.66         3.00 o                         
  -1  -5   1       1928.31       2039.37        20.34 o                         
   0  -5   1         43.90         42.82         1.20 o                         
   1  -5   1        702.78        691.60         7.13 o                         
   2  -5   1       2101.30       2133.81        19.71 o                         
   3  -5   1        105.44        104.37         2.27 o                         
   4  -5   1        179.93        180.40         3.55 o                         
   5  -5   1        565.68        565.80        14.00 o                         
   6  -5   1         80.44         73.64         4.75 o                         
   7  -5   1          1.70          1.15         4.54 o                         
  -9  -4   1         32.83         50.20         8.91 o                         
  -8  -4   1        206.58        219.31         7.86 o                         
  -7  -4   1          0.46          3.89         2.41 o                         
  -6  -4   1        534.61        542.58         7.24 o                         
  -5  -4   1       1800.20       1770.22        18.35 o                         
  -4  -4   1        885.48        906.47        10.16 o                         
  -3  -4   1        321.86        328.04         4.24 o                         
  -2  -4   1        133.08        128.05         1.89 o                         
  -1  -4   1        465.27        517.36         5.02 o                         
   0  -4   1        980.62        893.32         9.24 o                         
   1  -4   1       1884.76       1825.14        16.75 o                         
   2  -4   1        517.45        574.95         5.54 o                         
   3  -4   1        850.68        862.67         8.72 o                         
   4  -4   1        526.78        511.18         6.19 o                         
   5  -4   1        130.96        126.32         3.11 o                         
   6  -4   1          0.39         -0.59         3.01 o                         
   7  -4   1         88.62         88.58         7.54 o                         
   8  -4   1         21.75         13.83         5.11 o                         
  -9  -3   1         23.49         16.82         4.81 o                         
  -8  -3   1          2.44          2.70         3.82 o                         
  -7  -3   1        727.41        724.91        10.20 o                         
  -6  -3   1        840.75        804.00        10.16 o                         
  -5  -3   1          2.12          2.25         1.23 o                         
  -4  -3   1         26.13         33.56         3.55 o                         
  -3  -3   1        656.96        663.72         7.47 o                         
  -2  -3   1       1009.41       1101.36        11.55 o                         
  -1  -3   1       3377.90       3422.21        29.75 o                         
   0  -3   1      10998.41      11232.42        99.52 o                         
   1  -3   1         17.16         13.93         0.56 o                         
   2  -3   1       4222.50       4352.17        37.70 o                         
   3  -3   1        931.41        912.67         8.65 o                         
   4  -3   1         47.63         49.58         1.68 o                         
   5  -3   1        107.37        100.88         2.60 o                         
   6  -3   1        212.77        213.81         6.19 o                         
   7  -3   1         45.43         41.31         4.26 o                         
   8  -3   1         11.60         14.50         4.65 o                         
  -9  -2   1          1.82          6.19         4.81 o                         
  -8  -2   1        507.38        485.32        10.61 o                         
  -7  -2   1         19.16         16.86         3.42 o                         
  -6  -2   1        363.65        345.25         5.16 o                         
  -5  -2   1        469.51        477.51         5.87 o                         
  -4  -2   1        670.30        716.93         8.11 o                         
  -3  -2   1       1601.53       1670.26        19.08 o                         
  -2  -2   1      13085.85      12611.92       131.99 o                         
  -1  -2   1        941.66        928.89         9.28 o                         
   0  -2   1        370.36        405.66         3.94 o                         
   1  -2   1       1680.23       1682.02        16.43 o                         
   2  -2   1         20.92         22.92         1.12 o                         
   3  -2   1          7.11         10.75         1.14 o                         
   4  -2   1       1992.36       1987.80        20.55 o                         
   5  -2   1        564.16        544.59         6.98 o                         
   6  -2   1          4.05          6.37         2.05 o                         
   7  -2   1        924.19        935.38        16.51 o                         
   8  -2   1         42.33         38.60         4.74 o                         
  -9  -1   1          7.81          8.34         4.92 o                         
  -8  -1   1        170.71        166.08         6.55 o                         
  -7  -1   1         57.68         63.17         4.11 o                         
  -6  -1   1        460.41        460.65         6.60 o                         
  -5  -1   1         65.67         63.63         2.06 o                         
  -4  -1   1       1481.44       1460.26        14.49 o                         
  -3  -1   1       6370.31       6297.44        65.73 o                         
  -2  -1   1        676.11        723.48         8.20 o                         
  -1  -1   1       7765.43       7185.12       171.36 o                         
   1  -1   1        299.09        299.77         3.67 o                         
   2  -1   1       2915.16       2894.20        30.48 o                         
   3  -1   1       3014.19       2936.04        30.33 o                         
   4  -1   1        303.16        274.84         3.71 o                         
   5  -1   1        578.68        568.59         6.57 o                         
   6  -1   1        808.28        801.71         9.89 o                         
   7  -1   1         35.56         37.00         3.43 o                         
   8  -1   1         58.08         50.54         4.82 o                         
   9  -1   1          9.31         10.93         5.02 o                         
  -9   0   1         37.43         38.84         5.30 o                         
  -8   0   1         64.34         73.15         5.73 o                         
  -7   0   1        492.31        485.96        10.09 o                         
  -6   0   1          3.55          4.83         1.81 o                         
  -5   0   1        937.74        933.30         9.82 o                         
  -4   0   1       4987.64       5082.08        47.21 o                         
  -3   0   1        466.06        479.71         4.88 o                         
  -2   0   1        163.07        154.09         1.77 o                         
   2   0   1      16962.74      16677.47       184.43 o                         
   3   0   1        147.42        141.38         2.47 o                         
   4   0   1       1140.05       1106.14        12.75 o                         
   5   0   1        849.71        855.71        10.21 o                         
   6   0   1        155.18        161.98         3.51 o                         
   7   0   1         24.70         25.51         3.55 o                         
   8   0   1        123.99        135.08         5.63 o                         
   9   0   1         12.66         16.15         5.02 o                         
  -9   1   1         82.11         80.18         6.01 o                         
  -8   1   1        284.72        279.55         9.57 o                         
  -7   1   1          0.07          2.93         3.59 o                         
  -6   1   1       1671.74       1656.14        20.54 o                         
  -5   1   1        206.44        200.99         5.30 o                         
  -4   1   1         31.77         33.95         1.39 o                         
  -3   1   1          0.55          0.02         0.52 o                         
  -2   1   1        381.91        350.90         3.39 o                         
  -1   1   1       1788.08       1912.22        16.04 o                         
   2   1   1         69.83         74.06         1.23 o                         
   3   1   1       3779.47       3822.48        47.29 o                         
   4   1   1         50.88         37.13         1.97 o                         
   5   1   1        128.01        136.45         3.14 o                         
   6   1   1        420.96        402.04         7.41 o                         
   7   1   1        253.83        253.65         6.81 o                         
   8   1   1          0.37         -2.68         3.89 o                         
   9   1   1        263.43        251.30         8.47 o                         
  -8   2   1         25.64         30.71         4.82 o                         
  -7   2   1        134.49        135.87        10.30 o                         
  -6   2   1        349.42        342.65         7.88 o                         
  -5   2   1          3.81          3.91         1.40 o                         
  -4   2   1        613.53        590.32         6.73 o                         
  -3   2   1        925.70        920.67         9.22 o                         
  -2   2   1        199.82        175.75         1.83 o                         
  -1   2   1      38072.43      36571.01       485.69 o                         
   0   2   1       6164.78       6292.34        69.17 o                         
   1   2   1       4325.37       4476.20        42.26 o                         
   2   2   1       1277.10       1315.55        15.07 o                         
   4   2   1        351.35        349.70         4.60 o                         
   5   2   1       1517.64       1457.80        16.92 o                         
   6   2   1        592.36        597.84         8.83 o                         
   7   2   1         23.31         20.54         5.46 o                         
   8   2   1        320.46        321.00         8.26 o                         
   9   2   1        111.21        116.98         5.98 o                         
  -8   3   1         93.35        104.42         6.07 o                         
  -7   3   1         30.77         23.48         4.25 o                         
  -6   3   1          8.80          2.89         2.54 o                         
  -5   3   1        998.53        974.08        11.77 o                         
  -4   3   1        223.37        223.95         3.15 o                         
  -3   3   1        924.96        918.52        10.44 o                         
  -2   3   1       3502.64       3415.78        31.02 o                         
  -1   3   1         70.74         63.60         1.38 o                         
   0   3   1        891.56        969.18         8.67 o                         
   1   3   1        159.62        160.97         1.93 o                         
   2   3   1        962.54       1049.40        12.11 o                         
   3   3   1        127.98        118.53         2.31 o                         
   4   3   1       8851.38       8910.97        95.02 o                         
   5   3   1        318.13        304.67         4.25 o                         
   6   3   1        428.54        418.72         7.57 o                         
   7   3   1        681.35        662.83        15.53 o                         
   8   3   1         99.96        120.85         5.52 o                         
   9   3   1          4.27          3.99         4.53 o                         
  -8   4   1         12.34         12.46         5.23 o                         
  -7   4   1         54.51         49.05         4.90 o                         
  -6   4   1        227.78        221.74         6.15 o                         
  -5   4   1        120.04        120.92         3.38 o                         
  -4   4   1       1801.60       1740.19        17.34 o                         
  -3   4   1        494.52        478.18         4.98 o                         
  -2   4   1       2139.20       2304.74        22.13 o                         
  -1   4   1       1258.69       1340.81        13.07 o                         
   0   4   1          6.84          9.69         0.96 o                         
   1   4   1        100.39        112.92         2.04 o                         
   2   4   1       7519.43       7884.69        84.02 o                         
   3   4   1       1168.54       1019.61        11.38 o                         
   4   4   1        765.79        755.77         8.55 o                         
   5   4   1       1158.24       1151.20        13.75 o                         
   6   4   1         74.77         90.14         3.65 o                         
   7   4   1        168.93        166.95        11.19 o                         
   8   4   1        203.29        183.56         8.20 o                         
   9   4   1         42.72         41.62         5.03 o                         
  -7   5   1         40.28         42.79         5.31 o                         
  -6   5   1         43.79         34.02         5.60 o                         
  -5   5   1        174.19        180.48         6.80 o                         
  -4   5   1        960.89        950.70        10.64 o                         
  -3   5   1         24.98         24.05         1.34 o                         
  -2   5   1         76.41         75.65         1.74 o                         
  -1   5   1       2367.67       2444.21        22.40 o                         
   0   5   1        303.78        338.81         3.67 o                         
   1   5   1       1551.42       1541.63        15.61 o                         
   2   5   1       5702.92       5766.85        56.73 o                         
   3   5   1        563.65        604.89         7.17 o                         
   4   5   1        825.95        870.51        11.48 o                         
   5   5   1         97.59         95.81         2.58 o                         
   6   5   1        389.94        374.32         6.59 o                         
   7   5   1        125.08        125.14         7.40 o                         
   8   5   1        146.84        139.21        11.43 o                         
   9   5   1          0.68          2.85         4.76 o                         
  -7   6   1          2.34          9.20         5.21 o                         
  -6   6   1        122.36        113.40        10.05 o                         
  -5   6   1         42.63         43.07         3.63 o                         
  -4   6   1          1.38         -1.57         2.08 o                         
  -3   6   1        532.77        540.31         8.66 o                         
  -2   6   1          7.47          9.93         1.24 o                         
  -1   6   1          3.02          4.79         1.04 o                         
   0   6   1       2118.45       2118.27        20.07 o                         
   1   6   1       1792.62       1786.75        18.10 o                         
   2   6   1         82.15        102.43         2.02 o                         
   3   6   1         41.10         40.10         1.56 o                         
   4   6   1        515.30        491.82         6.30 o                         
   5   6   1         32.59         33.47         3.14 o                         
   6   6   1       1169.05       1164.65        23.16 o                         
   7   6   1        305.07        307.09         8.06 o                         
   8   6   1          8.89         10.58         5.70 o                         
   9   6   1         96.06         98.46         7.60 o                         
  -6   7   1         56.98         51.12         5.66 o                         
  -5   7   1         97.25         93.15         8.06 o                         
  -4   7   1        101.17         98.00         5.73 o                         
  -3   7   1        248.81        246.19         4.47 o                         
  -2   7   1        568.17        546.21         8.58 o                         
  -1   7   1       1346.65       1358.38        12.88 o                         
   0   7   1        421.44        425.77         5.27 o                         
   1   7   1         23.74         24.51         1.21 o                         
   2   7   1        110.46        104.96         2.10 o                         
   3   7   1        100.50        100.43         2.44 o                         
   4   7   1        320.42        320.07         5.39 o                         
   5   7   1       1161.00       1133.59        20.50 o                         
   6   7   1        251.64        276.29         7.26 o                         
   7   7   1         25.81         28.95         3.99 o                         
   8   7   1        106.49        118.54        12.06 o                         
   9   7   1        104.13        124.38         8.44 o                         
  -6   8   1         27.21         22.70         6.03 o                         
  -5   8   1         26.65         26.16         5.11 o                         
  -4   8   1         10.43          4.97         4.28 o                         
  -3   8   1         51.32         48.98         3.14 o                         
  -2   8   1         57.52         62.21         3.12 o                         
  -1   8   1        236.99        236.84         3.88 o                         
   0   8   1         93.66        100.18         2.69 o                         
   1   8   1         53.48         54.12         1.94 o                         
   2   8   1          4.82          4.47         1.43 o                         
   3   8   1        794.09        786.89         8.98 o                         
   4   8   1        495.06        530.06         8.37 o                         
   5   8   1        107.45        109.63         4.04 o                         
   6   8   1          8.16         11.30         3.68 o                         
   7   8   1        105.85        111.26         6.44 o                         
   8   8   1         91.14         92.65         7.50 o                         
  -5   9   1          1.10          0.26         5.51 o                         
  -4   9   1          8.32          7.84         4.78 o                         
  -3   9   1        157.66        133.13         5.75 o                         
  -2   9   1         67.85         75.20         3.49 o                         
  -1   9   1        105.41        113.22         3.42 o                         
   0   9   1          1.66          4.55         2.04 o                         
   1   9   1         17.87         20.79         2.39 o                         
   2   9   1        748.21        712.29        16.52 o                         
   3   9   1        111.56        121.98         4.10 o                         
   4   9   1        356.03        356.25        11.18 o                         
   5   9   1          3.17          7.85         3.76 o                         
   6   9   1        178.28        193.01         7.11 o                         
   7   9   1         39.69         36.99         5.96 o                         
   8   9   1        223.83        200.39        14.67 o                         
  -4  10   1         28.28         30.45         5.70 o                         
  -3  10   1          1.00         -3.67         4.89 o                         
  -2  10   1        220.83        224.32         6.64 o                         
  -1  10   1         27.77         35.17         3.21 o                         
   0  10   1         36.00         37.75         3.41 o                         
   1  10   1        129.29        125.72         5.07 o                         
   2  10   1        356.37        350.17        21.33 o                         
   3  10   1         27.91         32.48         4.93 o                         
   4  10   1          2.29         -0.50         3.87 o                         
   5  10   1         12.36         18.28         7.21 o                         
   6  10   1        152.36        142.79         7.46 o                         
   7  10   1         68.01         64.99         6.99 o                         
  -3  11   1         17.12         19.59         5.41 o                         
  -2  11   1          3.00         -3.08         4.70 o                         
  -1  11   1         11.68         10.86         3.80 o                         
   0  11   1         82.90         74.36         5.59 o                         
   1  11   1        112.19        121.08         8.06 o                         
   2  11   1          1.41          3.52         4.80 o                         
   3  11   1         37.73         42.19         5.76 o                         
   4  11   1          4.05          6.82         5.46 o                         
   5  11   1        218.87        234.11        18.50 o                         
   6  11   1         66.20         70.57         9.61 o                         
   7  11   1         95.90        103.61         8.06 o                         
  -2  12   1         34.39         29.73        10.80 o                         
  -1  12   1          8.66          5.20         5.45 o                         
   0  12   1          9.22          7.37         4.85 o                         
   1  12   1        121.36        130.59         8.81 o                         
   2  12   1         15.66         15.36         8.35 o                         
   3  12   1          4.84         10.17         5.73 o                         
   4  12   1        133.08        129.90        18.47 o                         
   5  12   1         43.67         56.70        11.98 o                         
   6  12   1         44.03         49.97         9.44 o                         
   0  13   1         42.70         42.83        10.09 o                         
   1  13   1          0.59         -5.22         5.22 o                         
   2  13   1          7.21          8.33         5.35 o                         
   3  13   1         16.06         20.88         7.10 o                         
   4  13   1         75.85         75.99        17.98 o                         
  -5 -12   2          4.30          5.77         6.63 o                         
  -4 -12   2         54.50         54.93         5.91 o                         
  -3 -12   2         60.75         68.14         7.96 o                         
  -2 -12   2         47.88         57.21         5.66 o                         
  -1 -12   2         41.97         47.55         5.40 o                         
   0 -12   2         42.11         44.13         5.49 o                         
   1 -12   2          3.03          2.23         5.09 o                         
  -6 -11   2         71.91         71.20         6.36 o                         
  -5 -11   2          0.28          3.16         6.11 o                         
  -4 -11   2         37.88         44.08         6.12 o                         
  -3 -11   2          4.56          8.87         4.64 o                         
  -2 -11   2        277.97        296.25         8.72 o                         
  -1 -11   2         11.52          6.56         4.40 o                         
   0 -11   2         29.98         26.47         7.03 o                         
   1 -11   2          2.12         -0.78         4.38 o                         
   2 -11   2         47.65         57.37         5.37 o                         
   3 -11   2         20.73         19.96         8.68 o                         
  -7 -10   2         13.87         20.72         8.78 o                         
  -6 -10   2          0.90          4.24         5.16 o                         
  -5 -10   2         11.90          8.86         8.75 o                         
  -4 -10   2        216.03        223.05         8.89 o                         
  -3 -10   2        121.74        126.55         6.52 o                         
  -2 -10   2        134.22        119.38         5.54 o                         
  -1 -10   2         22.62         17.14         3.98 o                         
   0 -10   2         86.58         86.77         4.72 o                         
   1 -10   2        148.92        137.71         4.80 o                         
   2 -10   2         37.77         47.15         4.02 o                         
   3 -10   2          1.07         -0.68         3.97 o                         
   4 -10   2          7.52          1.73         8.59 o                         
  -8  -9   2         47.14         30.64        10.57 o                         
  -7  -9   2         23.63         28.14        10.98 o                         
  -6  -9   2          3.84          0.89         3.90 o                         
  -5  -9   2         29.38         36.15         4.48 o                         
  -4  -9   2        221.11        209.08         8.81 o                         
  -3  -9   2        968.20       1008.58        31.33 o                         
  -2  -9   2          4.12          5.67         3.13 o                         
  -1  -9   2        197.75        192.83         4.74 o                         
   0  -9   2         39.19         43.89         2.71 o                         
   1  -9   2        152.56        168.40         6.40 o                         
   2  -9   2         23.58         30.19         5.04 o                         
   3  -9   2          9.02          9.51         3.71 o                         
   4  -9   2          3.72          8.68         4.64 o                         
   5  -9   2         26.93         22.30         6.07 o                         
  -8  -8   2          2.74         -2.43         6.16 o                         
  -7  -8   2          0.18         -0.91         5.42 o                         
  -6  -8   2        173.31        163.27         7.53 o                         
  -5  -8   2        706.04        747.60        14.32 o                         
  -4  -8   2        172.55        172.30         4.93 o                         
  -3  -8   2         93.81         96.27         3.62 o                         
  -2  -8   2         49.68         52.49         2.44 o                         
  -1  -8   2        214.22        225.31         3.80 o                         
   0  -8   2        193.75        196.20         5.50 o                         
   1  -8   2         29.34         28.28         1.65 o                         
   2  -8   2        256.74        253.62         4.95 o                         
   3  -8   2         26.66         34.78         2.76 o                         
   4  -8   2        188.99        188.62         7.47 o                         
   5  -8   2         48.93         54.40         7.91 o                         
   6  -8   2          0.50         -6.90         9.74 o                         
  -8  -7   2         16.63         24.46         7.11 o                         
  -7  -7   2        162.37        160.13         8.54 o                         
  -6  -7   2        578.06        592.62        12.03 o                         
  -5  -7   2        541.18        546.13         8.76 o                         
  -4  -7   2        255.69        265.13         5.33 o                         
  -3  -7   2        660.61        696.88         8.30 o                         
  -2  -7   2        147.33        147.88         2.75 o                         
  -1  -7   2        105.91        101.93         2.59 o                         
   0  -7   2       1933.48       1908.68        19.87 o                         
   1  -7   2         16.03         16.61         1.35 o                         
   2  -7   2        120.84        119.43         2.74 o                         
   3  -7   2        371.59        371.68         6.07 o                         
   4  -7   2         38.63         40.01         3.58 o                         
   5  -7   2         14.42          2.88         4.13 o                         
   6  -7   2          0.09         -2.19         5.46 o                         
  -9  -6   2          5.25          5.97         6.99 o                         
  -8  -6   2        110.95        116.12         5.94 o                         
  -7  -6   2        375.78        381.22        12.33 o                         
  -6  -6   2        420.60        407.43         8.35 o                         
  -5  -6   2        188.85        187.16         3.72 o                         
  -4  -6   2        103.57        106.28         3.30 o                         
  -3  -6   2         20.73         21.03         1.04 o                         
  -2  -6   2        277.97        247.26         3.16 o                         
  -1  -6   2       2098.38       2116.52        25.22 o                         
   0  -6   2        262.10        260.26         3.67 o                         
   1  -6   2        316.66        312.44         3.56 o                         
   2  -6   2       1098.22       1099.50        12.59 o                         
   3  -6   2        115.19        118.59         2.52 o                         
   4  -6   2         20.02         17.90         2.22 o                         
   5  -6   2          9.13          8.85         4.72 o                         
   6  -6   2         17.81         15.96         4.47 o                         
   7  -6   2         50.86         49.65         5.37 o                         
  -9  -5   2         75.50         81.36        14.29 o                         
  -8  -5   2        530.57        526.98        11.52 o                         
  -7  -5   2         71.00         60.80         4.43 o                         
  -6  -5   2          2.10          3.98         1.84 o                         
  -5  -5   2        121.30        123.24         2.81 o                         
  -4  -5   2        501.67        484.81         6.01 o                         
  -3  -5   2       1749.45       1755.44        18.43 o                         
  -2  -5   2       3757.10       3872.57        35.99 o                         
  -1  -5   2        237.34        285.98         3.34 o                         
   0  -5   2       2342.30       2384.05        24.34 o                         
   1  -5   2       1122.02       1145.64        10.60 o                         
   2  -5   2          1.08          1.56         1.10 o                         
   3  -5   2         17.89         20.02         1.17 o                         
   4  -5   2        544.82        545.48         7.08 o                         
   5  -5   2          4.71         12.86         5.52 o                         
   6  -5   2        208.94        210.94         7.10 o                         
   7  -5   2         94.74        106.68         5.66 o                         
  -9  -4   2        106.62        106.69         8.04 o                         
  -8  -4   2         71.12         73.92         4.66 o                         
  -7  -4   2        101.65        119.68         3.71 o                         
  -6  -4   2         43.05         47.82         2.16 o                         
  -5  -4   2         29.11         29.94         1.66 o                         
  -4  -4   2       2600.37       2586.44        27.30 o                         
  -3  -4   2       2100.29       2124.38        21.97 o                         
  -2  -4   2        100.91        130.11         1.86 o                         
  -1  -4   2       2896.60       3050.53        30.22 o                         
   0  -4   2         23.52         25.58         1.02 o                         
   1  -4   2          1.53          5.47         0.77 o                         
   2  -4   2       1848.48       1831.88        18.09 o                         
   3  -4   2        948.05        898.24         9.32 o                         
   4  -4   2         68.19         71.26         2.34 o                         
   5  -4   2        856.90        868.15        12.34 o                         
   6  -4   2        189.88        195.22         4.96 o                         
   7  -4   2         30.46         33.54         4.43 o                         
   8  -4   2         18.79         14.47         4.76 o                         
  -9  -3   2         54.60         63.68         9.13 o                         
  -8  -3   2        100.39        101.99         5.04 o                         
  -7  -3   2         11.50          8.08         2.09 o                         
  -6  -3   2        171.59        193.27         3.43 o                         
  -5  -3   2       2680.54       2641.63        25.02 o                         
  -4  -3   2        830.40        809.98         9.12 o                         
  -3  -3   2          1.42          5.95         0.84 o                         
  -2  -3   2        834.75        847.39         8.65 o                         
  -1  -3   2        526.49        603.87         6.04 o                         
   0  -3   2        584.27        564.68         5.63 o                         
   1  -3   2       3509.48       3567.17        40.10 o                         
   2  -3   2       2326.62       2345.30        22.92 o                         
   3  -3   2        547.97        532.97         5.48 o                         
   4  -3   2       1873.20       1886.27        20.25 o                         
   5  -3   2        229.28        220.96         3.80 o                         
   6  -3   2          4.03          2.09         2.31 o                         
   7  -3   2         16.80         13.45         3.83 o                         
   8  -3   2         22.26         19.77         5.44 o                         
  -9  -2   2         43.40         44.21         5.22 o                         
  -8  -2   2         67.86         71.72         4.79 o                         
  -7  -2   2        154.92        180.60         5.28 o                         
  -6  -2   2       1853.15       1779.40        19.04 o                         
  -5  -2   2        686.97        696.40         7.24 o                         
  -4  -2   2          5.60          6.25         0.94 o                         
  -3  -2   2          0.55          1.26         0.72 o                         
  -2  -2   2          1.98          3.42         0.49 o                         
  -1  -2   2       1694.22       1650.49        30.15 o                         
   0  -2   2       5331.99       5165.35        52.94 o                         
   1  -2   2       2289.15       2405.40        30.17 o                         
   2  -2   2        609.77        588.88         7.22 o                         
   3  -2   2       2633.88       2587.10        25.32 o                         
   4  -2   2        235.49        222.00         2.87 o                         
   5  -2   2          7.45          5.88         1.44 o                         
   6  -2   2        359.05        350.94         5.91 o                         
   7  -2   2          3.69         -0.28         3.65 o                         
   8  -2   2         54.93         55.94         4.77 o                         
  -9  -1   2          1.56         -4.76         4.76 o                         
  -8  -1   2        327.74        332.19         8.88 o                         
  -7  -1   2        181.50        183.75         6.38 o                         
  -6  -1   2        274.39        251.15         4.40 o                         
  -5  -1   2        215.93        199.44         2.98 o                         
  -4  -1   2        742.94        746.09         8.10 o                         
  -3  -1   2         18.14         18.77         0.98 o                         
  -2  -1   2       4467.59       4490.29        40.75 o                         
  -1  -1   2      12559.01      12590.36       100.06 o                         
   0  -1   2       1123.66       1168.27        13.15 o                         
   1  -1   2      10694.82      10388.88       216.21 o                         
   2  -1   2       1322.22       1300.50        16.86 o                         
   3  -1   2        180.47        194.08         2.63 o                         
   4  -1   2         84.73         66.80         1.44 o                         
   5  -1   2        876.06        860.64        10.24 o                         
   6  -1   2         29.53         32.68         3.26 o                         
   7  -1   2        230.11        232.29         9.21 o                         
   8  -1   2        258.56        262.29        13.10 o                         
   9  -1   2         44.34         42.52         5.35 o                         
  -9   0   2         68.76         64.01         5.94 o                         
  -8   0   2         70.81         71.73         7.32 o                         
  -7   0   2        110.00        107.75         7.79 o                         
  -6   0   2        522.22        527.08         7.83 o                         
  -5   0   2        200.23        198.59         2.83 o                         
  -4   0   2        232.96        219.71         2.82 o                         
  -3   0   2       6551.11       6490.50        56.98 o                         
  -2   0   2       6795.53       6861.43        58.58 o                         
  -1   0   2        396.69        405.13         3.48 o                         
   1   0   2        494.90        471.81         6.81 o                         
   2   0   2         10.26         14.11         1.20 o                         
   3   0   2       2872.06       2917.24        32.48 o                         
   4   0   2       3216.70       3133.46        42.77 o                         
   5   0   2          0.45          0.65         1.20 o                         
   6   0   2       1506.20       1477.18        18.92 o                         
   7   0   2        483.58        490.41         9.85 o                         
   8   0   2          2.24          2.34         3.94 o                         
   9   0   2          1.54          0.02         4.69 o                         
  -9   1   2         18.95         19.69         8.43 o                         
  -8   1   2         61.60         70.08         5.30 o                         
  -7   1   2        148.07        152.85         9.07 o                         
  -6   1   2        115.12        121.98         4.29 o                         
  -5   1   2        103.98        101.72         2.14 o                         
  -4   1   2       3651.65       3563.67        31.67 o                         
  -3   1   2        789.22        784.76         7.31 o                         
  -2   1   2        245.91        252.13         2.78 o                         
  -1   1   2        162.10        150.81         1.75 o                         
   0   1   2        267.17        268.01         6.25 o                         
   1   1   2       1160.49       1202.97        12.06 o                         
   2   1   2      12124.76      12312.26       158.12 o                         
   3   1   2         28.34         39.24         3.58 o                         
   4   1   2         17.60         14.75         1.84 o                         
   5   1   2       2081.41       2101.89        27.73 o                         
   6   1   2        203.60        208.01         4.45 o                         
   7   1   2         61.10         56.89         4.77 o                         
   8   1   2         81.84         79.89         4.72 o                         
   9   1   2          3.01          5.93         4.71 o                         
  -8   2   2        234.40        237.31         8.05 o                         
  -7   2   2         31.35         27.17         3.38 o                         
  -6   2   2        598.72        589.43         9.21 o                         
  -5   2   2        699.26        684.21         8.48 o                         
  -4   2   2       1665.17       1673.50        16.04 o                         
  -3   2   2        297.93        329.66         3.45 o                         
  -2   2   2        354.69        384.74         3.79 o                         
  -1   2   2          6.06          7.39         0.59 o                         
   0   2   2       5023.83       5134.17        50.15 o                         
   1   2   2      10442.27      10118.81       103.89 o                         
   2   2   2       4162.27       4159.48        46.81 o                         
   3   2   2       2449.24       2499.54        26.90 o                         
   4   2   2        768.36        785.97        10.16 o                         
   5   2   2        369.27        374.70         6.47 o                         
   6   2   2        194.92        196.97         4.37 o                         
   7   2   2        119.39        116.66         9.19 o                         
   8   2   2         37.05         39.15         4.28 o                         
   9   2   2        156.71        145.63         6.29 o                         
  -8   3   2          1.78         -3.39         4.98 o                         
  -7   3   2        155.30        161.74         6.35 o                         
  -6   3   2        378.95        359.20         6.72 o                         
  -5   3   2         19.86         15.37         1.86 o                         
  -4   3   2        301.12        295.20         3.80 o                         
  -3   3   2        321.50        299.12         3.25 o                         
  -2   3   2         68.32         83.27         1.21 o                         
  -1   3   2        511.51        465.23         5.03 o                         
   0   3   2       9852.54       9917.73       103.62 o                         
   1   3   2        386.76        382.29         4.12 o                         
   2   3   2       2000.10       2037.47        23.22 o                         
   3   3   2        121.10         96.55         1.90 o                         
   4   3   2        141.65        143.71         2.52 o                         
   5   3   2        545.66        509.12         6.23 o                         
   6   3   2        753.55        717.10        11.71 o                         
   7   3   2          1.00          4.49         4.24 o                         
   8   3   2        206.96        188.75         8.66 o                         
   9   3   2        210.70        239.31         8.16 o                         
  -8   4   2         65.20         70.32         6.06 o                         
  -7   4   2         54.32         56.24         5.13 o                         
  -6   4   2         13.91         10.35         4.13 o                         
  -5   4   2        224.73        212.05         4.43 o                         
  -4   4   2        169.57        157.31         2.73 o                         
  -3   4   2         53.05         67.84         1.53 o                         
  -2   4   2      10012.85      10400.94        88.06 o                         
  -1   4   2       2257.27       2155.39        19.23 o                         
   0   4   2        249.16        267.38         2.99 o                         
   1   4   2       1209.50       1230.36        12.47 o                         
   2   4   2         25.11         25.10         1.06 o                         
   3   4   2         48.43         47.07         2.60 o                         
   4   4   2       2827.49       2808.26        31.04 o                         
   5   4   2        615.47        628.17         7.59 o                         
   6   4   2         64.79         58.45         2.56 o                         
   7   4   2        525.79        543.39        17.58 o                         
   8   4   2        229.04        236.25         9.26 o                         
   9   4   2         11.58          7.03         4.78 o                         
  -7   5   2          2.38         -4.11         4.95 o                         
  -6   5   2        182.15        181.95         7.08 o                         
  -5   5   2        312.77        305.60         7.64 o                         
  -4   5   2        377.94        358.84         5.45 o                         
  -3   5   2        675.56        658.51         7.07 o                         
  -2   5   2        581.23        594.19         6.34 o                         
  -1   5   2        273.54        263.08         2.94 o                         
   0   5   2        116.05        123.00         1.81 o                         
   1   5   2        104.18        106.32         2.14 o                         
   2   5   2        261.44        265.05         3.34 o                         
   3   5   2       3837.20       3990.43        43.03 o                         
   4   5   2       2701.27       2656.13        30.35 o                         
   5   5   2        918.88        905.96        11.12 o                         
   6   5   2        471.62        469.93         8.32 o                         
   7   5   2         91.77        103.56         8.71 o                         
   8   5   2         94.71         85.62         6.44 o                         
   9   5   2         66.55         62.99         7.13 o                         
  -7   6   2         41.04         39.59         5.85 o                         
  -6   6   2         37.25         43.70         5.98 o                         
  -5   6   2        129.13        124.55         4.76 o                         
  -4   6   2        360.48        357.10         9.17 o                         
  -3   6   2        300.64        315.98         6.50 o                         
  -2   6   2          8.73         11.53         1.33 o                         
  -1   6   2          7.05          6.98         0.92 o                         
   0   6   2          6.70         12.30         1.25 o                         
   1   6   2       1060.46       1096.33        11.40 o                         
   2   6   2       2125.04       2135.15        20.23 o                         
   3   6   2        229.23        211.29         3.43 o                         
   4   6   2        179.88        191.35         4.35 o                         
   5   6   2         37.38         45.20         1.96 o                         
   6   6   2        333.88        332.78         8.79 o                         
   7   6   2        183.15        158.54         5.81 o                         
   8   6   2        225.61        232.35        21.00 o                         
   9   6   2         10.55          7.98         6.48 o                         
  -6   7   2         31.37         25.93         5.58 o                         
  -5   7   2        130.73        127.38         7.41 o                         
  -4   7   2        133.01        132.38         5.36 o                         
  -3   7   2          4.94          1.78         1.95 o                         
  -2   7   2        500.14        490.81         6.19 o                         
  -1   7   2         40.43         42.62         2.16 o                         
   0   7   2       1874.87       1871.46        17.02 o                         
   1   7   2       1050.57       1032.29        10.89 o                         
   2   7   2       1149.23       1166.13        12.18 o                         
   3   7   2        107.62        118.49         2.77 o                         
   4   7   2        376.96        365.68         5.17 o                         
   5   7   2         93.00         84.63         3.41 o                         
   6   7   2        253.86        238.48         7.75 o                         
   7   7   2        168.27        167.82         9.16 o                         
   8   7   2         11.00         19.90         5.95 o                         
   9   7   2        134.80        138.27         8.89 o                         
  -6   8   2         32.24         28.80         6.02 o                         
  -5   8   2          0.59         -5.05         5.05 o                         
  -4   8   2         82.05         79.32         7.40 o                         
  -3   8   2         59.58         55.11         3.71 o                         
  -2   8   2         51.32         50.85         2.88 o                         
  -1   8   2         61.51         61.03         2.16 o                         
   0   8   2       1168.05       1162.98        15.29 o                         
   1   8   2          1.28          0.33         1.33 o                         
   2   8   2          1.50          3.64         1.31 o                         
   3   8   2         54.65         52.19         1.91 o                         
   4   8   2         13.63         15.90         2.37 o                         
   5   8   2        486.19        474.20         9.93 o                         
   6   8   2        623.13        618.12        12.30 o                         
   7   8   2          3.79          4.24         4.12 o                         
   8   8   2         59.62         53.55         6.74 o                         
  -5   9   2         32.84         39.76         6.06 o                         
  -4   9   2          7.96         12.24         5.08 o                         
  -3   9   2          2.85          8.60         4.20 o                         
  -2   9   2        401.72        382.54         7.84 o                         
  -1   9   2        269.90        265.38         5.84 o                         
   0   9   2          1.37          0.00         2.23 o                         
   1   9   2        161.33        165.92         4.15 o                         
   2   9   2         66.09         59.08         2.67 o                         
   3   9   2        131.79        136.50         3.84 o                         
   4   9   2        765.74        770.17        11.40 o                         
   5   9   2        100.67        105.67         4.94 o                         
   6   9   2         16.26         14.52         3.98 o                         
   7   9   2         65.08         72.77         5.35 o                         
   8   9   2        138.34        135.97        12.54 o                         
  -4  10   2          4.48          7.50         5.54 o                         
  -3  10   2          2.89          2.53         4.86 o                         
  -2  10   2         71.31         78.25         4.39 o                         
  -1  10   2        117.39        114.09         4.48 o                         
   0  10   2          1.75          6.63         3.66 o                         
   1  10   2         38.14         35.58         3.08 o                         
   2  10   2        344.50        339.59         8.20 o                         
   3  10   2        159.65        168.77         7.72 o                         
   4  10   2        143.61        152.45         6.41 o                         
   5  10   2          7.69          8.57         4.26 o                         
   6  10   2         86.35         85.11         7.81 o                         
   7  10   2         19.75         18.67        10.18 o                         
  -3  11   2         16.39         15.60         6.94 o                         
  -2  11   2         35.67         38.90         5.01 o                         
  -1  11   2          0.84          1.07         3.77 o                         
   0  11   2          4.17          0.93         3.58 o                         
   1  11   2         78.16         73.31         4.88 o                         
   2  11   2        101.74         96.83         5.19 o                         
   3  11   2        138.94        145.86         7.53 o                         
   4  11   2          5.52          2.51         5.40 o                         
   5  11   2         12.85         11.31         4.68 o                         
   6  11   2         70.43         76.10        15.96 o                         
   7  11   2        115.55        103.65         8.00 o                         
  -2  12   2          6.97          7.16         5.31 o                         
  -1  12   2          1.55         -1.28         4.20 o                         
   0  12   2         19.16         19.63         4.24 o                         
   1  12   2        108.84        104.63         5.47 o                         
   2  12   2         32.97         39.97         6.19 o                         
   3  12   2          8.49          7.41         6.00 o                         
   4  12   2          4.01          6.04         6.01 o                         
   5  12   2         47.52         44.92         9.01 o                         
   6  12   2         40.49         24.80         8.92 o                         
   0  13   2         21.84         18.25         5.55 o                         
   1  13   2          8.82         11.50         5.27 o                         
   2  13   2          6.91         14.35         6.67 o                         
   3  13   2          1.13          5.81         6.46 o                         
   4  13   2         61.19         63.94         7.67 o                         
  -4 -12   3         73.79         75.17         6.24 o                         
  -3 -12   3          3.28         -0.86         5.32 o                         
  -2 -12   3          7.06          3.94         5.14 o                         
  -1 -12   3        168.73        167.72         7.25 o                         
   0 -12   3         20.76         22.01         5.08 o                         
  -6 -11   3         98.62        106.08         7.01 o                         
  -5 -11   3         29.20         21.53         6.64 o                         
  -4 -11   3          4.78          8.17         4.86 o                         
  -3 -11   3         11.75         15.96         4.73 o                         
  -2 -11   3         92.74         87.85         5.50 o                         
  -1 -11   3         30.95         32.29         4.68 o                         
   0 -11   3         15.08         15.86         4.57 o                         
   1 -11   3          0.11          2.46         4.46 o                         
   2 -11   3          3.70          0.60         5.54 o                         
  -7 -10   3         60.99         51.17         9.96 o                         
  -6 -10   3        114.88        124.89         8.70 o                         
  -5 -10   3         24.96         20.98         6.15 o                         
  -4 -10   3         30.20         34.98         5.94 o                         
  -3 -10   3        126.44        123.94         7.86 o                         
  -2 -10   3        200.23        198.27         7.13 o                         
  -1 -10   3         78.81         75.86         5.28 o                         
   0 -10   3          9.39          8.15         4.02 o                         
   1 -10   3          8.35          7.95         4.21 o                         
   2 -10   3         43.72         42.67         4.00 o                         
   3 -10   3         56.41         55.49         4.52 o                         
  -7  -9   3         91.33         95.55        10.76 o                         
  -6  -9   3         44.65         31.84         6.14 o                         
  -5  -9   3         65.92         66.62         6.84 o                         
  -4  -9   3         11.51         12.73         4.81 o                         
  -3  -9   3        354.02        346.40        10.23 o                         
  -2  -9   3         45.95         45.54         3.34 o                         
  -1  -9   3         32.35         31.56         3.70 o                         
   0  -9   3         57.37         46.32         2.82 o                         
   1  -9   3        316.71        326.06         6.60 o                         
   2  -9   3        106.86        106.40         4.23 o                         
   3  -9   3         33.34         32.76         3.91 o                         
   4  -9   3          0.02          0.69         4.00 o                         
  -8  -8   3         55.84         47.97         7.23 o                         
  -7  -8   3          0.48          5.66         6.03 o                         
  -6  -8   3          9.18          7.46         4.37 o                         
  -5  -8   3        156.33        150.56         5.09 o                         
  -4  -8   3        254.28        262.42         7.07 o                         
  -3  -8   3        318.00        311.08         7.95 o                         
  -2  -8   3        433.80        428.15         8.11 o                         
  -1  -8   3        545.45        537.82         7.63 o                         
   0  -8   3        203.49        219.19         4.35 o                         
   1  -8   3        240.23        241.19         3.91 o                         
   2  -8   3         35.22         42.70         4.20 o                         
   3  -8   3          2.36          9.12         3.20 o                         
   4  -8   3         21.91         21.90         3.80 o                         
   5  -8   3         17.19         14.31         4.64 o                         
  -8  -7   3         76.62         79.16         7.35 o                         
  -7  -7   3          0.05         -3.44         5.44 o                         
  -6  -7   3         48.71         48.14         4.62 o                         
  -5  -7   3        175.89        178.33         5.57 o                         
  -4  -7   3       2505.86       2565.92        37.63 o                         
  -3  -7   3          3.76          5.16         1.66 o                         
  -2  -7   3        281.45        292.84         5.80 o                         
  -1  -7   3        125.33        121.54         2.59 o                         
   0  -7   3        480.13        490.16         6.28 o                         
   1  -7   3          6.28          5.67         1.38 o                         
   2  -7   3        349.45        339.87         5.48 o                         
   3  -7   3         27.74         26.13         2.66 o                         
   4  -7   3         61.57         63.23         4.15 o                         
   5  -7   3        207.69        195.64        18.84 o                         
   6  -7   3         10.45          5.33         4.66 o                         
  -9  -6   3          0.73          9.36        11.31 o                         
  -8  -6   3         13.36         21.27         6.02 o                         
  -7  -6   3         56.07         61.42         4.90 o                         
  -6  -6   3       1036.90       1056.45        16.32 o                         
  -5  -6   3        160.75        170.24         4.37 o                         
  -4  -6   3          1.47          4.14         1.26 o                         
  -3  -6   3         64.22         65.45         1.37 o                         
  -2  -6   3        645.72        677.94         9.94 o                         
  -1  -6   3          4.41          2.44         1.51 o                         
   0  -6   3        555.62        512.74         5.80 o                         
   1  -6   3        750.12        755.58         8.40 o                         
   2  -6   3          0.09          1.87         1.17 o                         
   3  -6   3        622.75        625.86         7.86 o                         
   4  -6   3        403.49        420.47         9.42 o                         
   5  -6   3          2.18         -1.83         3.30 o                         
   6  -6   3          7.68          3.05         4.25 o                         
   7  -6   3          0.08         -3.20         4.60 o                         
  -9  -5   3         50.57         45.16         7.48 o                         
  -8  -5   3        147.92        169.71         7.02 o                         
  -7  -5   3        442.60        466.70        12.80 o                         
  -6  -5   3        783.29        774.93        13.81 o                         
  -5  -5   3        374.46        380.68         4.94 o                         
  -4  -5   3        635.48        652.95         6.60 o                         
  -3  -5   3        191.73        176.10         2.61 o                         
  -2  -5   3        103.92         86.21         3.09 o                         
  -1  -5   3       3970.54       4170.74        45.22 o                         
   0  -5   3        648.84        641.22         6.09 o                         
   1  -5   3        321.54        325.40         3.99 o                         
   2  -5   3       1075.58       1011.47        11.14 o                         
   3  -5   3        156.12        168.02         3.38 o                         
   4  -5   3         43.60         41.69         2.03 o                         
   5  -5   3          0.25         -2.70         2.84 o                         
   6  -5   3          4.39          3.30         3.87 o                         
   7  -5   3          2.71         -0.81         4.33 o                         
  -9  -4   3         21.70         28.00         7.07 o                         
  -8  -4   3        297.39        302.64        15.86 o                         
  -7  -4   3        448.02        414.12         6.96 o                         
  -6  -4   3        146.34        140.98         3.31 o                         
  -5  -4   3          1.93          3.66         1.26 o                         
  -4  -4   3        176.18        174.35         3.08 o                         
  -3  -4   3        297.53        283.85         3.04 o                         
  -2  -4   3       3164.12       3107.04        33.52 o                         
  -1  -4   3       2037.41       2101.81        22.96 o                         
   0  -4   3         72.85         60.80         1.15 o                         
   1  -4   3       4378.22       4378.91        44.76 o                         
   2  -4   3        289.49        282.02         3.57 o                         
   3  -4   3          7.89         11.94         1.53 o                         
   4  -4   3        233.55        228.77         4.75 o                         
   5  -4   3         51.63         57.71         5.95 o                         
   6  -4   3        105.43        102.81         6.10 o                         
   7  -4   3        292.04        287.21         7.80 o                         
   8  -4   3         33.48         42.56         5.05 o                         
  -9  -3   3        343.81        375.97        13.36 o                         
  -8  -3   3         62.31         54.47         4.68 o                         
  -7  -3   3          1.41          1.14         2.44 o                         
  -6  -3   3        320.58        335.78         5.08 o                         
  -5  -3   3        276.21        260.51         3.50 o                         
  -4  -3   3       1781.83       1798.19        17.76 o                         
  -3  -3   3       4281.74       4347.30        41.94 o                         
  -2  -3   3       1822.08       1957.09        19.77 o                         
  -1  -3   3       5831.87       6225.21        74.67 o                         
   0  -3   3       2305.95       2451.15        25.13 o                         
   1  -3   3         93.13        109.88         2.79 o                         
   2  -3   3         27.19         28.55         2.24 o                         
   3  -3   3       1544.02       1552.83        15.44 o                         
   4  -3   3        592.06        589.96         7.01 o                         
   5  -3   3        780.83        751.69         9.21 o                         
   6  -3   3        440.28        449.49         8.58 o                         
   7  -3   3         41.74         45.72         4.14 o                         
   8  -3   3          6.47         11.23         4.47 o                         
  -9  -2   3         35.39         27.92         7.25 o                         
  -8  -2   3        160.52        166.67         6.55 o                         
  -7  -2   3          3.49          2.49         2.92 o                         
  -6  -2   3         97.53         91.43         2.47 o                         
  -5  -2   3       1507.25       1486.15        14.43 o                         
  -4  -2   3       4446.70       4288.11        40.03 o                         
  -3  -2   3          1.14          1.50         0.76 o                         
  -2  -2   3        731.37        702.91         7.06 o                         
  -1  -2   3          3.09          4.52         0.58 o                         
   0  -2   3         56.10         59.44         1.13 o                         
   1  -2   3       1662.47       1636.02        34.95 o                         
   2  -2   3       5268.18       5266.34        87.82 o                         
   3  -2   3         11.59         17.47         1.34 o                         
   4  -2   3       2764.49       2740.84        29.18 o                         
   5  -2   3        716.58        717.36         8.75 o                         
   6  -2   3         37.02         36.81         3.21 o                         
   7  -2   3         29.36         34.27         3.80 o                         
   8  -2   3          3.46          8.16         4.34 o                         
  -9  -1   3         13.55         17.97         5.24 o                         
  -8  -1   3          7.72          9.74         4.32 o                         
  -7  -1   3          4.98          5.18         3.01 o                         
  -6  -1   3       1877.36       1884.47        21.11 o                         
  -5  -1   3        497.46        479.90         5.55 o                         
  -4  -1   3         63.26         69.57         1.68 o                         
  -3  -1   3        742.28        726.79         7.06 o                         
  -2  -1   3        302.68        337.34         3.20 o                         
  -1  -1   3         32.00         29.49         0.90 o                         
   0  -1   3       3590.55       3513.19        43.26 o                         
   1  -1   3       6990.41       7211.78       150.02 o                         
   2  -1   3          5.88         10.26         4.04 o                         
   3  -1   3       4187.16       4110.52        43.80 o                         
   4  -1   3        950.68        924.61         9.94 o                         
   5  -1   3         20.02         18.80         1.52 o                         
   6  -1   3         83.03         78.52         2.65 o                         
   7  -1   3        191.57        190.20         9.56 o                         
   8  -1   3         16.89         14.67         4.26 o                         
   9  -1   3        134.76        128.18         8.21 o                         
  -9   0   3         44.21         46.38         5.51 o                         
  -8   0   3         56.14         68.39         5.00 o                         
  -7   0   3        416.46        422.01        10.55 o                         
  -6   0   3       1064.25       1043.41        12.96 o                         
  -5   0   3          0.01          0.30         1.19 o                         
  -4   0   3         17.18         12.34         1.06 o                         
  -3   0   3        419.74        444.68         4.43 o                         
  -2   0   3       1469.96       1513.46        12.28 o                         
  -1   0   3       9141.79       9034.80        74.08 o                         
   0   0   3       3631.23       3696.50        38.67 o                         
   1   0   3        278.26        287.40         4.40 o                         
   2   0   3       2742.62       2651.47        28.28 o                         
   3   0   3       2135.03       2191.00        24.77 o                         
   4   0   3        233.69        247.92         3.11 o                         
   5   0   3        581.21        587.29         8.87 o                         
   6   0   3        217.17        219.96         4.31 o                         
   7   0   3        209.21        202.76         6.07 o                         
   8   0   3        272.66        274.09         7.74 o                         
   9   0   3         96.58        114.48         5.96 o                         
  -9   1   3         45.21         40.54         5.70 o                         
  -8   1   3         64.98         65.24         5.32 o                         
  -7   1   3        129.49        128.88         8.81 o                         
  -6   1   3          4.29          5.34         2.26 o                         
  -5   1   3        102.26        103.57         2.35 o                         
  -4   1   3        410.99        400.60         4.26 o                         
  -3   1   3       1638.97       1601.60        14.94 o                         
  -2   1   3       8222.69       8137.03        73.61 o                         
  -1   1   3       2291.18       2272.36        18.23 o                         
   0   1   3       4407.83       4407.80        36.38 o                         
   1   1   3       4781.28       4855.03        50.29 o                         
   2   1   3          0.50         -0.54         0.54 o                         
   3   1   3        235.29        239.24         3.34 o                         
   4   1   3       1973.96       1942.64        25.46 o                         
   5   1   3        170.87        161.19         3.31 o                         
   6   1   3        133.07        132.76         3.72 o                         
   7   1   3       1148.84       1161.53        24.40 o                         
   8   1   3        141.74        150.43         8.02 o                         
   9   1   3          0.92         -2.02         4.54 o                         
  -8   2   3         70.62         68.43         5.48 o                         
  -7   2   3        152.58        141.66         5.50 o                         
  -6   2   3        215.22        197.79         9.08 o                         
  -5   2   3        192.63        182.24         3.24 o                         
  -4   2   3       1579.30       1569.02        14.34 o                         
  -3   2   3       3215.73       3221.83        28.62 o                         
  -2   2   3        848.03        926.87         8.80 o                         
  -1   2   3       3155.90       3191.22        28.15 o                         
   0   2   3        157.71        177.63         2.03 o                         
   1   2   3         22.17         23.70         1.15 o                         
   2   2   3       4757.37       4933.29        56.35 o                         
   3   2   3       2558.38       2461.11        29.90 o                         
   4   2   3        881.31        906.79        11.55 o                         
   5   2   3       2268.17       2306.07        30.33 o                         
   6   2   3       1295.76       1267.80        19.91 o                         
   7   2   3          1.89          0.24         3.97 o                         
   8   2   3          1.45          2.47         4.91 o                         
   9   2   3          0.58         -2.47         4.43 o                         
  -8   3   3        101.32        104.64         7.06 o                         
  -7   3   3         28.81         31.19         4.63 o                         
  -6   3   3          1.97         -1.24         3.55 o                         
  -5   3   3        478.55        476.22         6.07 o                         
  -4   3   3       1627.01       1605.25        15.55 o                         
  -3   3   3        244.45        268.87         4.12 o                         
  -2   3   3        492.88        572.99         5.48 o                         
  -1   3   3         25.77         33.51         1.07 o                         
   0   3   3        587.17        618.70         6.13 o                         
   1   3   3       4605.88       4736.23        49.23 o                         
   2   3   3       1937.94       1818.04        18.58 o                         
   3   3   3        122.42        132.42         2.27 o                         
   4   3   3       1317.71       1252.00        13.86 o                         
   5   3   3        497.30        484.69         7.43 o                         
   6   3   3        177.34        164.89         4.23 o                         
   7   3   3        144.85        132.22         6.50 o                         
   8   3   3         29.82         25.73         5.22 o                         
   9   3   3          3.57          1.61         4.70 o                         
  -8   4   3         27.32         21.50         5.74 o                         
  -7   4   3         57.20         54.34         5.28 o                         
  -6   4   3        477.28        451.84        18.42 o                         
  -5   4   3         70.79         73.67         3.16 o                         
  -4   4   3        152.40        147.93         2.94 o                         
  -3   4   3          2.49          3.48         0.81 o                         
  -2   4   3         30.09         34.49         0.89 o                         
  -1   4   3        165.41        160.52         3.15 o                         
   0   4   3       6468.13       6554.58        57.03 o                         
   1   4   3       3001.89       2947.62        29.32 o                         
   2   4   3        168.52        169.04         2.52 o                         
   3   4   3       1411.06       1397.91        16.29 o                         
   4   4   3        242.02        245.09         3.45 o                         
   5   4   3        648.11        638.27         8.24 o                         
   6   4   3        184.01        191.20         5.76 o                         
   7   4   3         63.43         57.58         5.02 o                         
   8   4   3         30.07         26.98         5.29 o                         
   9   4   3        130.21        125.76         9.62 o                         
  -7   5   3         15.03         19.09         5.12 o                         
  -6   5   3         38.45         40.31         4.82 o                         
  -5   5   3         81.02         75.28         3.92 o                         
  -4   5   3        177.30        173.37         4.73 o                         
  -3   5   3        163.95        181.38         3.21 o                         
  -2   5   3        921.77        921.44         8.28 o                         
  -1   5   3       2021.24       1975.99        17.83 o                         
   0   5   3       1686.20       1722.54        17.24 o                         
   1   5   3        771.79        800.61         8.47 o                         
   2   5   3         57.76         39.61         1.38 o                         
   3   5   3        196.38        191.89         3.03 o                         
   4   5   3        590.31        602.31         8.05 o                         
   5   5   3        562.76        523.08         8.67 o                         
   6   5   3        257.36        282.02         6.69 o                         
   7   5   3        441.73        421.67        11.50 o                         
   8   5   3        153.35        169.16         8.48 o                         
   9   5   3        264.77        303.89        11.17 o                         
  -7   6   3          0.68         -3.65         5.40 o                         
  -6   6   3         39.70         40.86         5.13 o                         
  -5   6   3         79.21         78.26         4.96 o                         
  -4   6   3          8.08         10.57         2.96 o                         
  -3   6   3       1306.02       1315.09        14.10 o                         
  -2   6   3       1305.80       1281.53        12.36 o                         
  -1   6   3        137.41        139.22         2.19 o                         
   0   6   3         17.13         24.10         1.49 o                         
   1   6   3        160.76        166.63         2.68 o                         
   2   6   3         92.17         87.04         1.84 o                         
   3   6   3        753.99        765.58         9.01 o                         
   4   6   3       2005.38       2009.69        22.16 o                         
   5   6   3          3.34          5.07         1.82 o                         
   6   6   3        111.00        127.18         4.24 o                         
   7   6   3        335.23        336.24        22.53 o                         
   8   6   3         92.40         85.35        10.93 o                         
   9   6   3         25.29         26.79         7.18 o                         
  -6   7   3         60.59         54.41         6.07 o                         
  -5   7   3          9.57          5.32         6.33 o                         
  -4   7   3        339.53        326.95        15.23 o                         
  -3   7   3         41.56         45.05         2.84 o                         
  -2   7   3        470.36        457.39         5.88 o                         
  -1   7   3         23.17         24.26         1.27 o                         
   0   7   3          7.41          7.53         1.20 o                         
   1   7   3         10.42         10.72         1.31 o                         
   2   7   3       2652.36       2659.07        26.80 o                         
   3   7   3        997.25       1013.34        14.11 o                         
   4   7   3         20.01         24.77         1.78 o                         
   5   7   3        425.65        413.74         9.18 o                         
   6   7   3        118.16        133.17         5.16 o                         
   7   7   3         32.97         29.69         5.38 o                         
   8   7   3        251.48        217.82        10.35 o                         
   9   7   3         12.21         22.39         6.78 o                         
  -6   8   3         24.36         16.96         8.46 o                         
  -5   8   3          5.02          2.13         5.17 o                         
  -4   8   3        222.50        223.25         7.89 o                         
  -3   8   3          7.22          5.23         3.97 o                         
  -2   8   3          1.38          0.16         2.11 o                         
  -1   8   3        196.30        186.41         4.14 o                         
   0   8   3        865.41        871.39        10.05 o                         
   1   8   3        257.27        254.46         3.84 o                         
   2   8   3        371.54        359.51         4.75 o                         
   3   8   3          1.09          2.63         1.51 o                         
   4   8   3         11.47         12.21         2.16 o                         
   5   8   3        162.04        160.59         7.53 o                         
   6   8   3        323.41        298.06         7.95 o                         
   7   8   3        177.75        165.43         7.47 o                         
   8   8   3         67.18         80.29        11.01 o                         
  -5   9   3         18.70         18.76         5.83 o                         
  -4   9   3          2.37          0.55         5.13 o                         
  -3   9   3        162.40        150.61         6.46 o                         
  -2   9   3          0.03          4.13         3.25 o                         
  -1   9   3        199.44        193.52         4.95 o                         
   0   9   3        647.87        649.42        10.73 o                         
   1   9   3        273.83        269.56         4.78 o                         
   2   9   3          3.87          7.65         2.01 o                         
   3   9   3         92.20         95.65         3.83 o                         
   4   9   3        168.39        159.22         4.45 o                         
   5   9   3         64.42         69.58         3.85 o                         
   6   9   3        236.45        241.31         7.63 o                         
   7   9   3         14.48          9.26         4.52 o                         
   8   9   3         42.93         44.78         7.15 o                         
  -4  10   3          3.00         -5.44         5.44 o                         
  -3  10   3          0.28          0.26         5.39 o                         
  -2  10   3          4.65          4.97         4.43 o                         
  -1  10   3        278.70        274.24         9.23 o                         
   0  10   3         24.57         31.94         4.93 o                         
   1  10   3          0.50          2.35         3.57 o                         
   2  10   3          0.19          3.88         3.58 o                         
   3  10   3          1.52          7.25         4.58 o                         
   4  10   3        389.69        416.84        27.19 o                         
   5  10   3        242.09        259.11         8.04 o                         
   6  10   3         25.17         43.05         6.04 o                         
   7  10   3         35.60         31.04         6.21 o                         
  -3  11   3         24.94         16.48         5.63 o                         
  -2  11   3        115.38        107.02         7.82 o                         
  -1  11   3          0.80          6.32         3.86 o                         
   0  11   3         45.34         49.00         4.03 o                         
   1  11   3          0.29          1.87         4.04 o                         
   2  11   3         92.98         89.38         5.09 o                         
   3  11   3        163.60        174.97        20.10 o                         
   4  11   3        107.93        109.42         8.21 o                         
   5  11   3          9.39          4.74         6.01 o                         
   6  11   3          6.24         16.01         5.98 o                         
   7  11   3         54.70         60.69        10.90 o                         
  -2  12   3         68.46         67.96         6.35 o                         
  -1  12   3          1.60         -2.93         6.52 o                         
   0  12   3          0.54          1.37         4.02 o                         
   1  12   3          4.11          6.54         4.61 o                         
   2  12   3        146.17        157.33         6.73 o                         
   3  12   3         44.22         53.49         6.63 o                         
   4  12   3         16.33         15.84         6.46 o                         
   5  12   3         11.76          6.28         7.75 o                         
   6  12   3         19.12         27.81         9.43 o                         
   0  13   3         23.04         16.93         4.78 o                         
   1  13   3          8.13          7.53         5.45 o                         
   2  13   3         56.56         65.69         7.65 o                         
   3  13   3         12.51          4.31         6.64 o                         
   4  13   3          8.99         -6.42         6.42 o                         
  -3 -12   4         26.54         23.74         5.59 o                         
  -2 -12   4          7.37          4.68         5.12 o                         
  -1 -12   4          5.38         15.28         5.29 o                         
   0 -12   4          1.63          5.04        10.79 o                         
  -5 -11   4         32.97         38.62         5.90 o                         
  -4 -11   4         38.49         43.50         5.55 o                         
  -3 -11   4          4.31         -1.32         4.76 o                         
  -2 -11   4         30.82         29.07         4.91 o                         
  -1 -11   4        149.04        156.68         7.50 o                         
   0 -11   4         79.30         71.23         6.84 o                         
   1 -11   4          7.33          8.74         4.69 o                         
   2 -11   4          0.00         -0.11         4.74 o                         
  -6 -10   4         79.86         74.16         9.63 o                         
  -5 -10   4         95.23         95.66         6.30 o                         
  -4 -10   4        119.78        109.34         5.92 o                         
  -3 -10   4          3.48          8.35         4.42 o                         
  -2 -10   4        215.23        216.44         7.32 o                         
  -1 -10   4        182.73        186.45         6.83 o                         
   0 -10   4          3.35          5.02         4.03 o                         
   1 -10   4          0.78          2.78         4.96 o                         
   2 -10   4          3.92          6.32         4.23 o                         
   3 -10   4         15.95         22.30         7.38 o                         
  -7  -9   4         61.94         66.42         7.53 o                         
  -6  -9   4        216.56        218.86         9.99 o                         
  -5  -9   4         13.69         15.24         4.85 o                         
  -4  -9   4          4.58         12.13         4.19 o                         
  -3  -9   4        178.60        171.00         9.37 o                         
  -2  -9   4         72.02         77.45         4.53 o                         
  -1  -9   4         90.53         87.51         3.86 o                         
   0  -9   4          4.55          4.73         3.54 o                         
   1  -9   4         15.40         11.41         3.48 o                         
   2  -9   4          4.88          6.04         5.25 o                         
   3  -9   4        292.60        295.11         7.33 o                         
   4  -9   4         31.24         35.50         6.55 o                         
  -8  -8   4         87.29         83.58         7.90 o                         
  -7  -8   4        119.56        128.29         6.65 o                         
  -6  -8   4        127.51        129.89         5.97 o                         
  -5  -8   4         66.72         62.78         4.82 o                         
  -4  -8   4        129.43        124.43        11.25 o                         
  -3  -8   4        322.56        329.95         8.15 o                         
  -2  -8   4        290.29        272.77        13.03 o                         
  -1  -8   4         32.97         35.22         2.55 o                         
   0  -8   4         62.52         61.21         2.41 o                         
   1  -8   4        408.23        416.99         6.45 o                         
   2  -8   4        137.80        150.03         4.83 o                         
   3  -8   4         41.58         45.57         3.59 o                         
   4  -8   4          0.71          4.42         3.52 o                         
   5  -8   4          9.20         20.07         7.65 o                         
  -8  -7   4        145.72        155.96         9.13 o                         
  -7  -7   4         81.43         85.62         7.53 o                         
  -6  -7   4          5.65          3.72         4.24 o                         
  -5  -7   4        102.95         96.10         4.93 o                         
  -4  -7   4        214.26        230.83         6.64 o                         
  -3  -7   4        133.48        132.98         4.00 o                         
  -2  -7   4        754.70        744.91        11.25 o                         
  -1  -7   4          0.24          1.22         1.58 o                         
   0  -7   4        207.65        221.80         5.15 o                         
   1  -7   4        711.79        725.96         8.61 o                         
   2  -7   4        153.16        148.43         3.28 o                         
   3  -7   4         36.34         35.50         2.73 o                         
   4  -7   4          2.66         -1.95         3.07 o                         
   5  -7   4         13.28          9.67         3.77 o                         
   6  -7   4         55.24         60.27         5.05 o                         
  -8  -6   4         35.31         31.44        11.27 o                         
  -7  -6   4         15.94         11.88         5.46 o                         
  -6  -6   4         36.85         25.16         4.14 o                         
  -5  -6   4        174.60        168.36         5.12 o                         
  -4  -6   4        933.04        949.35        11.71 o                         
  -3  -6   4        669.03        645.78         9.00 o                         
  -2  -6   4        205.42        214.83         4.01 o                         
  -1  -6   4       1136.56       1157.59        15.64 o                         
   0  -6   4        549.44        556.69         6.78 o                         
   1  -6   4          7.56          7.25         1.15 o                         
   2  -6   4         68.03         61.41         2.17 o                         
   3  -6   4         46.15         46.92         2.29 o                         
   4  -6   4          1.26          1.72         2.52 o                         
   5  -6   4        198.36        207.00         7.60 o                         
   6  -6   4        111.41        114.60         5.38 o                         
  -9  -5   4         29.32         41.05        11.29 o                         
  -8  -5   4         27.82         22.40         6.47 o                         
  -7  -5   4         15.71         17.10         4.28 o                         
  -6  -5   4        442.70        452.03         8.68 o                         
  -5  -5   4       1458.79       1513.99        17.50 o                         
  -4  -5   4        717.13        698.14         8.11 o                         
  -3  -5   4        611.33        602.62         7.28 o                         
  -2  -5   4        440.12        427.21         6.63 o                         
  -1  -5   4        184.89        206.15         3.04 o                         
   0  -5   4        139.26        133.23         1.96 o                         
   1  -5   4        899.83        872.39         9.41 o                         
   2  -5   4         97.88         99.09         2.11 o                         
   3  -5   4        337.94        321.16         4.44 o                         
   4  -5   4        595.23        597.47         8.14 o                         
   5  -5   4        142.08        151.07         4.89 o                         
   6  -5   4         42.49         40.51         4.78 o                         
   7  -5   4         22.62         21.20         4.42 o                         
  -9  -4   4         38.30         58.31         7.50 o                         
  -8  -4   4         21.91         23.17         5.96 o                         
  -7  -4   4        407.34        413.12         9.63 o                         
  -6  -4   4        537.48        532.70         7.31 o                         
  -5  -4   4          3.34          5.29         1.42 o                         
  -4  -4   4          6.44          8.73         1.04 o                         
  -3  -4   4        626.58        627.71         6.49 o                         
  -2  -4   4         21.27         17.49         1.39 o                         
  -1  -4   4        331.08        306.45         3.86 o                         
   0  -4   4       3322.72       3421.73        33.65 o                         
   1  -4   4         17.98         23.14         0.85 o                         
   2  -4   4       1008.16        991.42        12.98 o                         
   3  -4   4       2005.65       2008.32        23.14 o                         
   4  -4   4          9.79          9.02         1.78 o                         
   5  -4   4         10.71         11.44         2.86 o                         
   6  -4   4         24.57         21.41         3.45 o                         
   7  -4   4         18.78         14.48         4.01 o                         
  -9  -3   4         13.84         23.47         8.76 o                         
  -8  -3   4        334.42        350.18        12.33 o                         
  -7  -3   4        600.28        588.25         8.84 o                         
  -6  -3   4        231.71        236.87         4.92 o                         
  -5  -3   4        201.54        195.57         3.06 o                         
  -4  -3   4        262.59        263.19         3.30 o                         
  -3  -3   4          7.35          6.15         0.77 o                         
  -2  -3   4       4767.17       5098.86        48.16 o                         
  -1  -3   4       2161.26       2103.40        25.44 o                         
   0  -3   4          4.70          9.53         0.68 o                         
   1  -3   4       3964.83       3920.10        53.79 o                         
   2  -3   4        338.01        321.72         6.95 o                         
   3  -3   4          2.96          2.66         1.15 o                         
   4  -3   4        143.17        137.22         2.83 o                         
   5  -3   4          4.26          8.11         1.98 o                         
   6  -3   4         59.43         49.75         3.51 o                         
   7  -3   4        162.14        180.15         6.39 o                         
   8  -3   4        114.15        127.94         5.93 o                         
  -9  -2   4        109.46        120.76         8.67 o                         
  -8  -2   4        298.95        292.47         8.47 o                         
  -7  -2   4         13.83          9.50         2.67 o                         
  -6  -2   4          0.87          3.28         1.88 o                         
  -5  -2   4        337.13        332.92         4.67 o                         
  -4  -2   4        201.34        210.18         2.96 o                         
  -3  -2   4       2899.03       2742.96        26.63 o                         
  -2  -2   4       4801.96       4819.18        41.71 o                         
  -1  -2   4          3.11         10.55         0.88 o                         
   0  -2   4       7026.74       7066.17        78.55 o                         
   1  -2   4        934.19        858.82        14.81 o                         
   2  -2   4         33.93         38.04         3.10 o                         
   3  -2   4         78.21         73.64         2.21 o                         
   4  -2   4       1184.04       1148.06        15.41 o                         
   5  -2   4        376.25        373.23         5.51 o                         
   6  -2   4        969.70        973.15        16.24 o                         
   7  -2   4        105.33        111.95         4.71 o                         
   8  -2   4          4.46          6.74         4.32 o                         
  -9  -1   4         40.46         32.79         5.33 o                         
  -8  -1   4          4.27          1.98         4.28 o                         
  -7  -1   4         68.01         73.95         4.16 o                         
  -6  -1   4          1.58          1.59         1.78 o                         
  -5  -1   4        883.53        884.73         9.40 o                         
  -4  -1   4       3912.48       3875.26        37.63 o                         
  -3  -1   4        926.51        944.34         8.61 o                         
  -2  -1   4       1938.62       2030.88        16.29 o                         
  -1  -1   4       3888.06       3926.70        35.36 o                         
   0  -1   4          0.32          0.46         0.72 o                         
   1  -1   4        430.72        476.36         9.98 o                         
   2  -1   4       4233.80       4356.42        71.78 o                         
   3  -1   4       3197.64       3293.21        42.24 o                         
   4  -1   4       1237.59       1235.63        15.77 o                         
   5  -1   4       1309.11       1287.35        16.36 o                         
   6  -1   4        268.22        272.38         6.45 o                         
   7  -1   4          2.50          2.01         3.42 o                         
   8  -1   4          1.92          2.95         4.15 o                         
  -9   0   4         60.78         67.79        13.32 o                         
  -8   0   4         11.91          9.12         4.43 o                         
  -7   0   4         63.94         64.99         4.42 o                         
  -6   0   4        365.06        362.61         5.82 o                         
  -5   0   4       2848.81       2803.33        27.60 o                         
  -4   0   4        343.93        339.77         3.95 o                         
  -3   0   4        710.52        681.25         6.39 o                         
  -1   0   4          2.55          4.23         0.51 o                         
   0   0   4       2704.65       2816.80        29.60 o                         
   1   0   4       8448.63       8175.76        92.53 o                         
   2   0   4         77.36         62.51         1.35 o                         
   3   0   4       3373.47       3339.33        38.42 o                         
   4   0   4       2601.78       2511.29        28.02 o                         
   5   0   4         70.76         78.62         2.61 o                         
   6   0   4        157.11        158.67         4.05 o                         
   7   0   4         57.10         56.85         6.18 o                         
   8   0   4          3.66         -1.12         4.02 o                         
   9   0   4        118.68        118.07         6.03 o                         
  -9   1   4          2.68          7.37         8.61 o                         
  -8   1   4          1.82          0.08         4.75 o                         
  -7   1   4        392.57        397.02         9.36 o                         
  -6   1   4        409.94        411.28         6.93 o                         
  -5   1   4         78.69         76.46         1.96 o                         
  -4   1   4        172.48        171.20         2.90 o                         
  -3   1   4        116.93        140.41         2.07 o                         
  -2   1   4        117.50        140.87         2.52 o                         
  -1   1   4       2971.53       2936.18        25.51 o                         
   0   1   4       7801.45       7810.91        72.83 o                         
   1   1   4        240.43        235.96         3.31 o                         
   2   1   4       2393.35       2292.17        25.15 o                         
   3   1   4       3808.38       3935.64        45.97 o                         
   4   1   4         40.39         46.53         3.35 o                         
   5   1   4        158.08        168.03         4.02 o                         
   6   1   4        825.24        770.32        12.65 o                         
   7   1   4         45.22         38.58         7.22 o                         
   8   1   4        272.10        280.29         9.56 o                         
   9   1   4        114.27        123.84         6.09 o                         
  -8   2   4        105.57        112.74         6.27 o                         
  -7   2   4        315.49        303.40         9.41 o                         
  -6   2   4        163.29        146.21         8.54 o                         
  -5   2   4         88.63         88.09         2.23 o                         
  -4   2   4        329.34        328.12         3.79 o                         
  -3   2   4        352.99        355.36         4.49 o                         
  -2   2   4       4638.55       4561.05        40.31 o                         
  -1   2   4       4186.55       4225.01        37.25 o                         
   0   2   4         64.82         79.72         1.61 o                         
   1   2   4       5161.97       5148.02        52.78 o                         
   2   2   4       1131.90       1172.90        14.50 o                         
   3   2   4         34.02         38.00         1.27 o                         
   4   2   4        522.46        535.94         7.15 o                         
   5   2   4        373.37        345.29         5.53 o                         
   6   2   4          2.17          4.99         2.27 o                         
   7   2   4        714.34        699.97        13.91 o                         
   8   2   4        258.65        284.01         9.57 o                         
   9   2   4          0.42          1.90         4.72 o                         
  -8   3   4         69.72         67.65         8.35 o                         
  -7   3   4          3.76          0.90         4.38 o                         
  -6   3   4        165.26        154.51         8.47 o                         
  -5   3   4         24.49         25.71         2.28 o                         
  -4   3   4        165.93        160.56         2.52 o                         
  -3   3   4       1950.49       1899.26        17.20 o                         
  -2   3   4       4235.75       4397.98        40.19 o                         
  -1   3   4       2725.94       2877.32        25.57 o                         
   0   3   4       1282.90       1238.77        11.35 o                         
   1   3   4          6.87         11.73         1.89 o                         
   2   3   4        341.73        347.04         4.12 o                         
   3   3   4       1974.77       1964.03        22.74 o                         
   4   3   4        905.93        891.52        11.45 o                         
   5   3   4         81.56         84.17         2.56 o                         
   6   3   4       1869.78       1782.46        25.23 o                         
   7   3   4        460.04        507.76        12.51 o                         
   8   3   4          0.10         -2.13         4.84 o                         
   9   3   4          5.92          0.96         5.88 o                         
  -8   4   4         89.29         83.77         6.35 o                         
  -7   4   4         32.45         33.36         5.99 o                         
  -6   4   4         55.03         55.65         7.01 o                         
  -5   4   4        160.07        150.90         4.70 o                         
  -4   4   4       1524.18       1531.22        15.68 o                         
  -3   4   4        136.93        141.34         2.41 o                         
  -2   4   4         44.04         35.80         1.28 o                         
  -1   4   4        146.35        164.89         2.33 o                         
   0   4   4          6.10          7.52         0.85 o                         
   1   4   4       1023.70       1051.74        10.28 o                         
   2   4   4       4012.70       3907.62        41.34 o                         
   3   4   4        867.80        889.54         9.50 o                         
   4   4   4        959.71        973.75        10.16 o                         
   5   4   4       1835.74       1792.24        21.08 o                         
   6   4   4         13.46         19.75         3.15 o                         
   7   4   4         20.96         24.39         5.76 o                         
   8   4   4          9.01          6.60         5.07 o                         
   9   4   4          0.26         -0.49         5.87 o                         
  -7   5   4         13.63         14.73         5.21 o                         
  -6   5   4        148.44        152.10        12.96 o                         
  -5   5   4        238.88        246.65         7.70 o                         
  -4   5   4         43.72         43.50         2.46 o                         
  -3   5   4        143.44        151.65         2.53 o                         
  -2   5   4          0.49          0.74         0.92 o                         
  -1   5   4        224.33        214.36         2.84 o                         
   0   5   4       1391.96       1428.71        13.75 o                         
   1   5   4       1755.58       1699.28        16.38 o                         
   2   5   4        136.28        121.73         2.09 o                         
   3   5   4       1519.72       1484.78        17.34 o                         
   4   5   4        129.50        122.01         2.72 o                         
   5   5   4        583.92        557.46         7.48 o                         
   6   5   4        174.19        177.26         5.63 o                         
   7   5   4         25.02         21.13         4.78 o                         
   8   5   4         10.29         10.36         5.17 o                         
   9   5   4        276.50        273.19        12.09 o                         
  -7   6   4         40.79         37.16         5.89 o                         
  -6   6   4         43.08         45.07         5.45 o                         
  -5   6   4         29.00         31.99         4.53 o                         
  -4   6   4         55.53         51.37         4.38 o                         
  -3   6   4         39.65         37.83         2.17 o                         
  -2   6   4         25.62         28.70         1.42 o                         
  -1   6   4       1186.51       1172.74        10.99 o                         
   0   6   4       2184.53       2207.10        21.75 o                         
   1   6   4         26.59         30.73         1.22 o                         
   2   6   4        188.58        186.58         2.97 o                         
   3   6   4        495.49        494.09         6.23 o                         
   4   6   4        495.06        502.18         6.40 o                         
   5   6   4        191.65        192.86         4.51 o                         
   6   6   4        292.02        302.66         7.35 o                         
   7   6   4         68.87         65.97         7.72 o                         
   8   6   4         51.71         42.45         5.93 o                         
   9   6   4         79.38         78.59         7.45 o                         
  -6   7   4         83.38         77.55        12.61 o                         
  -5   7   4         13.55         11.72         4.79 o                         
  -4   7   4         92.22         88.43         6.70 o                         
  -3   7   4        201.52        200.65         6.43 o                         
  -2   7   4        910.57        898.16        10.57 o                         
  -1   7   4        115.25        120.87         2.45 o                         
   0   7   4        192.69        183.39         3.05 o                         
   1   7   4        315.10        299.59         3.75 o                         
   2   7   4        109.02        110.24         2.72 o                         
   3   7   4        114.28        115.71         2.76 o                         
   4   7   4        879.63        864.17        10.50 o                         
   5   7   4        121.24        132.19         5.05 o                         
   6   7   4         85.26         85.61         3.77 o                         
   7   7   4        189.08        188.70         8.69 o                         
   8   7   4        285.54        299.39        10.99 o                         
   9   7   4         18.21         21.73         9.92 o                         
  -6   8   4         29.60         34.57         6.24 o                         
  -5   8   4         12.88         14.56         5.22 o                         
  -4   8   4        298.50        307.62         9.00 o                         
  -3   8   4         59.69         63.90         4.70 o                         
  -2   8   4         82.86         90.64         3.99 o                         
  -1   8   4          5.62          3.79         2.14 o                         
   0   8   4         13.75         14.47         1.54 o                         
   1   8   4         55.24         57.64         1.71 o                         
   2   8   4        611.74        599.14         7.05 o                         
   3   8   4        531.50        560.84         7.72 o                         
   4   8   4        180.86        179.36         4.99 o                         
   5   8   4         94.41         98.35         3.98 o                         
   6   8   4        209.69        210.21         7.05 o                         
   7   8   4        120.01        110.63         7.04 o                         
   8   8   4         57.69         53.67         6.82 o                         
  -5   9   4          2.93          1.13         5.83 o                         
  -4   9   4         87.36        101.47         6.36 o                         
  -3   9   4         51.29         45.77         5.01 o                         
  -2   9   4         34.72         31.82         4.49 o                         
  -1   9   4         32.08         31.60         4.53 o                         
   0   9   4        103.05        100.96         4.11 o                         
   1   9   4        385.56        388.43         7.24 o                         
   2   9   4        691.63        673.36         9.48 o                         
   3   9   4          1.73          0.83         2.66 o                         
   4   9   4         51.87         54.89         3.80 o                         
   5   9   4         96.66        104.75         4.83 o                         
   6   9   4         26.66         25.82         4.19 o                         
   7   9   4        196.47        201.09        25.29 o                         
   8   9   4          6.75          9.08         6.72 o                         
  -4  10   4          6.75          5.70         5.80 o                         
  -3  10   4          1.80         -0.99         4.99 o                         
  -2  10   4         38.24         34.22         4.80 o                         
  -1  10   4         47.23         50.29         3.98 o                         
   0  10   4        255.69        251.37         9.23 o                         
   1  10   4         31.42         36.56         3.57 o                         
   2  10   4         49.33         57.37         4.32 o                         
   3  10   4          0.68          5.72         4.61 o                         
   4  10   4         68.59         70.15        10.59 o                         
   5  10   4        206.11        218.22         8.92 o                         
   6  10   4        181.40        184.83         9.23 o                         
   7  10   4         15.55         21.95         9.14 o                         
  -3  11   4          2.66          4.78         5.67 o                         
  -2  11   4         48.69         47.80         7.06 o                         
  -1  11   4         76.19         76.49         6.58 o                         
   0  11   4        153.92        159.09         6.56 o                         
   1  11   4          0.48          1.72         4.22 o                         
   2  11   4          0.69          1.54         4.04 o                         
   3  11   4         42.43         47.76         6.05 o                         
   4  11   4         79.66         81.24         6.47 o                         
   5  11   4         42.38         34.36         7.67 o                         
   6  11   4         90.88         88.85         6.86 o                         
   7  11   4         27.68         43.43        10.55 o                         
  -2  12   4         80.49         86.71        10.64 o                         
  -1  12   4          7.16          5.98         6.08 o                         
   0  12   4          5.08          1.31         4.16 o                         
   1  12   4          1.75          4.73         4.70 o                         
   2  12   4          0.42          4.32         4.82 o                         
   3  12   4         55.06         59.89         7.76 o                         
   4  12   4        262.67        277.87        20.33 o                         
   5  12   4          0.54         -0.83         8.52 o                         
   6  12   4          1.50         -6.46         8.60 o                         
   0  13   4          1.56          1.47         5.42 o                         
   1  13   4          0.28         -3.53         5.37 o                         
   2  13   4        101.04         99.64         8.27 o                         
   3  13   4         10.36         11.99         7.22 o                         
   4  13   4         16.64         27.69         7.32 o                         
  -5 -11   5         33.78         30.72         5.28 o                         
  -4 -11   5         25.76         31.25         5.45 o                         
  -3 -11   5         33.28         33.12         5.41 o                         
  -2 -11   5         47.07         44.48         8.14 o                         
  -1 -11   5          0.02         -2.09         4.72 o                         
   0 -11   5         25.41         22.79         4.95 o                         
   1 -11   5         65.32         76.13         5.47 o                         
  -6 -10   5         24.59         27.72         6.77 o                         
  -5 -10   5        153.83        152.44         6.13 o                         
  -4 -10   5         58.21         59.51         5.45 o                         
  -3 -10   5          6.77          4.24         4.52 o                         
  -2 -10   5         18.25         17.66         4.44 o                         
  -1 -10   5         38.29         41.31         4.53 o                         
   0 -10   5        125.33        119.77         5.61 o                         
   1 -10   5         42.70         48.54         4.68 o                         
   2 -10   5          2.92         -0.18         4.43 o                         
   3 -10   5          1.93         -1.31         4.45 o                         
  -7  -9   5         99.34         96.27         6.89 o                         
  -6  -9   5          3.82          0.81         5.00 o                         
  -5  -9   5        119.38        124.25         5.51 o                         
  -4  -9   5        131.53        128.45         5.84 o                         
  -3  -9   5          9.00         10.86         4.16 o                         
  -2  -9   5         92.66         98.29         5.04 o                         
  -1  -9   5        551.15        532.53        11.00 o                         
   0  -9   5          7.68         10.31         4.02 o                         
   1  -9   5          3.66          5.08         4.72 o                         
   2  -9   5          0.60          5.01         3.66 o                         
   3  -9   5          2.60          2.84         3.52 o                         
   4  -9   5         28.72         42.97         5.40 o                         
  -7  -8   5         60.63         64.31         7.41 o                         
  -6  -8   5        238.10        253.81        15.37 o                         
  -5  -8   5        169.59        153.67         5.54 o                         
  -4  -8   5          8.82         13.60         4.03 o                         
  -3  -8   5        523.22        550.43        11.47 o                         
  -2  -8   5        223.55        218.74         5.74 o                         
  -1  -8   5         79.75         80.40         3.26 o                         
   0  -8   5          0.47          0.81         2.54 o                         
   1  -8   5         65.54         66.32         3.21 o                         
   2  -8   5          1.81         -2.17         2.87 o                         
   3  -8   5        155.49        162.55         6.54 o                         
   4  -8   5         99.00         97.66         4.44 o                         
   5  -8   5          0.20          4.37         6.33 o                         
  -8  -7   5         82.97         99.89         9.82 o                         
  -7  -7   5        151.92        152.75        10.49 o                         
  -6  -7   5        257.51        260.83        14.86 o                         
  -5  -7   5         37.87         42.12         7.88 o                         
  -4  -7   5        127.08        126.22         4.48 o                         
  -3  -7   5        173.22        171.15         4.99 o                         
  -2  -7   5        164.76        160.20         4.33 o                         
  -1  -7   5         41.92         47.83         3.73 o                         
   0  -7   5        308.80        305.50         4.93 o                         
   1  -7   5        153.87        150.41         3.55 o                         
   2  -7   5        390.85        410.71         7.49 o                         
   3  -7   5        520.64        514.52        10.00 o                         
   4  -7   5         84.67         80.52         4.13 o                         
   5  -7   5          6.14          9.67         4.66 o                         
   6  -7   5          0.43          7.69         9.78 o                         
  -8  -6   5        146.05        140.48         8.55 o                         
  -7  -6   5         97.41         96.09         5.86 o                         
  -6  -6   5          3.51          2.66         4.10 o                         
  -5  -6   5        403.71        382.86         7.90 o                         
  -4  -6   5        115.70        126.31         3.43 o                         
  -3  -6   5        382.05        364.90         8.08 o                         
  -2  -6   5        625.43        627.80         8.60 o                         
  -1  -6   5         15.50         15.57         1.45 o                         
   0  -6   5        177.49        174.58         2.92 o                         
   1  -6   5       1254.40       1260.32        16.03 o                         
   2  -6   5         88.90         90.96         2.73 o                         
   3  -6   5          0.33          1.04         2.03 o                         
   4  -6   5          0.38          3.29         2.68 o                         
   5  -6   5          0.37          1.23         3.08 o                         
   6  -6   5          2.87          0.03         8.67 o                         
  -8  -5   5        146.61        140.02        14.15 o                         
  -7  -5   5          2.53         -2.33         5.29 o                         
  -6  -5   5         49.71         41.69         4.42 o                         
  -5  -5   5        187.45        182.26         5.04 o                         
  -4  -5   5        251.57        260.51         3.85 o                         
  -3  -5   5        984.58        946.74        10.24 o                         
  -2  -5   5        550.00        558.67         9.30 o                         
  -1  -5   5       1020.27       1008.75        12.48 o                         
   0  -5   5       1259.90       1233.18        12.03 o                         
   1  -5   5        250.00        262.40         3.45 o                         
   2  -5   5          1.97          5.31         1.06 o                         
   3  -5   5         18.14         14.79         1.41 o                         
   4  -5   5         53.90         52.91         2.47 o                         
   5  -5   5        260.22        254.81         6.05 o                         
   6  -5   5        165.62        166.89         6.05 o                         
   7  -5   5          0.34         -3.31         5.70 o                         
  -8  -4   5          3.54          4.72         5.87 o                         
  -7  -4   5          0.10         -3.19         4.28 o                         
  -6  -4   5        222.03        211.40         6.27 o                         
  -5  -4   5        356.69        371.91         6.03 o                         
  -4  -4   5       2276.95       2226.54        23.76 o                         
  -3  -4   5        278.39        285.78         4.16 o                         
  -2  -4   5       1269.10       1266.34        15.87 o                         
  -1  -4   5       1049.59       1055.17        11.83 o                         
   0  -4   5         20.48         18.71         0.93 o                         
   1  -4   5         21.57         22.99         1.08 o                         
   2  -4   5        938.81        942.12        11.22 o                         
   3  -4   5          4.65          5.72         2.32 o                         
   4  -4   5        350.81        345.36         6.88 o                         
   5  -4   5        913.08        932.74        14.21 o                         
   6  -4   5         35.77         39.29         4.24 o                         
   7  -4   5         49.90         50.34         4.33 o                         
  -9  -3   5         10.07          4.56         8.24 o                         
  -8  -3   5          1.92         10.84         4.88 o                         
  -7  -3   5        167.95        174.48         6.87 o                         
  -6  -3   5       1317.03       1321.88        15.73 o                         
  -5  -3   5        520.94        512.79         6.82 o                         
  -4  -3   5         49.24         44.45         1.31 o                         
  -3  -3   5        742.91        713.51         7.61 o                         
  -2  -3   5        243.44        263.30         3.36 o                         
  -1  -3   5         27.38         28.20         0.87 o                         
   0  -3   5       2625.71       2701.61        30.42 o                         
   1  -3   5        718.31        663.02         9.63 o                         
   2  -3   5        191.30        180.05         7.01 o                         
   3  -3   5       2360.19       2365.85        40.65 o                         
   4  -3   5        346.92        349.06         5.87 o                         
   5  -3   5         60.18         58.72         2.82 o                         
   6  -3   5         54.96         54.88         3.42 o                         
   7  -3   5          2.69          0.45         3.55 o                         
   8  -3   5          0.52          0.15         4.36 o                         
  -9  -2   5          2.11          6.14         7.04 o                         
  -8  -2   5        156.17        182.04         9.18 o                         
  -7  -2   5        429.52        421.30         7.19 o                         
  -6  -2   5         31.00         31.22         2.19 o                         
  -5  -2   5         29.75         31.39         1.57 o                         
  -4  -2   5        206.29        200.02         2.71 o                         
  -3  -2   5         90.53         93.15         1.64 o                         
  -2  -2   5        241.89        232.61         2.33 o                         
  -1  -2   5       3054.78       3010.40        28.62 o                         
   0  -2   5       1689.24       1733.90        19.50 o                         
   1  -2   5       2311.83       2318.26        36.91 o                         
   2  -2   5       4591.95       4685.80        98.47 o                         
   3  -2   5         37.36         37.48         2.22 o                         
   4  -2   5         80.07         83.88         2.28 o                         
   5  -2   5          3.22          4.77         1.94 o                         
   6  -2   5          8.40         11.07         3.40 o                         
   7  -2   5        130.38        140.13         5.61 o                         
   8  -2   5        174.30        165.24         6.52 o                         
  -9  -1   5         65.28         80.39         8.48 o                         
  -8  -1   5        347.25        355.08         9.34 o                         
  -7  -1   5        111.68        102.78         5.69 o                         
  -6  -1   5         34.32         37.29         2.66 o                         
  -5  -1   5        133.68        131.45         2.49 o                         
  -4  -1   5          0.14         -1.01         1.01 o                         
  -3  -1   5       2344.35       2424.20        20.66 o                         
  -2  -1   5       4431.60       4463.77        35.64 o                         
   0  -1   5       1747.97       1654.30        17.92 o                         
   1  -1   5       1596.73       1447.06        20.73 o                         
   2  -1   5         47.63         40.26         1.42 o                         
   3  -1   5         14.68         19.37         1.12 o                         
   4  -1   5        332.80        327.08         4.75 o                         
   5  -1   5        113.90        122.49         2.68 o                         
   6  -1   5        183.89        189.04         5.20 o                         
   7  -1   5        477.93        478.73         9.81 o                         
   8  -1   5          5.12          8.31         4.09 o                         
  -9   0   5        100.49        101.71         9.87 o                         
  -8   0   5         31.00         29.66         4.89 o                         
  -7   0   5         10.97         10.92         3.34 o                         
  -6   0   5        305.83        303.09         5.83 o                         
  -5   0   5         12.76         13.35         1.45 o                         
  -4   0   5       2632.78       2567.84        22.72 o                         
  -3   0   5       2086.51       2027.35        17.94 o                         
  -2   0   5        816.85        910.46         8.57 o                         
  -1   0   5       5204.26       5184.59        45.89 o                         
   0   0   5       1870.78       1787.09        20.94 o                         
   1   0   5         38.53         47.24         1.35 o                         
   2   0   5          4.93          7.63         0.92 o                         
   3   0   5       2644.93       2603.66        27.67 o                         
   4   0   5         81.31         90.69         2.30 o                         
   5   0   5       2412.67       2370.25        32.55 o                         
   6   0   5        340.76        363.74         7.97 o                         
   7   0   5         20.19         20.91         4.07 o                         
   8   0   5          9.98         12.42         4.10 o                         
  -8   1   5         36.05         31.24         5.05 o                         
  -7   1   5          4.05          7.87         4.63 o                         
  -6   1   5        253.05        254.29         5.40 o                         
  -5   1   5       1162.31       1136.97        10.84 o                         
  -4   1   5       1241.48       1257.48        11.72 o                         
  -3   1   5        569.10        580.62         5.47 o                         
  -2   1   5       2353.07       2406.06        20.47 o                         
  -1   1   5        190.71        232.75         2.48 o                         
   0   1   5          2.31          3.66         0.59 o                         
   1   1   5       3349.15       3408.19        38.11 o                         
   2   1   5       6855.51       7165.97        74.43 o                         
   3   1   5        593.69        617.01         6.62 o                         
   4   1   5       2450.84       2379.80        28.14 o                         
   5   1   5       1041.56       1061.45        16.56 o                         
   6   1   5          3.48          5.28         2.47 o                         
   7   1   5         14.92         15.02         4.57 o                         
   8   1   5         59.02         65.97         5.64 o                         
   9   1   5         22.57         23.11         5.03 o                         
  -8   2   5          6.38          6.78         5.06 o                         
  -7   2   5         15.34         17.40         4.39 o                         
  -6   2   5       1085.40       1102.34        16.61 o                         
  -5   2   5        571.13        577.75         7.57 o                         
  -4   2   5        201.06        199.74         2.90 o                         
  -3   2   5          2.10          2.46         1.01 o                         
  -2   2   5         56.78         65.42         1.93 o                         
  -1   2   5       2251.36       2326.54        20.75 o                         
   0   2   5       6876.32       6880.64        60.91 o                         
   1   2   5         16.93         25.11         1.13 o                         
   2   2   5        843.72        834.16         9.81 o                         
   3   2   5       4220.00       4141.23        50.18 o                         
   4   2   5        275.64        272.16         4.15 o                         
   5   2   5        467.42        460.22         8.63 o                         
   6   2   5        246.38        225.61         6.62 o                         
   7   2   5         18.31         23.44         3.65 o                         
   8   2   5        125.74        127.57         6.64 o                         
   9   2   5        208.61        207.92         9.50 o                         
  -8   3   5         57.03         54.50         6.03 o                         
  -7   3   5        110.82        110.13         7.27 o                         
  -6   3   5         84.06         89.96         6.92 o                         
  -5   3   5         16.14         15.43         2.08 o                         
  -4   3   5          1.92          5.11         1.53 o                         
  -3   3   5          1.87          4.14         1.10 o                         
  -2   3   5        269.25        230.62         2.88 o                         
  -1   3   5       5065.62       5195.45        45.80 o                         
   0   3   5       1260.23       1287.58        12.23 o                         
   1   3   5       2250.34       2251.14        21.60 o                         
   2   3   5       2483.68       2553.74        26.00 o                         
   3   3   5         63.39         58.64         1.85 o                         
   4   3   5        369.50        352.01         5.15 o                         
   5   3   5        879.69        832.45        10.92 o                         
   6   3   5          2.37          2.88         2.38 o                         
   7   3   5        360.83        356.55         9.32 o                         
   8   3   5        435.83        442.08        12.20 o                         
   9   3   5         18.01         18.34         5.99 o                         
  -8   4   5         57.02         54.45         6.17 o                         
  -7   4   5         65.50         62.88         6.36 o                         
  -6   4   5          2.47         -4.26         4.26 o                         
  -5   4   5          2.32          0.31         2.85 o                         
  -4   4   5          9.31          7.21         1.48 o                         
  -3   4   5       1210.33       1165.42        13.96 o                         
  -2   4   5       2857.18       2891.86        25.85 o                         
  -1   4   5         10.08         11.21         0.86 o                         
   0   4   5       1378.60       1349.27        12.42 o                         
   1   4   5        515.87        466.86         5.20 o                         
   2   4   5          9.74         14.77         1.79 o                         
   3   4   5        376.62        385.94         4.78 o                         
   4   4   5        432.97        401.93         5.10 o                         
   5   4   5        153.71        160.69         3.72 o                         
   6   4   5        674.00        653.68        12.95 o                         
   7   4   5        524.44        554.10        13.64 o                         
   8   4   5          7.13         13.70         5.26 o                         
   9   4   5         10.25          9.80         6.19 o                         
  -7   5   5          8.14          7.89         5.42 o                         
  -6   5   5         53.21         55.40         8.60 o                         
  -5   5   5         19.55         20.08         4.15 o                         
  -4   5   5        543.28        551.07         9.51 o                         
  -3   5   5        813.06        796.29         8.78 o                         
  -2   5   5          7.92          8.39         1.25 o                         
  -1   5   5        826.01        846.83         8.17 o                         
   0   5   5          9.21          7.25         1.08 o                         
   1   5   5        147.44        154.30         2.36 o                         
   2   5   5       1761.41       1740.30        19.44 o                         
   3   5   5        880.76        853.06         9.27 o                         
   4   5   5          2.04          2.60         1.27 o                         
   5   5   5       1937.81       1881.36        23.66 o                         
   6   5   5        481.67        490.39        12.30 o                         
   7   5   5         84.79         88.01         5.80 o                         
   8   5   5          3.32          4.74         5.40 o                         
   9   5   5          4.31          3.03         6.31 o                         
  -7   6   5         21.41         22.10         7.69 o                         
  -6   6   5         20.35         21.83         5.29 o                         
  -5   6   5        191.52        192.54        10.53 o                         
  -4   6   5        188.52        196.34         6.86 o                         
  -3   6   5          3.70          3.50         1.72 o                         
  -2   6   5          0.31          2.44         1.24 o                         
  -1   6   5         79.85         76.32         1.98 o                         
   0   6   5         86.96         88.01         2.03 o                         
   1   6   5       2215.55       2186.78        21.04 o                         
   2   6   5       1025.84       1023.76        10.30 o                         
   3   6   5        482.38        487.87         5.83 o                         
   4   6   5        645.62        636.20         7.67 o                         
   5   6   5        230.64        230.36         4.85 o                         
   6   6   5         24.20         22.39         4.47 o                         
   7   6   5         50.02         36.45         5.14 o                         
   8   6   5         17.54         18.45         5.90 o                         
   9   6   5         20.04         22.20         6.76 o                         
  -6   7   5        114.69        125.60         7.15 o                         
  -5   7   5          3.74          1.34         4.80 o                         
  -4   7   5        161.55        152.81         6.23 o                         
  -3   7   5          0.38         -4.36         4.36 o                         
  -2   7   5         53.24         54.35         2.11 o                         
  -1   7   5        409.56        403.25         5.35 o                         
   0   7   5        705.96        705.03         8.12 o                         
   1   7   5         69.14         67.19         1.77 o                         
   2   7   5         86.57         91.21         2.17 o                         
   3   7   5        382.00        358.18         5.07 o                         
   4   7   5        209.95        210.85         3.97 o                         
   5   7   5        193.27        191.42         4.65 o                         
   6   7   5        123.92        123.83         5.91 o                         
   7   7   5          5.91         11.23         5.26 o                         
   8   7   5         99.71         90.61         7.26 o                         
  -6   8   5         45.24         49.01         7.91 o                         
  -5   8   5          0.72          2.25         5.28 o                         
  -4   8   5          0.22         -1.34         4.68 o                         
  -3   8   5          1.44          4.23         4.03 o                         
  -2   8   5        320.79        321.88        10.55 o                         
  -1   8   5        209.20        211.40         4.77 o                         
   0   8   5        368.52        372.74         6.01 o                         
   1   8   5        219.24        214.85         3.11 o                         
   2   8   5         67.00         68.38         2.08 o                         
   3   8   5        345.38        343.08         5.79 o                         
   4   8   5        272.85        270.31         5.10 o                         
   5   8   5        127.78        128.93         4.66 o                         
   6   8   5          2.91          4.80         3.70 o                         
   7   8   5         89.06         91.08        17.48 o                         
   8   8   5         51.37         60.15         6.97 o                         
  -5   9   5          8.52          9.43         5.92 o                         
  -4   9   5         27.76         10.80         5.37 o                         
  -3   9   5        124.98        107.11         5.91 o                         
  -2   9   5        124.75        134.99         8.31 o                         
  -1   9   5          5.84          7.82         3.25 o                         
   0   9   5         10.29          9.38         2.57 o                         
   1   9   5        107.41        105.49         3.33 o                         
   2   9   5        112.58        104.42         5.35 o                         
   3   9   5        147.13        150.72         4.52 o                         
   4   9   5        284.27        285.53         9.12 o                         
   5   9   5         21.48         19.83         4.21 o                         
   6   9   5         87.02         83.75         5.03 o                         
   7   9   5        211.04        256.03        20.69 o                         
   8   9   5         26.70         32.52         6.95 o                         
  -4  10   5         28.34         40.70         6.42 o                         
  -3  10   5          2.89          1.81         5.16 o                         
  -2  10   5         19.99         26.31         4.83 o                         
  -1  10   5         17.41         21.47         4.35 o                         
   0  10   5         35.09         33.59         4.25 o                         
   1  10   5        126.71        130.18         5.21 o                         
   2  10   5        316.57        314.16        12.90 o                         
   3  10   5         34.64         37.94         9.67 o                         
   4  10   5          0.96          2.22         4.81 o                         
   5  10   5        127.80        125.73         7.29 o                         
   6  10   5         94.77         78.81         5.15 o                         
   7  10   5         41.02         40.33         6.94 o                         
  -3  11   5          0.25         -5.77         5.82 o                         
  -2  11   5          9.89          7.97         5.20 o                         
  -1  11   5          3.86          9.84         4.86 o                         
   0  11   5        141.80        131.57         8.72 o                         
   1  11   5        110.98         96.24         5.51 o                         
   2  11   5         21.13         15.40         3.75 o                         
   3  11   5         16.11         10.91         7.80 o                         
   4  11   5          1.22         -2.32         5.56 o                         
   5  11   5         50.78         52.42         8.54 o                         
   6  11   5        114.31        118.12         7.70 o                         
  -2  12   5          7.02          4.74         5.80 o                         
  -1  12   5         27.51         28.46         5.59 o                         
   0  12   5         40.36         36.85         5.48 o                         
   1  12   5          0.56         -4.66         4.66 o                         
   2  12   5         37.54         43.38         5.05 o                         
   3  12   5         25.13         26.49         6.23 o                         
   4  12   5        102.89        102.02         9.87 o                         
   5  12   5         54.58         46.85         9.23 o                         
   0  13   5         12.62         13.99         9.55 o                         
   1  13   5          1.36          4.38         5.36 o                         
   2  13   5          7.53          8.14         5.55 o                         
   3  13   5          2.39          4.03         6.53 o                         
   4  13   5         86.22         70.85         9.83 o                         
  -4 -11   6          4.83         11.98         7.31 o                         
  -3 -11   6        127.61        143.85        11.05 o                         
  -2 -11   6         16.53         12.04         5.11 o                         
  -1 -11   6         22.66         18.20         5.16 o                         
   0 -11   6          7.89          5.13         4.84 o                         
  -5 -10   6         59.14         61.94         5.43 o                         
  -4 -10   6         96.53         92.84         8.48 o                         
  -3 -10   6         20.78         22.30         6.06 o                         
  -2 -10   6          5.99          6.25         4.54 o                         
  -1 -10   6         10.04         17.06         4.36 o                         
   0 -10   6          4.06          3.26         4.25 o                         
   1 -10   6         77.96         74.89         5.57 o                         
   2 -10   6         11.47         11.82         4.79 o                         
  -6  -9   6          1.31          8.24         5.47 o                         
  -5  -9   6        103.76         98.33         6.82 o                         
  -4  -9   6         63.24         55.73         5.18 o                         
  -3  -9   6        104.01         92.42         5.35 o                         
  -2  -9   6         43.32         35.12         4.42 o                         
  -1  -9   6         96.91         98.93         5.04 o                         
   0  -9   6        139.77        135.68         9.98 o                         
   1  -9   6        170.29        184.42         6.61 o                         
   2  -9   6          0.41         -1.37         4.02 o                         
   3  -9   6          4.23          5.10         5.84 o                         
  -7  -8   6         87.27         88.59         6.54 o                         
  -6  -8   6         69.63         65.80         5.76 o                         
  -5  -8   6        152.32        166.63         9.64 o                         
  -4  -8   6         49.54         45.90         3.90 o                         
  -3  -8   6         24.63         34.89         5.25 o                         
  -2  -8   6          2.12          3.67         2.89 o                         
  -1  -8   6        487.59        493.21        11.13 o                         
   0  -8   6         90.85         95.64         3.83 o                         
   1  -8   6          6.55          7.55         3.21 o                         
   2  -8   6         19.15         18.72         3.34 o                         
   3  -8   6         47.32         41.32         3.42 o                         
   4  -8   6         65.00         69.61         5.12 o                         
  -7  -7   6          1.85          4.53         4.98 o                         
  -6  -7   6        117.30        130.24         6.25 o                         
  -5  -7   6        417.16        428.99        10.33 o                         
  -4  -7   6         71.06         74.27         3.99 o                         
  -3  -7   6        224.87        223.56         5.86 o                         
  -2  -7   6        733.06        704.42        13.65 o                         
  -1  -7   6        196.39        211.33         4.79 o                         
   0  -7   6          6.12          5.18         2.35 o                         
   1  -7   6          0.26         -1.02         2.29 o                         
   2  -7   6         14.31         12.12         2.46 o                         
   3  -7   6        174.39        170.81         6.84 o                         
   4  -7   6         83.38         92.74         7.07 o                         
   5  -7   6         84.85         87.61         5.52 o                         
  -8  -6   6         28.50         33.76         7.46 o                         
  -7  -6   6        189.48        199.50         7.14 o                         
  -6  -6   6        310.70        300.92         7.47 o                         
  -5  -6   6         15.68         12.29         3.40 o                         
  -4  -6   6        322.90        313.31         6.75 o                         
  -3  -6   6        759.74        779.15        11.49 o                         
  -2  -6   6          1.47          0.79         2.01 o                         
  -1  -6   6         66.12         57.26         2.45 o                         
   0  -6   6        466.38        467.98         6.52 o                         
   1  -6   6          0.18          0.89         1.76 o                         
   2  -6   6        119.08        123.91         3.32 o                         
   3  -6   6       1151.45       1143.60        19.57 o                         
   4  -6   6          5.00          6.02         2.60 o                         
   5  -6   6         54.20         60.97         7.47 o                         
   6  -6   6          2.73          7.12        14.89 o                         
  -8  -5   6         87.44         90.87         7.94 o                         
  -7  -5   6        250.33        235.78         7.85 o                         
  -6  -5   6         65.44         61.45         4.15 o                         
  -5  -5   6        626.31        610.63         9.69 o                         
  -4  -5   6          6.99          7.14         2.23 o                         
  -3  -5   6        408.26        402.98         6.24 o                         
  -2  -5   6        190.22        186.76         4.02 o                         
  -1  -5   6        436.30        431.43         6.89 o                         
   0  -5   6          0.34          1.80         1.04 o                         
   1  -5   6       1715.06       1709.16        19.43 o                         
   2  -5   6        930.63        950.01        12.87 o                         
   3  -5   6         71.06         70.63         3.02 o                         
   4  -5   6         82.55         85.16         4.09 o                         
   5  -5   6          3.02         -0.05         3.49 o                         
   6  -5   6          8.51          3.74         4.95 o                         
  -8  -4   6        168.82        171.39        11.96 o                         
  -7  -4   6          3.58          6.71         5.58 o                         
  -6  -4   6         51.15         49.45         3.72 o                         
  -5  -4   6        215.56        197.16         4.76 o                         
  -4  -4   6        249.09        246.07         3.74 o                         
  -3  -4   6        438.49        416.14         6.41 o                         
  -2  -4   6       1311.96       1303.08        15.06 o                         
  -1  -4   6        824.98        801.12         9.01 o                         
   0  -4   6       1949.58       1907.22        18.27 o                         
   1  -4   6        433.44        455.58         5.23 o                         
   2  -4   6          5.54          6.46         1.55 o                         
   3  -4   6          0.02          4.07         2.85 o                         
   4  -4   6         61.32         62.04         2.75 o                         
   5  -4   6          0.73          0.05         2.17 o                         
   6  -4   6        305.44        304.20         7.09 o                         
   7  -4   6        154.00        173.80         9.34 o                         
  -8  -3   6         50.19         58.81         7.17 o                         
  -7  -3   6         43.06         45.36         4.67 o                         
  -6  -3   6        216.27        213.19         5.30 o                         
  -5  -3   6         16.18         17.54         1.60 o                         
  -4  -3   6       2009.16       1996.31        18.08 o                         
  -3  -3   6        464.88        444.58         5.13 o                         
  -2  -3   6        238.00        206.96         3.99 o                         
  -1  -3   6       3534.77       3576.50        36.17 o                         
   0  -3   6        111.71        109.11         2.48 o                         
   1  -3   6          0.30          3.65         1.28 o                         
   2  -3   6         22.64         25.26         3.52 o                         
   3  -3   6         92.96         92.17         4.21 o                         
   4  -3   6         62.04         64.22         3.11 o                         
   5  -3   6       1360.73       1349.99        23.64 o                         
   6  -3   6          6.28          4.25         2.75 o                         
   7  -3   6         10.81         10.65         3.58 o                         
  -8  -2   6          8.99          8.99         6.08 o                         
  -7  -2   6         18.79         12.05         5.36 o                         
  -6  -2   6        426.44        439.18         6.57 o                         
  -5  -2   6       1268.79       1252.61        12.70 o                         
  -4  -2   6         27.95         27.21         1.37 o                         
  -3  -2   6       1068.30       1042.70         9.25 o                         
  -2  -2   6       1318.01       1293.72        12.19 o                         
  -1  -2   6        105.26        110.19         2.70 o                         
   0  -2   6         14.81         17.36         0.73 o                         
   1  -2   6       1750.49       1730.01        27.90 o                         
   2  -2   6        511.13        528.05        13.41 o                         
   3  -2   6       2005.62       2035.17        44.29 o                         
   4  -2   6       1493.04       1463.19        24.59 o                         
   5  -2   6        367.08        363.21         7.18 o                         
   6  -2   6        110.03        105.52         5.07 o                         
   7  -2   6         61.45         66.12         4.09 o                         
   8  -2   6          9.01         11.91         4.18 o                         
  -8  -1   6         72.88         84.69         7.54 o                         
  -7  -1   6        502.20        490.83        11.62 o                         
  -6  -1   6        404.30        406.44         6.61 o                         
  -5  -1   6          0.22          1.70         1.47 o                         
  -4  -1   6        196.56        183.40         2.57 o                         
  -3  -1   6        526.28        536.13         5.28 o                         
  -2  -1   6         14.63         20.49         0.95 o                         
  -1  -1   6       1224.43       1153.63        12.59 o                         
   0  -1   6       5434.69       5394.91        59.48 o                         
   1  -1   6        626.99        620.02         7.57 o                         
   2  -1   6       2619.06       2472.85        64.87 o                         
   3  -1   6       1225.23       1201.99        17.56 o                         
   4  -1   6         12.95         13.90         1.30 o                         
   5  -1   6        374.73        355.32         7.23 o                         
   6  -1   6        207.71        201.68         6.35 o                         
   7  -1   6          8.00         13.34         4.20 o                         
   8  -1   6         16.39         10.12         4.13 o                         
  -8   0   6        206.50        216.94         9.22 o                         
  -7   0   6         39.42         41.35         3.84 o                         
  -6   0   6        132.53        121.23         3.61 o                         
  -5   0   6        143.04        136.14         2.78 o                         
  -4   0   6         24.44         22.94         1.26 o                         
  -3   0   6        125.47        115.51         1.99 o                         
  -2   0   6       3165.42       3232.44        28.22 o                         
  -1   0   6        337.07        289.37         3.13 o                         
   1   0   6       8851.15       8964.51        93.51 o                         
   2   0   6        469.35        425.31         5.39 o                         
   3   0   6         40.51         40.89         1.23 o                         
   4   0   6        292.70        289.58         5.04 o                         
   5   0   6          5.10          5.55         1.49 o                         
   6   0   6        136.46        138.09         4.64 o                         
   7   0   6        500.25        486.10        11.97 o                         
   8   0   6        147.01        166.21         8.06 o                         
  -8   1   6        108.80        104.73         6.18 o                         
  -7   1   6         31.81         38.12         4.62 o                         
  -6   1   6          9.76         10.62         3.13 o                         
  -5   1   6         20.53         19.40         1.85 o                         
  -4   1   6       1125.34       1134.13        11.08 o                         
  -3   1   6       1820.19       1823.80        17.68 o                         
  -2   1   6        422.17        398.61         4.10 o                         
  -1   1   6        562.19        520.51         5.35 o                         
   0   1   6       2100.84       2023.20        19.12 o                         
   1   1   6        260.10        222.24         4.57 o                         
   2   1   6        111.09        139.60         2.04 o                         
   3   1   6        313.42        317.61         4.11 o                         
   4   1   6        682.58        663.63         9.32 o                         
   5   1   6        143.56        138.38         3.83 o                         
   6   1   6       1184.23       1191.13        21.26 o                         
   7   1   6         79.79         75.85         4.88 o                         
   8   1   6          0.69         -5.01         7.38 o                         
  -8   2   6          2.83          6.35         5.25 o                         
  -7   2   6         84.43         73.23         9.13 o                         
  -6   2   6         12.13         10.44         3.29 o                         
  -5   2   6        535.41        537.02         7.26 o                         
  -4   2   6       1582.39       1577.25        14.63 o                         
  -3   2   6        532.01        553.48         5.71 o                         
  -2   2   6       1920.24       1943.63        17.61 o                         
  -1   2   6        395.23        372.46         4.34 o                         
   0   2   6        567.02        641.62         6.19 o                         
   2   2   6       2577.43       2652.23        33.13 o                         
   3   2   6         37.16         36.06         1.34 o                         
   4   2   6       2405.85       2396.88        33.04 o                         
   5   2   6       1030.72       1018.79        14.75 o                         
   6   2   6         34.30         37.00         2.71 o                         
   7   2   6         24.78         20.43         5.60 o                         
   8   2   6         11.08         17.68         5.08 o                         
   9   2   6         40.17         41.81         8.51 o                         
  -8   3   6          1.20          0.44         5.52 o                         
  -7   3   6         24.54         20.33         4.95 o                         
  -6   3   6        248.57        248.65        10.50 o                         
  -5   3   6        488.41        494.83         8.08 o                         
  -4   3   6          0.22         -0.43         1.43 o                         
  -3   3   6        835.55        870.89         8.44 o                         
  -2   3   6         50.95         54.60         1.66 o                         
  -1   3   6         70.34         68.09         1.56 o                         
   0   3   6       1737.10       1754.74        16.54 o                         
   1   3   6       4541.50       4684.30        46.79 o                         
   2   3   6          1.64          4.04         0.96 o                         
   3   3   6       2549.45       2556.78        31.32 o                         
   4   3   6       1440.39       1447.93        18.10 o                         
   5   3   6        173.42        163.32         3.93 o                         
   6   3   6         13.83         13.27         2.62 o                         
   7   3   6         68.21         69.90         4.38 o                         
   8   3   6          2.10         -2.14         4.99 o                         
   9   3   6        185.68        183.78         9.42 o                         
  -7   4   6        260.24        254.35        12.62 o                         
  -6   4   6        225.16        228.27         7.84 o                         
  -5   4   6         14.64         16.84         3.28 o                         
  -4   4   6          9.68          8.79         1.86 o                         
  -3   4   6         25.53         30.99         1.50 o                         
  -2   4   6        233.31        236.11         3.20 o                         
  -1   4   6       3260.96       3232.16        27.69 o                         
   0   4   6        286.01        243.18         3.15 o                         
   1   4   6        587.08        564.43         6.18 o                         
   2   4   6       1119.31       1070.85        12.18 o                         
   3   4   6        755.88        747.53         9.24 o                         
   4   4   6        251.85        244.69         4.19 o                         
   5   4   6        130.22        120.16         3.65 o                         
   6   4   6        186.07        174.90         5.75 o                         
   7   4   6         85.52         85.44         5.65 o                         
   8   4   6        387.19        388.26        11.82 o                         
   9   4   6         17.29         13.66         9.46 o                         
  -7   5   6         16.56         19.08         5.63 o                         
  -6   5   6         19.37         14.53         6.02 o                         
  -5   5   6          0.47          2.03         4.11 o                         
  -4   5   6          6.95          6.61         2.35 o                         
  -3   5   6         12.75         18.96         2.10 o                         
  -2   5   6       1820.33       1850.94        16.97 o                         
  -1   5   6        595.86        606.34         6.61 o                         
   0   5   6        173.92        176.56         2.76 o                         
   1   5   6       1644.46       1662.98        17.08 o                         
   2   5   6        171.66        169.52         3.04 o                         
   3   5   6        328.43        316.54         4.10 o                         
   4   5   6       1212.93       1172.89        14.21 o                         
   5   5   6         37.03         28.27         2.31 o                         
   6   5   6        220.17        208.43         7.59 o                         
   7   5   6        575.59        598.00        14.81 o                         
   8   5   6         90.86         99.35         6.79 o                         
   9   5   6          0.07          3.20         6.21 o                         
  -7   6   6          3.93          6.05         6.58 o                         
  -6   6   6         15.29         12.73         5.35 o                         
  -5   6   6          4.76         -0.10         4.64 o                         
  -4   6   6        288.56        275.64         7.65 o                         
  -3   6   6        495.01        484.95         8.44 o                         
  -2   6   6        267.85        269.11         3.81 o                         
  -1   6   6        408.54        419.94         4.74 o                         
   0   6   6        152.37        142.72         2.94 o                         
   1   6   6         21.83         22.93         1.48 o                         
   2   6   6        346.98        352.50         4.27 o                         
   3   6   6        279.18        267.54         4.00 o                         
   4   6   6        313.06        326.78         5.00 o                         
   5   6   6        268.51        263.31         5.68 o                         
   6   6   6        454.48        448.67        11.88 o                         
   7   6   6        126.34        127.25         8.41 o                         
   8   6   6          8.43         18.72         5.77 o                         
  -6   7   6          0.40          4.18         5.65 o                         
  -5   7   6        103.73        106.02         6.20 o                         
  -4   7   6        189.78        181.29         6.83 o                         
  -3   7   6         50.01         54.61         3.73 o                         
  -2   7   6         40.58         36.86         2.46 o                         
  -1   7   6         75.56         76.06         2.27 o                         
   0   7   6         23.12         23.87         1.62 o                         
   1   7   6        805.67        791.22         8.85 o                         
   2   7   6        554.61        559.90         6.31 o                         
   3   7   6          4.83          1.96         1.54 o                         
   4   7   6       1082.31       1047.86        13.80 o                         
   5   7   6        367.14        379.33         6.62 o                         
   6   7   6        100.64        109.64        15.86 o                         
   7   7   6          1.73          2.81         5.16 o                         
   8   7   6          1.59         -0.85         9.82 o                         
  -5   8   6         34.10         33.16         5.97 o                         
  -4   8   6          9.35         14.37         4.93 o                         
  -3   8   6          0.09          0.45         4.21 o                         
  -2   8   6          9.90         10.15         3.28 o                         
  -1   8   6         61.30         59.32         3.06 o                         
   0   8   6        449.59        441.22         8.43 o                         
   1   8   6        483.29        475.65         6.67 o                         
   2   8   6          0.18          0.10         1.76 o                         
   3   8   6        477.19        465.42         7.69 o                         
   4   8   6         66.58         69.68         3.06 o                         
   5   8   6         90.39         81.77         3.78 o                         
   6   8   6        146.55        139.39         7.29 o                         
   7   8   6          9.71         14.27         5.72 o                         
   8   8   6          4.59         10.80         9.12 o                         
  -5   9   6          3.86          6.72         6.08 o                         
  -4   9   6         35.62         24.61         5.59 o                         
  -3   9   6         44.69         56.84         5.54 o                         
  -2   9   6         86.60         86.82         5.33 o                         
  -1   9   6         79.62         85.18         4.33 o                         
   0   9   6        190.53        195.08         5.86 o                         
   1   9   6         45.54         44.10         2.99 o                         
   2   9   6         20.23         17.38         3.04 o                         
   3   9   6        269.48        256.77         7.14 o                         
   4   9   6         46.92         50.58         3.67 o                         
   5   9   6        105.20        113.02         5.15 o                         
   6   9   6          3.31         14.02         5.42 o                         
   7   9   6         85.07         95.05         7.50 o                         
   8   9   6         86.21         93.04         8.02 o                         
  -4  10   6         11.60          8.16         6.03 o                         
  -3  10   6         37.87         33.26         5.69 o                         
  -2  10   6         91.15         89.89         6.29 o                         
  -1  10   6         43.21         45.15         7.21 o                         
   0  10   6          3.00          5.67         3.67 o                         
   1  10   6         39.54         40.62         3.85 o                         
   2  10   6        150.95        144.33         5.88 o                         
   3  10   6        120.75        123.77         7.83 o                         
   4  10   6         91.15         90.60         6.04 o                         
   5  10   6         14.90         19.91         5.55 o                         
   6  10   6         32.99         34.18         6.39 o                         
   7  10   6         64.46         63.36         7.28 o                         
  -3  11   6          2.01         -3.63         5.76 o                         
  -2  11   6         30.11         29.81         5.79 o                         
  -1  11   6          0.79         -0.59         6.03 o                         
   0  11   6          7.69          1.67         4.66 o                         
   1  11   6         42.37         38.87         5.36 o                         
   2  11   6         55.03         56.56         4.29 o                         
   3  11   6         48.43         41.88         5.98 o                         
   4  11   6         30.17         23.72         7.15 o                         
   5  11   6         61.72         72.07         8.93 o                         
  -1  12   6         10.28         10.45         5.55 o                         
   0  12   6         23.35         21.38         5.36 o                         
   1  12   6         67.34         67.73         5.80 o                         
   2  12   6         44.03         38.34         5.32 o                         
   3  12   6          8.19          8.53         5.92 o                         
   4  12   6          0.73         -1.89         7.91 o                         
   5  12   6        122.06        112.99        10.29 o                         
   1  13   6          0.53         -5.52         5.52 o                         
   2  13   6          6.39          9.78         5.70 o                         
   3  13   6          0.16          7.80         8.26 o                         
  -2 -11   7          1.69          8.81        10.22 o                         
  -1 -11   7        101.30         78.07        12.18 o                         
  -5 -10   7         28.66         31.37        15.14 o                         
  -4 -10   7         20.64         26.51         4.77 o                         
  -3 -10   7         71.14         69.15         5.90 o                         
  -2 -10   7         64.72         56.93         5.40 o                         
  -1 -10   7         24.60         23.13         4.79 o                         
   0 -10   7          3.15          1.16         4.35 o                         
   1 -10   7         49.20         47.15         4.80 o                         
  -6  -9   7          1.54         -1.44         5.53 o                         
  -5  -9   7          2.51          5.26         5.18 o                         
  -4  -9   7        136.71        128.58         6.50 o                         
  -3  -9   7        155.52        146.33         8.85 o                         
  -2  -9   7         21.73         18.25         4.33 o                         
  -1  -9   7          9.49         13.56         4.17 o                         
   0  -9   7         26.05         20.63         4.12 o                         
   1  -9   7         39.89         47.28         4.33 o                         
   2  -9   7        153.72        155.16         6.34 o                         
   3  -9   7          6.23          7.82         7.34 o                         
  -6  -8   7         11.20         14.79         5.51 o                         
  -5  -8   7        222.33        234.59         8.25 o                         
  -4  -8   7         19.00         13.06         4.03 o                         
  -3  -8   7         37.70         42.05         5.72 o                         
  -2  -8   7         41.64         40.19         3.55 o                         
  -1  -8   7          0.62         -3.98         3.98 o                         
   0  -8   7        137.65        139.39         5.68 o                         
   1  -8   7        135.25        140.50         5.48 o                         
   2  -8   7          7.73          9.87         3.37 o                         
   3  -8   7          5.84          2.98         5.45 o                         
   4  -8   7         88.86         93.16         6.33 o                         
  -7  -7   7         24.86         31.48         5.57 o                         
  -6  -7   7         21.92         14.41         6.24 o                         
  -5  -7   7        153.85        152.68         8.81 o                         
  -4  -7   7        167.23        163.37         6.47 o                         
  -3  -7   7        185.66        182.07         6.28 o                         
  -2  -7   7        125.04        113.75         4.27 o                         
  -1  -7   7        281.19        300.38         5.91 o                         
   0  -7   7        457.75        480.96         8.84 o                         
   1  -7   7         95.02         89.07         4.28 o                         
   2  -7   7        191.38        190.18         4.97 o                         
   3  -7   7         26.16         24.46         3.65 o                         
   4  -7   7         24.90         31.30         4.09 o                         
   5  -7   7         46.32         59.96         4.97 o                         
  -7  -6   7         76.51         77.73         7.11 o                         
  -6  -6   7         68.46         80.45         5.69 o                         
  -5  -6   7        191.60        190.24         7.25 o                         
  -4  -6   7         74.01         78.86         4.69 o                         
  -3  -6   7          1.77          0.40         2.50 o                         
  -2  -6   7        465.15        464.23         7.90 o                         
  -1  -6   7        718.23        725.36        11.02 o                         
   0  -6   7         10.93         11.86         1.90 o                         
   1  -6   7          0.99          2.20         2.05 o                         
   2  -6   7        168.77        166.72         4.18 o                         
   3  -6   7        135.61        123.67         6.62 o                         
   4  -6   7         54.29         65.32         7.86 o                         
   5  -6   7        112.74        128.66        10.14 o                         
   6  -6   7          3.71         -0.90         8.85 o                         
  -8  -5   7          2.21         -3.14         6.49 o                         
  -7  -5   7         99.53        111.28         8.46 o                         
  -6  -5   7        456.36        467.41         9.77 o                         
  -5  -5   7        200.11        204.97         6.16 o                         
  -4  -5   7         68.55         75.54         3.72 o                         
  -3  -5   7       2077.30       2005.57        30.31 o                         
  -2  -5   7          5.19          6.95         1.91 o                         
  -1  -5   7        107.86        103.29         3.14 o                         
   0  -5   7          1.26          1.64         1.13 o                         
   1  -5   7          3.89          5.75         1.56 o                         
   2  -5   7          3.06          4.15         1.90 o                         
   3  -5   7        934.00        949.06        17.08 o                         
   4  -5   7        149.94        151.65         6.22 o                         
   5  -5   7         24.83         19.82         3.55 o                         
   6  -5   7         80.01         85.43         7.91 o                         
  -8  -4   7         57.49         63.69         7.68 o                         
  -7  -4   7        224.79        217.06        10.53 o                         
  -6  -4   7        199.25        168.09        13.07 o                         
  -5  -4   7        549.03        541.84         9.81 o                         
  -4  -4   7        233.21        237.79         5.00 o                         
  -3  -4   7        112.73        107.72         4.18 o                         
  -2  -4   7         16.75         21.34         2.48 o                         
  -1  -4   7        928.50        922.68        11.13 o                         
   0  -4   7        406.47        414.04         5.21 o                         
   1  -4   7        712.08        677.14         9.08 o                         
   2  -4   7       2203.47       2172.64        35.67 o                         
   3  -4   7        123.74        137.27         9.51 o                         
   4  -4   7        260.89        267.24         7.82 o                         
   5  -4   7          1.66          4.85         2.72 o                         
   6  -4   7          3.30          1.91         4.83 o                         
   7  -4   7         10.65         12.29         5.40 o                         
  -8  -3   7        228.85        218.78        11.93 o                         
  -7  -3   7         21.30         24.71         8.26 o                         
  -6  -3   7        100.91         98.93         5.39 o                         
  -5  -3   7        131.30        126.59         4.06 o                         
  -4  -3   7        205.85        201.42         3.50 o                         
  -3  -3   7         48.44         54.81         1.98 o                         
  -2  -3   7       1963.68       1931.58        22.95 o                         
  -1  -3   7         24.47         18.44         1.03 o                         
   0  -3   7       1542.26       1506.55        17.05 o                         
   1  -3   7       2122.30       2148.66        26.68 o                         
   2  -3   7         72.00         74.52         2.65 o                         
   3  -3   7        194.67        196.52         8.96 o                         
   4  -3   7         23.46         30.07         5.03 o                         
   5  -3   7          0.80          2.80         2.07 o                         
   6  -3   7         57.46         62.54         5.60 o                         
   7  -3   7        324.61        328.40        10.38 o                         
  -8  -2   7         38.03         29.26         6.78 o                         
  -7  -2   7         49.94         50.49         4.94 o                         
  -6  -2   7         49.62         47.58         3.81 o                         
  -5  -2   7        105.19        106.45         5.47 o                         
  -4  -2   7        511.66        499.89         5.31 o                         
  -3  -2   7       1340.49       1341.10        11.13 o                         
  -2  -2   7         17.38         19.64         1.22 o                         
  -1  -2   7       4375.51       4369.56        46.02 o                         
   0  -2   7        368.08        334.73         4.41 o                         
   1  -2   7        169.12        194.85         3.10 o                         
   2  -2   7          0.12          8.82         4.30 o                         
   3  -2   7         84.34         86.86         2.35 o                         
   4  -2   7        109.31        106.19         5.52 o                         
   5  -2   7       1215.91       1178.94        23.25 o                         
   6  -2   7        333.72        340.60         8.51 o                         
   7  -2   7          2.79          0.65         3.39 o                         
  -8  -1   7          0.10          1.90         7.09 o                         
  -7  -1   7        117.92        122.39         5.82 o                         
  -6  -1   7          7.87         11.51         2.42 o                         
  -5  -1   7        941.30        934.26        11.00 o                         
  -4  -1   7        835.60        817.25         7.63 o                         
  -3  -1   7         98.03        108.94         2.29 o                         
  -2  -1   7       2260.13       2183.81        19.65 o                         
  -1  -1   7       1036.27       1082.94        13.22 o                         
   0  -1   7        308.14        329.30         5.22 o                         
   1  -1   7        124.82        119.31         3.14 o                         
   2  -1   7       1071.96       1057.48        15.76 o                         
   3  -1   7        244.99        246.16         6.65 o                         
   4  -1   7       1582.61       1509.27        24.04 o                         
   5  -1   7        192.35        203.45         5.65 o                         
   6  -1   7         25.28         21.16         3.14 o                         
   7  -1   7        177.37        177.58         7.04 o                         
   8  -1   7          6.82         10.14         4.11 o                         
  -8   0   7          0.11         -0.48         8.16 o                         
  -7   0   7        127.80        138.71         5.02 o                         
  -6   0   7        883.48        901.93        12.63 o                         
  -5   0   7         10.93         10.36         2.25 o                         
  -4   0   7         45.56         48.12         1.58 o                         
  -3   0   7       1542.47       1515.15        13.67 o                         
  -2   0   7        114.00        112.44         1.97 o                         
  -1   0   7        132.36        150.66         2.22 o                         
   0   0   7       2604.50       2779.11        33.74 o                         
   1   0   7        478.58        454.09         5.15 o                         
   2   0   7        875.41        848.93        11.40 o                         
   3   0   7       4384.97       4333.92        53.83 o                         
   4   0   7        576.85        568.68         8.79 o                         
   5   0   7        199.70        194.94         4.70 o                         
   6   0   7         56.26         58.42         4.13 o                         
   7   0   7          0.74          3.76         3.84 o                         
   8   0   7          6.86          6.57         4.82 o                         
  -8   1   7        147.33        150.57         8.64 o                         
  -7   1   7         72.70         76.86         6.24 o                         
  -6   1   7        162.31        147.33         5.12 o                         
  -5   1   7        267.33        259.73         4.65 o                         
  -4   1   7         41.03         47.41         1.87 o                         
  -3   1   7         46.82         44.07         1.43 o                         
  -2   1   7       1226.68       1246.59        11.75 o                         
  -1   1   7       1679.28       1600.77        15.09 o                         
   0   1   7        623.84        688.01         8.32 o                         
   1   1   7       4053.26       3949.55        55.15 o                         
   2   1   7       1491.57       1399.75        15.89 o                         
   3   1   7         28.95         28.69         1.14 o                         
   4   1   7        358.31        335.42         6.50 o                         
   5   1   7        262.98        258.97         6.14 o                         
   6   1   7         31.13         34.06         2.97 o                         
   7   1   7         94.73         89.34         5.08 o                         
   8   1   7        188.71        203.36         8.26 o                         
  -8   2   7         68.35         67.80         6.26 o                         
  -7   2   7         44.67         37.73         4.97 o                         
  -6   2   7          8.49         10.68         3.46 o                         
  -5   2   7         13.10         15.47         2.33 o                         
  -4   2   7        107.17         95.41         2.21 o                         
  -3   2   7        904.85        911.24         9.28 o                         
  -2   2   7        843.49        857.49         8.28 o                         
  -1   2   7         36.68         41.82         1.42 o                         
   0   2   7       3382.70       3500.60        32.41 o                         
   1   2   7       1340.80       1330.21        16.72 o                         
   2   2   7          0.39          0.74         1.26 o                         
   3   2   7         49.19         48.33         1.83 o                         
   4   2   7        189.87        187.67         3.85 o                         
   5   2   7        212.71        212.67         4.48 o                         
   6   2   7        616.97        616.71        12.03 o                         
   7   2   7        422.72        404.11        10.71 o                         
   8   2   7          2.62          2.81         4.80 o                         
  -7   3   7          0.14          2.36         6.32 o                         
  -6   3   7          0.28          3.57         3.41 o                         
  -5   3   7         83.98         81.40         3.96 o                         
  -4   3   7       1131.73       1128.44        16.90 o                         
  -3   3   7        256.54        270.44         3.59 o                         
  -2   3   7         53.85         53.97         1.62 o                         
  -1   3   7        812.78        804.75         8.22 o                         
   0   3   7        602.13        598.09         5.98 o                         
   1   3   7        251.48        275.16         3.76 o                         
   2   3   7        407.43        420.72         6.11 o                         
   3   3   7        285.56        283.05         4.40 o                         
   4   3   7         89.16         99.09         3.24 o                         
   5   3   7       2243.73       2195.57        30.61 o                         
   6   3   7        251.88        257.29         7.82 o                         
   7   3   7          0.59         -0.78         4.23 o                         
   8   3   7         10.27          9.57         5.08 o                         
  -7   4   7          4.38          2.54         5.35 o                         
  -6   4   7        122.65        121.10         6.10 o                         
  -5   4   7        313.61        326.79         7.61 o                         
  -4   4   7        508.85        510.81         7.14 o                         
  -3   4   7        492.57        491.59         6.67 o                         
  -2   4   7         98.52        104.25         2.56 o                         
  -1   4   7        289.79        306.19         3.70 o                         
   0   4   7          5.82          4.64         1.57 o                         
   1   4   7        801.72        781.73         7.99 o                         
   2   4   7        570.37        582.94         7.01 o                         
   3   4   7       1670.51       1685.28        24.04 o                         
   4   4   7        764.25        752.91        10.04 o                         
   5   4   7        162.87        156.95         4.14 o                         
   6   4   7          0.71          3.69         3.99 o                         
   7   4   7         53.86         56.67         5.29 o                         
   8   4   7          6.14          3.33         5.33 o                         
  -7   5   7         57.16         71.56         8.39 o                         
  -6   5   7         64.70         64.52         7.25 o                         
  -5   5   7         39.53         50.27         4.76 o                         
  -4   5   7         60.57         58.30         3.24 o                         
  -3   5   7          8.37         14.62         1.85 o                         
  -2   5   7          6.24          4.93         1.24 o                         
  -1   5   7        581.64        591.46         8.00 o                         
   0   5   7       2621.31       2597.79        23.54 o                         
   1   5   7         14.56         16.15         1.34 o                         
   2   5   7        742.42        713.97         8.56 o                         
   3   5   7        951.33        951.70        12.07 o                         
   4   5   7        868.16        830.93        11.10 o                         
   5   5   7         49.48         49.20         4.59 o                         
   6   5   7         94.49         94.51         5.51 o                         
   7   5   7          3.94         -0.05         4.67 o                         
   8   5   7        337.83        341.21        12.48 o                         
  -6   6   7          1.25          6.65         5.35 o                         
  -5   6   7          4.06         -0.11         4.65 o                         
  -4   6   7          6.99          5.52         3.67 o                         
  -3   6   7         34.37         36.36         2.84 o                         
  -2   6   7       1091.30       1020.94        11.43 o                         
  -1   6   7        110.24        107.72         2.65 o                         
   0   6   7         11.66          8.56         1.45 o                         
   1   6   7        192.66        191.20         3.13 o                         
   2   6   7        613.99        606.52         7.10 o                         
   3   6   7         75.72         77.13         2.33 o                         
   4   6   7        257.75        244.87         5.56 o                         
   5   6   7        148.48        141.38         5.46 o                         
   6   6   7         22.68         23.82         4.69 o                         
   7   6   7        294.49        312.85        10.27 o                         
   8   6   7         55.37         54.28         6.55 o                         
  -6   7   7         23.30         27.15         6.11 o                         
  -5   7   7         14.90         12.58         5.23 o                         
  -4   7   7          2.83          7.38         4.42 o                         
  -3   7   7        266.27        274.00         9.47 o                         
  -2   7   7        380.38        386.32         7.07 o                         
  -1   7   7          0.55          5.71         3.59 o                         
   0   7   7        616.68        605.40         7.64 o                         
   1   7   7        117.71        117.46         2.78 o                         
   2   7   7        104.54        107.98         2.50 o                         
   3   7   7       1239.76       1211.12        15.75 o                         
   4   7   7        112.66         98.61         3.28 o                         
   5   7   7        117.28        118.22         4.27 o                         
   6   7   7        240.50        245.83         9.22 o                         
   7   7   7        259.79        269.46        10.02 o                         
   8   7   7          0.25          2.27         5.90 o                         
  -5   8   7         64.28         78.54        11.54 o                         
  -4   8   7         70.41         65.06         9.20 o                         
  -3   8   7         88.27         95.03         5.58 o                         
  -2   8   7         21.90         18.10         3.62 o                         
  -1   8   7         49.10         55.69         3.75 o                         
   0   8   7          1.08          1.01         2.25 o                         
   1   8   7        340.09        344.95         8.05 o                         
   2   8   7         75.17         76.48         3.28 o                         
   3   8   7        293.46        295.86         5.82 o                         
   4   8   7         25.07         24.96         3.26 o                         
   5   8   7        371.41        355.47         9.23 o                         
   6   8   7        103.54        102.09         6.39 o                         
   7   8   7          9.01          6.26         5.75 o                         
   8   8   7         15.72          4.95         6.63 o                         
  -5   9   7         35.48         24.75         9.94 o                         
  -4   9   7         24.80         19.09         5.76 o                         
  -3   9   7          3.23          4.89         4.98 o                         
  -2   9   7          0.10          0.30         4.51 o                         
  -1   9   7         68.68         77.56         4.34 o                         
   0   9   7        133.24        135.56         5.96 o                         
   1   9   7        125.95        130.91         4.14 o                         
   2   9   7        159.30        146.73         5.07 o                         
   3   9   7        796.39        775.95        14.72 o                         
   4   9   7         50.81         51.39         8.82 o                         
   5   9   7         64.75         62.42         9.51 o                         
   6   9   7         38.70         50.61         9.66 o                         
   7   9   7          1.73          5.81         5.92 o                         
  -4  10   7         19.72         10.55         6.20 o                         
  -3  10   7         21.91         13.66         5.59 o                         
  -2  10   7          0.71          3.71         5.30 o                         
  -1  10   7         85.60         89.86         5.87 o                         
   0  10   7        254.76        250.28        14.35 o                         
   1  10   7          1.41         -0.84         3.77 o                         
   2  10   7         19.09         19.40         3.61 o                         
   3  10   7         92.94         88.48         7.27 o                         
   4  10   7         62.41         66.50         5.77 o                         
   5  10   7        101.20         97.60         6.43 o                         
   6  10   7         36.38         40.55         9.17 o                         
   7  10   7          5.21          3.35         6.53 o                         
  -3  11   7         16.67         10.86         7.06 o                         
  -2  11   7         28.45         26.35         5.76 o                         
  -1  11   7         17.47         19.57         5.10 o                         
   0  11   7          0.72          4.66         6.62 o                         
   1  11   7          0.26          6.27         4.03 o                         
   2  11   7        124.04        123.89         5.55 o                         
   3  11   7          9.76         20.40         7.17 o                         
   4  11   7         34.01         26.74         7.88 o                         
   5  11   7         24.91          6.44         7.22 o                         
  -1  12   7          0.35          2.21         6.70 o                         
   0  12   7          0.19         -3.03         5.27 o                         
   1  12   7         44.42         43.27         5.50 o                         
   2  12   7         46.04         48.96         6.41 o                         
   3  12   7         28.68         34.47         8.66 o                         
   4  12   7         18.93          7.02         7.95 o                         
   5  12   7         13.43         18.54         8.73 o                         
   2  13   7         13.70         17.62         5.66 o                         
  -4 -10   8          1.91          0.85         7.01 o                         
  -3 -10   8          0.49          0.96         5.14 o                         
  -2 -10   8         46.12         49.07         5.46 o                         
  -1 -10   8         89.46         82.70         5.67 o                         
   0 -10   8         18.31         15.79         4.68 o                         
  -5  -9   8         39.09         44.70         8.42 o                         
  -4  -9   8         23.20         35.54         5.55 o                         
  -3  -9   8          3.80          1.29         4.06 o                         
  -2  -9   8        214.48        220.07         7.68 o                         
  -1  -9   8         37.92         38.14         4.72 o                         
   0  -9   8          0.66          2.16         4.08 o                         
   1  -9   8          1.54          1.86         3.96 o                         
   2  -9   8         13.75         15.83         5.64 o                         
  -6  -8   8         31.04         23.13         5.67 o                         
  -5  -8   8          7.44         10.37         5.26 o                         
  -4  -8   8         49.63         42.42         5.26 o                         
  -3  -8   8        300.86        298.87        10.54 o                         
  -2  -8   8         24.77         21.39         4.34 o                         
  -1  -8   8          6.61          2.20         4.16 o                         
   0  -8   8         29.90         28.27         3.82 o                         
   1  -8   8          1.14          6.02         4.68 o                         
   2  -8   8          8.22          8.43         5.24 o                         
   3  -8   8         67.06         65.25         5.42 o                         
  -7  -7   8          5.95         12.81        11.02 o                         
  -6  -7   8          4.42          4.30         5.27 o                         
  -5  -7   8        240.48        255.54         8.65 o                         
  -4  -7   8        144.10        145.03         9.13 o                         
  -3  -7   8        109.85        103.07         4.62 o                         
  -2  -7   8         21.46         16.92         3.23 o                         
  -1  -7   8         86.24         84.77         4.38 o                         
   0  -7   8         10.40         11.22         3.30 o                         
   1  -7   8        680.90        681.86        12.97 o                         
   2  -7   8         52.70         54.40         3.33 o                         
   3  -7   8         34.66         41.03         4.28 o                         
   4  -7   8        104.13        107.62         5.72 o                         
  -7  -6   8         12.52         16.16         6.98 o                         
  -6  -6   8        135.44        135.81         6.73 o                         
  -5  -6   8         41.33         31.56         4.65 o                         
  -4  -6   8         41.36         48.46         4.77 o                         
  -3  -6   8        203.21        188.44         8.72 o                         
  -2  -6   8          4.07          1.48         2.43 o                         
  -1  -6   8         87.00         91.06         3.97 o                         
   0  -6   8        409.02        423.99         7.93 o                         
   1  -6   8        182.81        179.58         6.21 o                         
   2  -6   8         12.42         12.50         2.16 o                         
   3  -6   8         90.38         95.79         8.43 o                         
   4  -6   8         12.76         11.51         5.93 o                         
   5  -6   8          2.45          0.43         6.34 o                         
  -7  -5   8         30.49         29.14         7.04 o                         
  -6  -5   8         53.62         52.94         5.22 o                         
  -5  -5   8        303.48        288.03        14.06 o                         
  -4  -5   8        241.77        240.95         8.40 o                         
  -3  -5   8         35.56         26.83         3.11 o                         
  -2  -5   8        307.28        330.41         6.97 o                         
  -1  -5   8       1214.80       1226.52        17.52 o                         
   0  -5   8        128.74        127.95         3.50 o                         
   1  -5   8        262.18        266.06         5.19 o                         
   2  -5   8          9.18          9.94         1.72 o                         
   3  -5   8          3.55          5.40         4.88 o                         
   4  -5   8         84.11         92.15         7.10 o                         
   5  -5   8        169.40        175.84         9.17 o                         
   6  -5   8          2.27          4.23         8.07 o                         
  -8  -4   8          7.38         15.27         7.31 o                         
  -7  -4   8        133.03        154.54        17.45 o                         
  -6  -4   8         50.07         49.30         4.22 o                         
  -5  -4   8        244.21        245.94         6.52 o                         
  -4  -4   8         97.85         81.58         3.83 o                         
  -3  -4   8       1016.46        992.98        16.04 o                         
  -2  -4   8        388.80        371.96         7.41 o                         
  -1  -4   8        153.72        145.77         3.46 o                         
   0  -4   8         17.23         17.60         1.46 o                         
   1  -4   8        406.06        406.05         6.88 o                         
   2  -4   8         22.97         23.77         2.20 o                         
   3  -4   8        311.10        317.89        10.07 o                         
   4  -4   8        428.53        453.04        15.63 o                         
   5  -4   8          8.95          8.12         5.69 o                         
   6  -4   8        105.66        100.85         5.22 o                         
  -8  -3   8          4.60         17.65         7.96 o                         
  -7  -3   8        394.94        404.40        13.15 o                         
  -6  -3   8        283.61        286.44         8.46 o                         
  -5  -3   8         64.98         76.96         4.04 o                         
  -4  -3   8       1117.02       1068.37        15.13 o                         
  -3  -3   8        195.71        204.71         4.62 o                         
  -2  -3   8          1.29          1.58         1.32 o                         
  -1  -3   8         72.54         77.64         2.28 o                         
   0  -3   8         21.62         23.87         2.61 o                         
   1  -3   8         18.46         29.05         1.66 o                         
   2  -3   8       1149.62       1110.31        33.34 o                         
   3  -3   8       1083.95       1084.99        24.22 o                         
   4  -3   8        123.47        125.07         7.21 o                         
   5  -3   8        150.16        150.62        12.76 o                         
   6  -3   8          2.61          0.41         3.76 o                         
   7  -3   8          0.07          2.97         4.85 o                         
  -8  -2   8        133.81        124.33        11.94 o                         
  -7  -2   8         55.16         46.56         6.83 o                         
  -6  -2   8         14.31         21.52         7.57 o                         
  -5  -2   8        399.28        389.24         7.12 o                         
  -4  -2   8         41.70         41.52         1.62 o                         
  -3  -2   8         14.28         13.59         1.21 o                         
  -2  -2   8       1262.10       1245.15        15.29 o                         
  -1  -2   8        913.90        901.77        11.23 o                         
   0  -2   8        473.43        468.63         6.60 o                         
   1  -2   8       5371.44       5266.89        60.09 o                         
   2  -2   8        139.39        136.84         5.83 o                         
   3  -2   8         90.41         86.92         9.14 o                         
   4  -2   8         80.95         78.80         5.59 o                         
   5  -2   8         21.96         24.75         2.31 o                         
   6  -2   8          4.01          4.55         2.86 o                         
   7  -2   8        310.10        321.60        12.95 o                         
  -8  -1   8         97.54        114.49        12.67 o                         
  -7  -1   8        108.61        118.23         7.79 o                         
  -6  -1   8          3.14          3.55         4.22 o                         
  -5  -1   8        327.20        321.30         4.96 o                         
  -4  -1   8          3.01          5.20         1.36 o                         
  -3  -1   8       1374.62       1319.51        11.69 o                         
  -2  -1   8        299.38        293.10         3.59 o                         
  -1  -1   8       2251.37       2276.79        31.06 o                         
   0  -1   8       1060.92        985.75        15.36 o                         
   1  -1   8        187.89        192.84         3.45 o                         
   2  -1   8        638.10        616.07         7.80 o                         
   3  -1   8        111.20        119.39         4.48 o                         
   4  -1   8        136.17        135.10         5.76 o                         
   5  -1   8        250.65        257.45         6.58 o                         
   6  -1   8        464.86        457.73        10.61 o                         
   7  -1   8         54.71         58.72         4.44 o                         
   8  -1   8        139.69        148.96        12.51 o                         
  -8   0   8          0.28          7.84        10.98 o                         
  -7   0   8         22.78         33.80         5.23 o                         
  -6   0   8         15.76         20.71         3.31 o                         
  -5   0   8        354.18        342.89         5.26 o                         
  -4   0   8        947.44        934.74         9.59 o                         
  -3   0   8          2.91          6.11         1.18 o                         
  -2   0   8       1287.75       1263.95        11.77 o                         
  -1   0   8       2678.77       2625.21        29.47 o                         
   0   0   8          6.53         11.64         1.27 o                         
   1   0   8          1.22          4.37         1.07 o                         
   2   0   8        446.36        437.05         7.04 o                         
   3   0   8          3.07          6.66         1.77 o                         
   4   0   8        789.12        765.65        15.70 o                         
   5   0   8       1277.67       1257.69        25.11 o                         
   6   0   8         25.64         31.84         3.43 o                         
   7   0   8        225.72        224.97         7.73 o                         
   8   0   8          0.66          6.96         4.59 o                         
  -8   1   8         27.26         31.04        10.61 o                         
  -7   1   8          0.95          7.13         3.92 o                         
  -6   1   8        424.23        418.99        10.14 o                         
  -5   1   8        198.45        202.98         4.60 o                         
  -4   1   8        135.02        124.19         3.90 o                         
  -3   1   8       1668.12       1656.14        15.01 o                         
  -2   1   8        490.14        480.90         5.29 o                         
  -1   1   8         93.37         96.55         1.95 o                         
   0   1   8        300.98        310.44         4.50 o                         
   1   1   8        679.12        671.25         8.30 o                         
   2   1   8        246.64        250.35         4.07 o                         
   3   1   8       3631.93       3701.55        58.56 o                         
   4   1   8        350.68        362.06         5.98 o                         
   5   1   8          0.93          5.40         2.23 o                         
   6   1   8        156.17        151.43         6.14 o                         
   7   1   8          3.48          3.99         4.01 o                         
   8   1   8          3.80          2.51         4.70 o                         
  -7   2   8        232.38        239.98         8.90 o                         
  -6   2   8        146.19        143.31         5.14 o                         
  -5   2   8        114.74        119.82         5.58 o                         
  -4   2   8         97.78        104.89         2.82 o                         
  -3   2   8        348.71        353.98         4.48 o                         
  -2   2   8          1.84          0.72         1.27 o                         
  -1   2   8        295.64        302.91         4.02 o                         
   0   2   8       1697.53       1718.64        17.31 o                         
   1   2   8        555.35        576.54         7.93 o                         
   2   2   8       3632.59       3677.11        60.72 o                         
   3   2   8       1333.21       1381.50        22.66 o                         
   4   2   8        250.68        241.41         4.65 o                         
   5   2   8         65.68         64.10         2.80 o                         
   6   2   8          0.79         -2.83         2.83 o                         
   7   2   8         23.74         16.59         4.42 o                         
   8   2   8        147.68        138.48        12.11 o                         
  -7   3   8         45.07         54.99         9.16 o                         
  -6   3   8          3.05          4.66         3.79 o                         
  -5   3   8         42.90         55.36         3.88 o                         
  -4   3   8         15.69         14.58         2.20 o                         
  -3   3   8        323.72        315.57         4.10 o                         
  -2   3   8       1321.79       1321.13        12.42 o                         
  -1   3   8        306.86        304.74         4.07 o                         
   0   3   8       1080.45       1058.35        10.03 o                         
   1   3   8       1509.38       1541.99        18.25 o                         
   2   3   8        351.17        344.84         5.89 o                         
   3   3   8        277.31        266.43         4.74 o                         
   4   3   8        294.64        293.69         5.47 o                         
   5   3   8         76.49         69.58         4.95 o                         
   6   3   8         53.74         50.07         4.35 o                         
   7   3   8        513.25        525.59        13.33 o                         
   8   3   8         80.84         89.94         6.20 o                         
  -7   4   8          0.44          2.27         5.60 o                         
  -6   4   8         24.11         32.99         5.16 o                         
  -5   4   8          3.14          3.00         4.44 o                         
  -4   4   8        415.13        388.71         8.98 o                         
  -3   4   8        203.42        218.88         5.47 o                         
  -2   4   8        164.35        173.22         2.95 o                         
  -1   4   8        955.08        979.73         9.53 o                         
   0   4   8        500.77        506.27         5.55 o                         
   1   4   8        235.40        230.60         3.03 o                         
   2   4   8          8.66          8.08         1.29 o                         
   3   4   8         50.21         52.08         2.83 o                         
   4   4   8         11.20         11.98         2.07 o                         
   5   4   8       1086.24       1047.30        19.30 o                         
   6   4   8        329.62        332.13         8.30 o                         
   7   4   8          5.31          8.13         4.92 o                         
   8   4   8         22.14         22.47         5.51 o                         
  -7   5   8          0.04          3.51        10.71 o                         
  -6   5   8         19.30         18.92         6.77 o                         
  -5   5   8        189.44        186.00         7.72 o                         
  -4   5   8        210.08        210.15         8.11 o                         
  -3   5   8          8.81          1.38         2.29 o                         
  -2   5   8         53.14         60.61         2.05 o                         
  -1   5   8        657.62        677.06         6.98 o                         
   0   5   8        138.70        138.81         2.51 o                         
   1   5   8        210.98        201.99         3.24 o                         
   2   5   8        305.79        301.34         4.64 o                         
   3   5   8         17.12         19.30         2.02 o                         
   4   5   8        751.89        746.29        11.47 o                         
   5   5   8        838.92        804.58        15.55 o                         
   6   5   8         23.24         19.47         4.33 o                         
   7   5   8          2.50          2.06         4.97 o                         
   8   5   8         28.37         29.11         7.61 o                         
  -6   6   8         23.44         32.40         6.02 o                         
  -5   6   8        142.89        141.90         6.48 o                         
  -4   6   8          9.01          7.63         3.79 o                         
  -3   6   8         62.27         60.98         4.33 o                         
  -2   6   8         53.80         61.06         2.83 o                         
  -1   6   8          6.71          5.26         1.96 o                         
   0   6   8        711.72        696.07         8.00 o                         
   1   6   8        103.25        103.69         2.61 o                         
   2   6   8        218.95        223.33         4.34 o                         
   3   6   8        377.37        368.54         6.55 o                         
   4   6   8        349.01        342.34         8.47 o                         
   5   6   8          0.12         -3.00         7.38 o                         
   6   6   8          8.46         13.96         4.73 o                         
   7   6   8         10.28          9.44         5.21 o                         
   8   6   8          4.59         -2.84         5.88 o                         
  -6   7   8         32.80         32.95         6.19 o                         
  -5   7   8          3.74          1.29         6.96 o                         
  -4   7   8          0.48         -4.58         4.58 o                         
  -3   7   8          9.14         13.69         5.56 o                         
  -2   7   8        266.72        248.18         5.94 o                         
  -1   7   8        383.86        382.11         6.30 o                         
   0   7   8         74.47         77.57         3.37 o                         
   1   7   8        293.43        286.51         4.83 o                         
   2   7   8        328.62        334.30         5.69 o                         
   3   7   8        553.79        557.23         9.74 o                         
   4   7   8         25.24         21.61         3.15 o                         
   5   7   8          4.55          6.14         6.59 o                         
   6   7   8         25.24         31.49         5.35 o                         
   7   7   8        296.57        297.42        10.87 o                         
   8   7   8         61.63         61.88         7.00 o                         
  -5   8   8          0.51          3.26         5.65 o                         
  -4   8   8         14.71         15.71         5.22 o                         
  -3   8   8        175.98        166.77         6.93 o                         
  -2   8   8         49.82         50.37         4.15 o                         
  -1   8   8          7.23          7.65         2.85 o                         
   0   8   8         11.94          9.98         2.74 o                         
   1   8   8        232.56        231.91         5.31 o                         
   2   8   8         10.95          3.91         2.60 o                         
   3   8   8        258.48        253.46         6.82 o                         
   4   8   8        111.68        106.94         4.76 o                         
   5   8   8         10.09          7.79         6.85 o                         
   6   8   8         97.55        105.53         8.87 o                         
   7   8   8         71.65         76.65         7.10 o                         
  -4   9   8         30.24         30.93         5.99 o                         
  -3   9   8         97.15         94.24         8.63 o                         
  -2   9   8          4.28          0.08         4.63 o                         
  -1   9   8         91.63         89.02         4.55 o                         
   0   9   8         46.33         44.94         3.84 o                         
   1   9   8         32.88         35.35         3.17 o                         
   2   9   8        516.87        522.34         8.62 o                         
   3   9   8         25.82         24.52         4.76 o                         
   4   9   8         59.54         52.89         5.15 o                         
   5   9   8         82.06         86.76         8.52 o                         
   6   9   8        154.02        173.50        11.12 o                         
   7   9   8          5.31         11.44         6.36 o                         
  -3  10   8          3.55         -2.50         5.60 o                         
  -2  10   8          3.23          4.93         5.08 o                         
  -1  10   8          7.54         13.22         4.74 o                         
   0  10   8        119.35        119.19         5.25 o                         
   1  10   8          8.22         15.80         3.90 o                         
   2  10   8        226.51        228.62         8.80 o                         
   3  10   8          1.97         -4.07         4.58 o                         
   4  10   8        142.03        139.23        13.58 o                         
   5  10   8         67.88         73.40         9.78 o                         
   6  10   8         30.22         32.77         9.57 o                         
  -2  11   8          0.49          2.50         5.62 o                         
  -1  11   8         59.00         64.43         5.77 o                         
   0  11   8         14.98         16.34         5.59 o                         
   1  11   8         68.52         67.87         5.84 o                         
   2  11   8        155.79        154.24         9.19 o                         
   3  11   8         26.09         15.67         7.48 o                         
   4  11   8          7.00          5.75         7.09 o                         
  -1  12   8         60.56         72.17         7.33 o                         
   0  12   8          0.13          3.82         5.58 o                         
   1  12   8          0.22         -2.87         5.10 o                         
   2  12   8         13.76         18.08         6.11 o                         
   3  12   8         63.60         55.38         6.84 o                         
   4  12   8         21.59         15.55         8.05 o                         
  -4  -9   9         16.44          9.80         5.69 o                         
  -3  -9   9         52.39         50.86         4.84 o                         
  -2  -9   9         11.57         16.82         6.04 o                         
  -1  -9   9         94.41         93.41         5.59 o                         
   0  -9   9         45.88         45.72         4.75 o                         
   1  -9   9         26.40         27.31         4.28 o                         
  -5  -8   9         19.75         27.44         5.89 o                         
  -4  -8   9          5.74          0.23         5.14 o                         
  -3  -8   9         47.04         48.27         5.47 o                         
  -2  -8   9        175.02        169.92         6.13 o                         
  -1  -8   9        103.07         97.91         7.22 o                         
   0  -8   9          5.26          3.21         3.87 o                         
   1  -8   9         92.15         92.09         5.21 o                         
   2  -8   9          0.18          0.70         4.76 o                         
   3  -8   9          0.13          1.04         4.59 o                         
  -6  -7   9         56.52         62.75         6.21 o                         
  -5  -7   9         22.57         28.76         6.86 o                         
  -4  -7   9          4.47          7.73         4.74 o                         
  -3  -7   9        436.11        423.19        12.32 o                         
  -2  -7   9        173.28        161.53         5.47 o                         
  -1  -7   9         10.23         11.69         3.84 o                         
   0  -7   9          2.01          0.21         3.44 o                         
   1  -7   9          8.63         10.13         3.21 o                         
   2  -7   9         14.04         15.27         4.23 o                         
   3  -7   9        140.59        139.19         7.02 o                         
   4  -7   9         33.13         31.06         6.32 o                         
  -7  -6   9         57.92         70.56        12.04 o                         
  -6  -6   9          1.13         -3.39         5.14 o                         
  -5  -6   9         57.28         56.57         5.73 o                         
  -4  -6   9        338.25        331.88         9.10 o                         
  -3  -6   9         78.41         75.26         5.00 o                         
  -2  -6   9          8.44          6.52         3.18 o                         
  -1  -6   9          5.09          4.49         2.52 o                         
   0  -6   9          0.44          1.13         3.07 o                         
   1  -6   9          6.73          7.47         3.49 o                         
   2  -6   9        305.54        313.06         7.04 o                         
   3  -6   9         34.41         40.46        10.55 o                         
   4  -6   9         62.35         55.92         7.02 o                         
   5  -6   9         18.62         12.80        10.81 o                         
  -7  -5   9         17.55         11.13         6.99 o                         
  -6  -5   9        220.07        213.89        12.68 o                         
  -5  -5   9        125.87        125.33         7.58 o                         
  -4  -5   9         89.35         79.36         5.18 o                         
  -3  -5   9         10.45         13.01         3.85 o                         
  -2  -5   9         13.89         13.65         3.50 o                         
  -1  -5   9         89.81         88.29         2.98 o                         
   0  -5   9       1358.37       1386.93        21.48 o                         
   1  -5   9        548.85        552.28        10.60 o                         
   2  -5   9          3.43          0.74         1.87 o                         
   3  -5   9        172.43        181.20         8.51 o                         
   4  -5   9         54.09         54.97         6.54 o                         
   5  -5   9          0.70         -1.06         6.27 o                         
  -7  -4   9         81.09        101.74         8.21 o                         
  -6  -4   9         15.31          3.78         5.80 o                         
  -5  -4   9        119.66        131.42         5.84 o                         
  -4  -4   9        121.54        122.36         5.45 o                         
  -3  -4   9        168.91        146.11         6.79 o                         
  -2  -4   9         76.76         72.82         3.67 o                         
  -1  -4   9        874.77        874.22        16.35 o                         
   0  -4   9        218.75        230.97         4.73 o                         
   1  -4   9         51.83         42.35         2.76 o                         
   2  -4   9        420.72        399.38         8.81 o                         
   3  -4   9         85.61         87.15        10.52 o                         
   4  -4   9         15.87         15.31         5.56 o                         
   5  -4   9        231.46        228.51        30.38 o                         
   6  -4   9         57.38         55.68         4.98 o                         
  -7  -3   9        138.27        160.15        21.56 o                         
  -6  -3   9         23.56         29.28         4.93 o                         
  -5  -3   9        460.20        427.06         8.64 o                         
  -4  -3   9          3.88          8.16         3.09 o                         
  -3  -3   9        522.83        516.68         9.70 o                         
  -2  -3   9        508.58        508.52         9.39 o                         
  -1  -3   9        924.59        869.59        12.27 o                         
   0  -3   9        618.24        610.69         9.41 o                         
   1  -3   9          4.34          8.37         4.14 o                         
   2  -3   9         25.59         30.51         1.86 o                         
   3  -3   9        117.67        110.29         6.74 o                         
   4  -3   9        421.75        434.18        23.58 o                         
   6  -3   9         49.90         46.60         4.29 o                         
  -7  -2   9         96.89         94.17         7.65 o                         
  -6  -2   9        115.08        129.88        12.78 o                         
  -5  -2   9        145.21        126.39         5.72 o                         
  -4  -2   9        278.13        275.06         5.70 o                         
  -3  -2   9       1085.11       1035.86        13.18 o                         
  -2  -2   9         28.54         30.04         1.86 o                         
  -1  -2   9          3.84          6.29         1.87 o                         
   0  -2   9        656.34        637.45        10.65 o                         
   1  -2   9          6.96          6.61         2.24 o                         
   2  -2   9        268.84        291.57         7.24 o                         
   3  -2   9       1314.77       1301.89        57.83 o                         
   4  -2   9        126.96        130.55        11.42 o                         
   5  -2   9        211.26        192.97         7.96 o                         
   6  -2   9         56.64         57.48         5.36 o                         
   7  -2   9          0.45         -5.86         9.48 o                         
  -7  -1   9         92.45         84.24        11.30 o                         
  -6  -1   9         19.94         22.09         4.77 o                         
  -5  -1   9        810.05        796.21        19.12 o                         
  -4  -1   9         68.68         74.88         2.23 o                         
  -3  -1   9          5.35          8.53         1.55 o                         
  -2  -1   9         70.15         69.12         2.53 o                         
  -1  -1   9        103.55        104.73         2.61 o                         
   0  -1   9        106.36        107.05         3.09 o                         
   1  -1   9       1179.47       1174.28        16.41 o                         
   2  -1   9       1446.72       1455.34        20.88 o                         
   3  -1   9          8.02         11.84         2.93 o                         
   4  -1   9        593.84        572.03        17.32 o                         
   5  -1   9          0.32          1.71         2.60 o                         
   6  -1   9         16.48         16.77         3.23 o                         
   7  -1   9        141.24        145.27         6.82 o                         
  -7   0   9         11.29         13.49         6.50 o                         
  -6   0   9         20.76         16.08         5.72 o                         
  -5   0   9        206.99        211.89         7.27 o                         
  -4   0   9          0.53          0.12         1.81 o                         
  -3   0   9        753.00        720.86         7.94 o                         
  -2   0   9       1035.34       1041.62        10.46 o                         
  -1   0   9        182.32        193.94         3.63 o                         
   0   0   9       4785.82       4780.63        52.98 o                         
   1   0   9        976.90        991.35        13.14 o                         
   2   0   9        412.03        411.51         6.20 o                         
   3   0   9          2.69          0.70         3.51 o                         
   4   0   9          4.14          7.00         3.86 o                         
   5   0   9         14.35         11.58         2.98 o                         
   6   0   9        273.21        278.70        11.42 o                         
   7   0   9        183.75        189.56        10.02 o                         
  -7   1   9          3.24          8.56         6.63 o                         
  -6   1   9         55.16         59.15         4.09 o                         
  -5   1   9         45.36         50.15         2.91 o                         
  -4   1   9        346.84        346.27         5.06 o                         
  -3   1   9        378.43        361.57         4.46 o                         
  -2   1   9        333.81        331.11         4.07 o                         
  -1   1   9       1888.93       1872.38        18.04 o                         
   0   1   9          8.21          6.58         1.55 o                         
   1   1   9         62.74         51.39         2.33 o                         
   2   1   9         81.33         80.26         2.87 o                         
   3   1   9        221.25        225.14         5.71 o                         
   4   1   9         63.84         68.47         2.74 o                         
   5   1   9       1188.54       1191.81        28.30 o                         
   6   1   9        130.39        135.67         7.46 o                         
   7   1   9        113.80        117.06         5.69 o                         
   8   1   9         82.32         79.46         5.90 o                         
  -7   2   9         14.30         16.59         5.13 o                         
  -6   2   9         98.57         94.59         4.75 o                         
  -5   2   9        343.24        353.87         7.00 o                         
  -4   2   9        119.67        120.08         3.60 o                         
  -3   2   9        790.58        786.90         8.95 o                         
  -2   2   9        551.14        548.67         8.32 o                         
  -1   2   9        517.61        535.03         6.20 o                         
   0   2   9         68.89         65.92         2.22 o                         
   1   2   9        148.93        148.69         3.44 o                         
   2   2   9        349.29        366.83         9.47 o                         
   3   2   9       1520.41       1524.32        28.95 o                         
   4   2   9        804.72        809.73        13.40 o                         
   5   2   9        270.86        288.90         6.84 o                         
   6   2   9        252.30        254.85         7.95 o                         
   7   2   9          5.08         15.44        10.28 o                         
   8   2   9          1.22          2.21         7.32 o                         
  -7   3   9         85.12         88.61         9.18 o                         
  -6   3   9        173.90        187.29         8.51 o                         
  -5   3   9          4.13          4.29         5.07 o                         
  -4   3   9         57.86         66.70         3.36 o                         
  -3   3   9        674.76        682.58         8.66 o                         
  -2   3   9         44.61         45.34         1.86 o                         
  -1   3   9        192.83        182.42         3.19 o                         
   0   3   9        816.79        829.27         8.47 o                         
   1   3   9        183.01        181.33         3.52 o                         
   2   3   9       1518.05       1548.00        21.89 o                         
   3   3   9       1383.00       1405.54        25.84 o                         
   4   3   9          2.20          3.84         2.08 o                         
   5   3   9         41.16         47.12         3.14 o                         
   6   3   9         13.42         11.78         4.18 o                         
   7   3   9          0.97          8.49         4.78 o                         
   8   3   9         15.23         17.76         5.32 o                         
  -7   4   9         18.30         14.43         5.60 o                         
  -6   4   9          4.63          8.09         4.96 o                         
  -5   4   9         77.37         90.31         4.73 o                         
  -4   4   9         62.25         68.09         3.62 o                         
  -3   4   9         17.55         17.24         2.44 o                         
  -2   4   9        247.01        239.12         4.26 o                         
  -1   4   9        249.37        245.72         5.02 o                         
   0   4   9          5.67          8.09         1.33 o                         
   1   4   9       2271.56       2292.61        25.29 o                         
   2   4   9        910.22        924.62        13.63 o                         
   3   4   9         39.86         36.06         3.14 o                         
   4   4   9         60.79         56.04         3.13 o                         
   5   4   9          0.27         -0.99         3.02 o                         
   6   4   9          1.39          4.77         4.32 o                         
   7   4   9        376.89        358.26        10.72 o                         
   8   4   9         94.14        104.11         6.88 o                         
  -6   5   9          7.98         12.06         5.54 o                         
  -5   5   9          3.10          4.92         4.01 o                         
  -4   5   9        115.29        111.48         4.85 o                         
  -3   5   9        265.17        256.01         5.88 o                         
  -2   5   9        455.08        465.78         7.20 o                         
  -1   5   9        577.48        569.03         6.75 o                         
   0   5   9        186.63        188.97         3.14 o                         
   1   5   9        813.73        808.58         9.03 o                         
   2   5   9         25.03         23.24         2.00 o                         
   3   5   9         37.46         39.91         2.53 o                         
   4   5   9        311.00        281.99         8.64 o                         
   5   5   9        177.51        164.01         6.24 o                         
   6   5   9        315.12        318.33         9.93 o                         
   7   5   9        220.82        238.52         9.61 o                         
   8   5   9         21.70         18.94         8.34 o                         
  -6   6   9          1.01         -2.96         5.57 o                         
  -5   6   9         58.16         47.48         6.45 o                         
  -4   6   9         72.20         65.87         4.56 o                         
  -3   6   9         42.25         49.56         4.02 o                         
  -2   6   9         34.85         40.36         3.50 o                         
  -1   6   9        294.97        299.03         5.55 o                         
   0   6   9         86.86         83.48         3.06 o                         
   1   6   9         24.16         22.74         1.99 o                         
   2   6   9        111.24        105.86         4.77 o                         
   3   6   9          2.10          4.10         2.75 o                         
   4   6   9        213.14        216.07         7.86 o                         
   5   6   9        469.60        454.51        11.99 o                         
   6   6   9         26.14         25.56         5.04 o                         
   7   6   9         19.44         23.64         6.14 o                         
   8   6   9         10.74         11.09         6.17 o                         
  -5   7   9         24.20         23.84         5.67 o                         
  -4   7   9         24.93         33.33         5.20 o                         
  -3   7   9         11.00         16.29         3.87 o                         
  -2   7   9        191.25        213.91         6.92 o                         
  -1   7   9         45.71         52.98         3.37 o                         
   0   7   9        268.92        256.16         5.34 o                         
   1   7   9         19.66         20.14         2.41 o                         
   2   7   9         43.06         40.65         3.40 o                         
   3   7   9        225.43        219.57         5.45 o                         
   4   7   9        647.28        633.40        17.93 o                         
   5   7   9         67.04         78.87         8.30 o                         
   6   7   9         18.10         17.05         5.31 o                         
   7   7   9         44.00         48.31         6.22 o                         
  -5   8   9          1.53         -3.59         7.75 o                         
  -4   8   9          0.10          0.65         6.35 o                         
  -3   8   9         23.01         24.39         4.91 o                         
  -2   8   9          9.94          7.06         3.81 o                         
  -1   8   9        126.12        124.59         6.68 o                         
   0   8   9        161.40        162.91         5.02 o                         
   1   8   9         77.23         70.13         3.44 o                         
   2   8   9         60.15         60.55         3.66 o                         
   3   8   9        178.12        167.13         7.02 o                         
   4   8   9         40.03         49.90         7.71 o                         
   5   8   9          0.64          7.40         7.28 o                         
   6   8   9          5.46         -0.98         5.41 o                         
   7   8   9          2.02          1.95         6.02 o                         
  -4   9   9          6.06          5.68         7.49 o                         
  -3   9   9         64.58         56.35         5.96 o                         
  -2   9   9         49.25         54.46         5.40 o                         
  -1   9   9         32.95         36.30         4.21 o                         
   0   9   9         27.33         26.57         3.81 o                         
   1   9   9        118.35        128.97         6.42 o                         
   2   9   9        136.04        130.07         5.63 o                         
   3   9   9         69.58         58.46         5.34 o                         
   4   9   9          5.17          4.01         4.48 o                         
   5   9   9          4.94          9.09         7.21 o                         
   6   9   9        110.34        116.53        11.39 o                         
   7   9   9         62.25         63.90         7.31 o                         
  -3  10   9          7.47          3.63         5.95 o                         
  -2  10   9          6.17          5.10         5.33 o                         
  -1  10   9          4.33          2.56         4.12 o                         
   0  10   9         50.95         50.30         4.55 o                         
   1  10   9          2.55          1.52         4.45 o                         
   2  10   9        102.43        102.45         5.56 o                         
   3  10   9         63.23         57.44         9.46 o                         
   4  10   9          1.11          0.69         5.01 o                         
   5  10   9         77.06         82.23         9.88 o                         
   6  10   9         12.07         21.92         9.11 o                         
  -2  11   9          0.23          2.07         5.72 o                         
  -1  11   9         21.01         10.97         5.55 o                         
   0  11   9          3.98          2.38         4.93 o                         
   1  11   9        118.91        125.27         6.52 o                         
   2  11   9          1.20         -0.63         4.61 o                         
   3  11   9         37.77         22.59         5.93 o                         
   4  11   9          6.06         -1.40         7.76 o                         
   5  11   9         65.38         68.06        10.64 o                         
   0  12   9          1.53          1.42         7.16 o                         
   1  12   9         41.39         37.22         7.14 o                         
   2  12   9          7.80          3.55         5.36 o                         
   3  12   9         44.10         42.44         6.90 o                         
   4  12   9         42.14         39.21         9.52 o                         
  -3  -9  10         14.19          9.65         6.82 o                         
  -2  -9  10          4.43          3.30         4.22 o                         
  -1  -9  10          6.77          5.56         4.74 o                         
   0  -9  10          2.03         -9.66        11.26 o                         
  -4  -8  10         37.13         30.50         5.83 o                         
  -3  -8  10          3.60         -1.10         5.01 o                         
  -2  -8  10          0.26         -0.76         4.65 o                         
  -1  -8  10         28.84         29.34         3.90 o                         
   0  -8  10        120.32        118.71         5.37 o                         
   1  -8  10         22.30         18.83         4.02 o                         
   2  -8  10         18.79         18.92         5.27 o                         
  -5  -7  10          1.24          1.76         5.46 o                         
  -4  -7  10         42.67         39.12         5.45 o                         
  -3  -7  10          3.81          5.59         4.75 o                         
  -2  -7  10        115.81        118.54         5.89 o                         
  -1  -7  10        323.53        321.77         9.10 o                         
   0  -7  10         17.02         14.10         4.54 o                         
   1  -7  10         46.08         49.83         3.88 o                         
   2  -7  10         28.06         34.21         4.76 o                         
   3  -7  10          0.38         -2.77         5.23 o                         
  -6  -6  10         29.33         30.99         6.24 o                         
  -5  -6  10          6.56          5.33         5.09 o                         
  -4  -6  10          0.29          1.34         4.56 o                         
  -3  -6  10        330.74        345.78         9.51 o                         
  -2  -6  10        221.33        206.66         9.09 o                         
  -1  -6  10          6.65          5.86         3.75 o                         
   0  -6  10        106.06        119.01         6.89 o                         
   1  -6  10          0.12          0.52         3.01 o                         
   2  -6  10          6.57          2.44         3.82 o                         
   3  -6  10         70.57         76.88         4.28 o                         
   4  -6  10         44.05         40.24        11.42 o                         
  -6  -5  10          0.82          3.40         6.77 o                         
  -5  -5  10          1.22          4.89         4.92 o                         
  -4  -5  10        340.40        346.59         9.84 o                         
  -3  -5  10        339.61        317.09         8.69 o                         
  -2  -5  10          0.93          4.01         3.31 o                         
  -1  -5  10          7.00          9.14         3.10 o                         
   0  -5  10          0.50          2.66         3.28 o                         
   1  -5  10          2.63         -0.58         2.90 o                         
   2  -5  10        483.50        465.52        13.20 o                         
   3  -5  10        171.25        164.77         8.47 o                         
   4  -5  10         27.45         28.30         6.31 o                         
   5  -5  10         89.41         87.33         7.70 o                         
  -7  -4  10         27.11         12.59        10.04 o                         
  -6  -4  10         48.95         62.14         7.71 o                         
  -5  -4  10        226.49        207.24         9.65 o                         
  -4  -4  10        104.09        103.84         8.65 o                         
  -3  -4  10          5.87          4.40         3.90 o                         
  -2  -4  10         18.31         16.30         3.20 o                         
  -1  -4  10         82.81         71.21         3.67 o                         
   0  -4  10          4.95          4.20         2.52 o                         
   1  -4  10        791.79        777.51        14.09 o                         
   2  -4  10        152.30        154.14         4.26 o                         
   3  -4  10        105.48        111.13        11.09 o                         
   4  -4  10         84.38         81.47         7.10 o                         
   5  -4  10          3.58          4.91         9.06 o                         
  -7  -3  10         69.29         77.57        11.73 o                         
  -6  -3  10        111.92        113.49         8.12 o                         
  -5  -3  10         84.60         63.41         9.19 o                         
  -4  -3  10          0.53         -3.19         3.83 o                         
  -3  -3  10        100.30         98.45         5.04 o                         
  -2  -3  10        101.51        102.10         4.16 o                         
  -1  -3  10       1227.57       1200.60        19.05 o                         
   0  -3  10        966.10        980.93        17.63 o                         
   1  -3  10        146.73        130.03         8.40 o                         
   2  -3  10        574.52        546.18        16.42 o                         
   3  -3  10        111.45         99.99         8.64 o                         
   4  -3  10         22.30         41.79        10.39 o                         
   6  -3  10         92.49         90.43         4.98 o                         
  -7  -2  10         56.98         61.47        17.89 o                         
  -6  -2  10          9.15          6.60         7.38 o                         
  -5  -2  10        236.21        249.96         8.36 o                         
  -4  -2  10        143.59        125.54         5.41 o                         
  -3  -2  10         18.33         21.05         3.87 o                         
  -2  -2  10        559.01        546.26        12.79 o                         
  -1  -2  10        641.65        613.57         9.43 o                         
   0  -2  10         97.95        101.46         3.19 o                         
   1  -2  10        380.66        376.96         6.43 o                         
   2  -2  10         43.29         49.77         2.96 o                         
   3  -2  10        192.31        188.98        10.22 o                         
   4  -2  10        479.44        483.31        18.59 o                         
   5  -2  10        355.95        364.88        12.30 o                         
   6  -2  10          0.20          2.34         4.71 o                         
  -7  -1  10         62.48         75.94         7.76 o                         
  -6  -1  10         91.79        104.18         6.13 o                         
  -5  -1  10         66.29         76.46         5.20 o                         
  -4  -1  10        123.26        131.71         4.69 o                         
  -3  -1  10        535.06        551.64         7.54 o                         
  -2  -1  10        581.99        562.23        10.64 o                         
  -1  -1  10        178.78        177.41         5.65 o                         
   0  -1  10         13.06         17.70         3.11 o                         
   1  -1  10        128.28        151.68        15.53 o                         
   2  -1  10        113.27        114.72         3.37 o                         
   3  -1  10        474.51        507.80         9.84 o                         
   4  -1  10        404.13        370.48        12.84 o                         
   5  -1  10         21.63         19.37         4.57 o                         
   6  -1  10        208.74        212.84        10.32 o                         
   7  -1  10          4.94          7.40         6.22 o                         
  -7   0  10         42.45         50.15         7.58 o                         
  -6   0  10        131.70        120.52         8.05 o                         
  -5   0  10         61.07         72.94         5.27 o                         
  -4   0  10        526.48        522.74         7.47 o                         
  -3   0  10        261.04        250.69         4.36 o                         
  -2   0  10         57.57         54.60         2.10 o                         
  -1   0  10       1123.80       1083.37        12.99 o                         
   0   0  10         22.94         22.05         2.00 o                         
   1   0  10        183.20        189.89         4.40 o                         
   2   0  10       1176.89       1203.86        17.14 o                         
   3   0  10        992.93        941.53        16.97 o                         
   4   0  10        474.01        446.19        14.97 o                         
   5   0  10         89.37         91.81         6.34 o                         
   6   0  10          0.73          0.91         3.57 o                         
   7   0  10          0.12          2.09         4.21 o                         
  -7   1  10          6.82         -0.94         6.49 o                         
  -6   1  10        105.70        121.19        10.59 o                         
  -5   1  10        104.34        118.32         4.73 o                         
  -4   1  10          5.98          1.47         2.54 o                         
  -3   1  10        251.22        235.47         5.01 o                         
  -2   1  10          5.82          3.48         1.65 o                         
  -1   1  10        290.96        297.54         4.89 o                         
   0   1  10        249.14        250.52         4.49 o                         
   1   1  10       2816.55       2856.24        35.92 o                         
   2   1  10         23.39         15.32         2.30 o                         
   3   1  10        108.54        111.62         4.38 o                         
   4   1  10         65.38         63.29         4.01 o                         
   5   1  10         28.45         31.45         4.50 o                         
   6   1  10         61.61         71.04         5.15 o                         
   7   1  10        177.10        179.61         7.87 o                         
  -7   2  10          8.10          3.28         9.63 o                         
  -6   2  10         10.72          8.69         4.53 o                         
  -5   2  10        121.00        119.16         4.76 o                         
  -4   2  10         85.68         81.49         3.51 o                         
  -3   2  10        475.11        462.99         7.81 o                         
  -2   2  10         34.10         32.41         2.14 o                         
  -1   2  10       3941.81       3951.04        41.30 o                         
   0   2  10        365.68        386.99         5.77 o                         
   1   2  10         14.43         18.55         3.36 o                         
   2   2  10          5.70          5.04         2.12 o                         
   3   2  10         14.54         11.92         2.62 o                         
   4   2  10         41.92         43.17         3.27 o                         
   5   2  10        344.77        349.69        11.25 o                         
   6   2  10        240.51        228.00         8.16 o                         
   7   2  10         39.42         46.03         5.21 o                         
  -7   3  10         55.08         57.42         7.22 o                         
  -6   3  10          0.71          6.31         4.83 o                         
  -5   3  10        146.54        140.12         5.20 o                         
  -4   3  10        284.51        279.98         6.42 o                         
  -3   3  10        210.96        206.84         4.84 o                         
  -2   3  10         97.65         98.84         3.48 o                         
  -1   3  10        443.20        466.54         6.28 o                         
   0   3  10          3.62         -0.14         1.71 o                         
   1   3  10         18.69         13.62         1.86 o                         
   2   3  10        450.80        438.07         7.63 o                         
   3   3  10         85.17         97.93         4.47 o                         
   4   3  10        937.38        925.85        18.58 o                         
   5   3  10        381.62        400.15        10.58 o                         
   6   3  10         98.12        103.74        10.75 o                         
   7   3  10         70.10         64.74         5.64 o                         
  -6   4  10        161.96        173.64         8.83 o                         
  -5   4  10          2.97          2.02         4.05 o                         
  -4   4  10         28.43         33.95         3.48 o                         
  -3   4  10        308.52        331.41         8.00 o                         
  -2   4  10        221.01        233.45         4.89 o                         
  -1   4  10          0.79         -1.05         1.79 o                         
   0   4  10          9.43          8.21         1.75 o                         
   1   4  10        237.10        225.02         5.31 o                         
   2   4  10        509.65        481.14         8.94 o                         
   3   4  10        863.52        885.45        18.05 o                         
   4   4  10        139.60        161.29        10.12 o                         
   5   4  10         22.71         23.51         4.38 o                         
   6   4  10         22.22         14.01         4.73 o                         
   7   4  10          4.11          4.34         5.16 o                         
  -6   5  10         45.53         50.74         6.17 o                         
  -5   5  10         20.85         22.91         4.61 o                         
  -4   5  10        122.27        131.75         5.24 o                         
  -3   5  10          0.75         -3.08         3.08 o                         
  -2   5  10        130.24        132.41         3.90 o                         
  -1   5  10        348.08        345.19         5.58 o                         
   0   5  10        130.33        132.30         3.30 o                         
   1   5  10        619.41        633.72         9.14 o                         
   2   5  10        603.92        622.40        14.74 o                         
   3   5  10        241.75        224.64         8.33 o                         
   4   5  10         96.03         93.78         5.78 o                         
   5   5  10          0.30          6.67         6.32 o                         
   6   5  10          0.04         -4.60         4.60 o                         
   7   5  10         71.44         65.59         6.21 o                         
  -5   6  10         34.51         40.49         5.63 o                         
  -4   6  10          0.91         -4.01         4.01 o                         
  -3   6  10         97.51         92.84         4.67 o                         
  -2   6  10         74.57         70.75         3.73 o                         
  -1   6  10          1.10          2.87         2.50 o                         
   0   6  10        139.73        143.48         4.34 o                         
   1   6  10       1004.54        969.04        13.62 o                         
   2   6  10         30.28         26.50         3.49 o                         
   3   6  10          5.77          5.10         6.17 o                         
   4   6  10         16.49         18.05         4.38 o                         
   5   6  10          7.23          0.96         6.71 o                         
   6   6  10        145.10        143.15         7.27 o                         
   7   6  10        256.54        273.76        16.80 o                         
  -5   7  10         41.60         33.97         5.93 o                         
  -4   7  10         39.90         37.00         5.57 o                         
  -3   7  10        134.07        140.75         5.55 o                         
  -2   7  10         19.80         20.28         3.76 o                         
  -1   7  10        226.97        228.11         5.74 o                         
   0   7  10         81.06         90.23         5.08 o                         
   1   7  10         82.76         77.61         3.90 o                         
   2   7  10         38.13         33.15         3.06 o                         
   3   7  10         13.74         15.83         6.85 o                         
   4   7  10          0.85          3.44         5.16 o                         
   5   7  10        380.67        385.77        16.51 o                         
   6   7  10        163.76        172.64        12.47 o                         
   7   7  10          5.09          8.11         6.05 o                         
  -4   8  10         70.22         79.58         6.33 o                         
  -3   8  10         21.75         22.68         4.60 o                         
  -2   8  10          7.93         13.04         4.10 o                         
  -1   8  10         56.60         48.63         5.83 o                         
   0   8  10         49.40         47.61         4.95 o                         
   1   8  10         10.88         12.98         3.37 o                         
   2   8  10         39.90         33.13         4.13 o                         
   3   8  10        133.70        133.29         6.81 o                         
   4   8  10        128.10        111.69         9.16 o                         
   5   8  10         66.00         66.51         9.00 o                         
   6   8  10          0.10          9.63         8.52 o                         
   7   8  10         14.27         16.15         9.84 o                         
  -3   9  10         72.98         72.21         6.46 o                         
  -2   9  10         31.93         38.36         6.01 o                         
  -1   9  10         15.79         17.61         4.09 o                         
   0   9  10         63.19         59.32         5.22 o                         
   1   9  10          0.56         -3.24         3.64 o                         
   2   9  10         18.57         12.33         4.24 o                         
   3   9  10        244.32        234.74         8.68 o                         
   4   9  10         67.56         71.12         8.51 o                         
   5   9  10         32.68         33.52         8.62 o                         
   6   9  10         25.98         32.07         9.39 o                         
  -2  10  10         39.02         25.73         5.91 o                         
  -1  10  10         35.92         34.89         4.78 o                         
   0  10  10          0.96          3.43         4.92 o                         
   1  10  10         13.20         12.05         4.81 o                         
   2  10  10         44.92         34.37         4.93 o                         
   3  10  10         41.49         46.56         6.61 o                         
   4  10  10          8.38         11.00         8.26 o                         
   5  10  10          6.54         14.54         8.80 o                         
   6  10  10          1.65          4.09        10.08 o                         
  -1  11  10          0.18         -3.45         6.12 o                         
   0  11  10         14.83         12.06         5.22 o                         
   1  11  10         50.11         48.81         5.67 o                         
   2  11  10         20.09         27.62         6.37 o                         
   3  11  10          1.86          1.72         6.19 o                         
   5  11  10         84.64         73.32        10.93 o                         
   1  12  10         34.02         33.54        11.63 o                         
   2  12  10         28.22         24.77         7.09 o                         
  -3  -8  11         26.85         23.99         5.71 o                         
  -2  -8  11         11.71         11.73         5.86 o                         
  -1  -8  11          5.58          7.53         5.16 o                         
   0  -8  11          7.92          4.32         3.65 o                         
  -4  -7  11          7.14          6.38         5.58 o                         
  -3  -7  11          1.08          0.76         5.10 o                         
  -2  -7  11          0.04         -4.64         4.76 o                         
  -1  -7  11         34.85         31.17         4.72 o                         
   0  -7  11         36.93         44.51         3.76 o                         
   1  -7  11         93.67         90.33         5.30 o                         
   2  -7  11          2.81          1.95         4.73 o                         
  -5  -6  11          8.68         12.94         5.69 o                         
  -4  -6  11          3.60          7.14         4.98 o                         
  -3  -6  11          1.48         -4.14         4.75 o                         
  -2  -6  11          0.90          0.86         4.57 o                         
  -1  -6  11        393.95        397.57         9.73 o                         
   0  -6  11         68.03         61.38         4.50 o                         
   1  -6  11         34.05         37.53         3.81 o                         
   2  -6  11         57.47         51.59         4.94 o                         
   3  -6  11         27.25         18.52         3.93 o                         
  -6  -5  11         17.73         24.73         8.75 o                         
  -5  -5  11         23.40         33.92         5.62 o                         
  -4  -5  11          2.41         -1.62         4.90 o                         
  -3  -5  11        133.97        147.72         6.58 o                         
  -2  -5  11        583.01        561.96        13.84 o                         
  -1  -5  11         43.90         49.98         4.66 o                         
   0  -5  11         77.92         78.52         4.60 o                         
   1  -5  11         64.64         57.35         3.84 o                         
   2  -5  11         12.28         16.40         6.04 o                         
   3  -5  11          1.05          1.75         9.55 o                         
   4  -5  11         89.57         97.17        12.83 o                         
  -6  -4  11         32.81         32.30         7.53 o                         
  -5  -4  11          3.50          4.46         4.93 o                         
  -4  -4  11        246.11        245.75         8.45 o                         
  -3  -4  11        274.33        254.88         8.30 o                         
  -2  -4  11          6.77          4.39         3.49 o                         
  -1  -4  11         88.85         84.74         5.10 o                         
   0  -4  11          5.85          2.52         3.58 o                         
   1  -4  11         97.00         89.95         4.21 o                         
   2  -4  11        170.96        157.25         5.16 o                         
   3  -4  11        245.74        270.60         8.45 o                         
   4  -4  11          1.99         -2.67         5.95 o                         
   5  -4  11         92.79         95.62         8.19 o                         
  -6  -3  11          7.08          9.89         7.01 o                         
  -5  -3  11        161.68        168.14        16.14 o                         
  -4  -3  11        295.62        280.27         8.41 o                         
  -3  -3  11         30.73         27.01         4.34 o                         
  -2  -3  11        100.40         93.82         4.35 o                         
  -1  -3  11         35.14         36.78         3.38 o                         
   0  -3  11          5.99          8.62         3.40 o                         
   1  -3  11        806.12        814.80        17.03 o                         
   2  -3  11        437.64        430.51        15.92 o                         
   3  -3  11          9.51          6.34         3.72 o                         
   4  -3  11        246.79        279.94        17.49 o                         
  -6  -2  11        148.90        161.77        13.04 o                         
  -5  -2  11        135.28        141.44         8.15 o                         
  -4  -2  11          0.89          3.20         4.10 o                         
  -3  -2  11         23.91         23.83         4.16 o                         
  -2  -2  11         74.44         67.79         3.94 o                         
  -1  -2  11          6.77         12.45         2.58 o                         
   0  -2  11        542.62        527.83         9.61 o                         
   1  -2  11        808.01        781.75        14.39 o                         
   2  -2  11        120.30        122.35         6.64 o                         
   3  -2  11        303.79        303.74         7.11 o                         
   4  -2  11          3.76          0.20         5.10 o                         
   5  -2  11         21.03         23.13         4.63 o                         
   6  -2  11         91.75         91.08         6.39 o                         
  -7  -1  11        110.71        117.45        12.64 o                         
  -6  -1  11          7.42          0.32        12.28 o                         
  -5  -1  11         15.21         16.88         6.11 o                         
  -4  -1  11         48.92         43.77         6.04 o                         
  -3  -1  11        123.44        116.72         5.44 o                         
  -2  -1  11        474.53        467.54        11.32 o                         
  -1  -1  11       1193.70       1199.26        20.94 o                         
   0  -1  11        270.18        261.50         4.98 o                         
   1  -1  11        472.07        463.39         7.77 o                         
   2  -1  11        278.38        270.62         6.82 o                         
   3  -1  11         79.79         80.63         3.80 o                         
   4  -1  11          1.08          4.53         3.15 o                         
   5  -1  11        230.22        232.54        10.45 o                         
   6  -1  11         82.75         92.62         6.86 o                         
  -7   0  11         48.25         52.07         7.62 o                         
  -6   0  11         55.84         59.20         7.10 o                         
  -5   0  11         93.45         78.36         8.58 o                         
  -4   0  11          9.73         13.02         6.82 o                         
  -3   0  11        348.52        362.13         6.71 o                         
  -2   0  11        598.37        591.34         9.40 o                         
  -1   0  11        162.89        148.12         4.09 o                         
   0   0  11        193.12        199.37         4.39 o                         
   1   0  11         44.67         48.13         2.63 o                         
   2   0  11        111.39        108.60         4.33 o                         
   3   0  11        207.36        196.03         6.75 o                         
   4   0  11        923.73        880.77        26.70 o                         
   5   0  11         46.73         51.51         6.06 o                         
   6   0  11        328.11        330.81        13.89 o                         
  -6   1  11         29.41         33.21         6.96 o                         
  -5   1  11          0.64          4.15         4.58 o                         
  -4   1  11        185.79        201.10         6.23 o                         
  -3   1  11        475.22        466.03         9.71 o                         
  -2   1  11         81.50         75.08         2.85 o                         
  -1   1  11         10.74          3.80         2.43 o                         
   0   1  11         22.47         29.16         2.37 o                         
   1   1  11         13.35         13.11         2.54 o                         
   2   1  11        304.53        328.21         9.64 o                         
   3   1  11        767.17        802.27        22.29 o                         
   4   1  11          6.88         10.93         5.45 o                         
   5   1  11        183.72        171.61        10.26 o                         
   6   1  11         50.46         45.89         7.12 o                         
   7   1  11          5.41          6.90         4.73 o                         
  -6   2  11          4.64         15.13         6.48 o                         
  -5   2  11        161.54        178.98        11.05 o                         
  -4   2  11        136.74        157.16         6.65 o                         
  -3   2  11         16.29         14.55         4.66 o                         
  -2   2  11        111.68         98.89         4.51 o                         
  -1   2  11         85.57         94.03         6.18 o                         
   0   2  11         87.51         83.02         3.04 o                         
   1   2  11       1233.47       1305.57        18.71 o                         
   2   2  11        588.89        571.33        10.76 o                         
   3   2  11         17.30         14.18         3.03 o                         
   4   2  11        273.73        283.60         9.56 o                         
   5   2  11         10.69         10.88         6.08 o                         
   6   2  11          8.48         11.12         6.64 o                         
   7   2  11         43.86         50.90         5.44 o                         
  -6   3  11          1.09          3.07         5.52 o                         
  -5   3  11         44.46         46.06         5.00 o                         
  -4   3  11         34.46         29.99         3.90 o                         
  -3   3  11         31.80         27.95         3.40 o                         
  -2   3  11        111.53        107.04         4.18 o                         
  -1   3  11         23.04         25.71         2.76 o                         
   0   3  11       1173.43       1207.68        17.17 o                         
   1   3  11        135.86        147.48         4.49 o                         
   2   3  11        116.38        123.06         4.55 o                         
   3   3  11          5.98          5.47         3.45 o                         
   4   3  11          5.28         17.90         6.34 o                         
   5   3  11         44.08         65.50         7.61 o                         
   6   3  11        190.57        183.91        12.29 o                         
   7   3  11         66.17         78.63         6.50 o                         
  -6   4  11          1.89         -0.46         6.16 o                         
  -5   4  11         95.86         91.86         5.93 o                         
  -4   4  11         81.77         80.50         4.68 o                         
  -3   4  11         10.93          9.96         3.49 o                         
  -2   4  11        623.10        612.18        10.59 o                         
  -1   4  11        638.41        669.02        10.12 o                         
   0   4  11         28.15         23.29         2.67 o                         
   1   4  11         35.63         23.86         3.61 o                         
   2   4  11         32.81         25.75         3.63 o                         
   3   4  11         17.01         11.00         4.03 o                         
   4   4  11        202.11        197.94         8.40 o                         
   5   4  11        257.58        238.63        13.07 o                         
   6   4  11         54.97         64.37         8.62 o                         
   7   4  11         18.82         20.89         5.70 o                         
  -5   5  11         74.90         72.05         5.99 o                         
  -4   5  11          4.49          1.02         4.61 o                         
  -3   5  11         60.16         61.25         4.33 o                         
  -2   5  11         29.53         35.78         3.84 o                         
  -1   5  11        232.52        225.90         7.75 o                         
   0   5  11          4.90          3.40         2.43 o                         
   1   5  11        255.16        244.91         6.13 o                         
   2   5  11          1.73          0.28         3.50 o                         
   3   5  11        808.03        799.53        26.25 o                         
   4   5  11        193.17        216.57        12.36 o                         
   5   5  11          0.70          1.63         6.91 o                         
   6   5  11        123.92        113.03        10.04 o                         
   7   5  11          1.58         13.80         5.78 o                         
  -5   6  11         18.30         14.17         6.70 o                         
  -4   6  11          8.16         10.92         4.97 o                         
  -3   6  11        146.16        144.16        13.11 o                         
  -2   6  11          0.55          2.30         3.68 o                         
  -1   6  11         10.33          9.77         3.35 o                         
   0   6  11         67.83         57.92         3.89 o                         
   1   6  11        188.01        183.78         6.64 o                         
   2   6  11        119.58        108.38         6.53 o                         
   3   6  11        377.37        401.71        16.59 o                         
   4   6  11         44.51         43.68         7.72 o                         
   5   6  11          6.21         11.71         7.47 o                         
   6   6  11          3.59          5.34         7.88 o                         
   7   6  11         85.50         65.23         9.71 o                         
  -4   7  11         11.73          6.12         6.01 o                         
  -3   7  11         70.95         77.25        11.65 o                         
  -2   7  11        168.13        158.73        10.40 o                         
  -1   7  11          3.68          5.66         3.69 o                         
   0   7  11         28.73         27.84         3.76 o                         
   1   7  11        455.06        448.06         8.81 o                         
   2   7  11         86.46         83.51         6.48 o                         
   3   7  11          0.46         -6.98         7.23 o                         
   4   7  11          1.10         -7.20         7.20 o                         
   5   7  11         12.64         18.27         8.09 o                         
   6   7  11          6.76         -2.74         8.26 o                         
   7   7  11         84.36        112.17        11.40 o                         
  -4   8  11         10.64         10.25         7.99 o                         
  -3   8  11          8.90          0.00         5.29 o                         
  -2   8  11         23.23         24.90         5.04 o                         
  -1   8  11         73.05         82.26         9.65 o                         
   0   8  11         95.19         94.58         4.76 o                         
   1   8  11         15.41         16.38         3.64 o                         
   2   8  11          1.50         -3.61         4.06 o                         
   3   8  11          1.23         -2.10         7.46 o                         
   4   8  11          7.23          9.02         7.88 o                         
   5   8  11        122.12        112.42        10.40 o                         
   6   8  11        170.96        169.07        12.24 o                         
  -3   9  11          9.83         10.55         6.62 o                         
  -2   9  11         20.07         19.57         5.59 o                         
  -1   9  11         41.60         45.03         6.25 o                         
   0   9  11         33.57         37.00         5.02 o                         
   1   9  11         24.22         22.16         4.14 o                         
   2   9  11          8.02          7.76         4.42 o                         
   3   9  11         10.71         19.53         6.04 o                         
   4   9  11         71.54         76.11         9.83 o                         
   5   9  11        132.88        140.68        11.79 o                         
   6   9  11          0.38         -3.51         9.09 o                         
  -2  10  11         11.46         28.49         7.07 o                         
  -1  10  11          9.12         10.99         5.15 o                         
   0  10  11         13.28         15.54         5.67 o                         
   1  10  11         18.24         10.26         5.17 o                         
   2  10  11         13.74         15.16         4.91 o                         
   3  10  11         74.67         72.36         7.27 o                         
   4  10  11          8.60          7.38         8.87 o                         
   5  10  11         28.30         30.68         9.65 o                         
   0  11  11          2.72          8.34         5.32 o                         
   1  11  11         11.53         17.40         5.40 o                         
   2  11  11         25.67         16.86         6.42 o                         
   3  11  11         49.00         47.12        11.26 o                         
  -3  -7  12         30.78         18.19         5.74 o                         
  -2  -7  12         18.57         15.00         5.24 o                         
  -1  -7  12          1.67         -2.41         4.67 o                         
   0  -7  12         36.53         29.48         4.60 o                         
   1  -7  12          1.88         -3.13         6.19 o                         
  -4  -6  12          3.60          7.70         5.68 o                         
  -3  -6  12          4.33          6.59         5.28 o                         
  -2  -6  12         26.58         31.57         5.38 o                         
  -1  -6  12          3.98          0.16         4.52 o                         
   0  -6  12          0.56         -4.15         4.15 o                         
   1  -6  12        184.73        182.72         6.40 o                         
   2  -6  12          8.77          8.20         4.84 o                         
  -5  -5  12         97.08        103.25         6.85 o                         
  -4  -5  12         18.49         22.50         5.36 o                         
  -3  -5  12          0.01         -0.87         4.89 o                         
  -2  -5  12          0.01          0.76         4.84 o                         
  -1  -5  12        213.35        213.45         7.85 o                         
   0  -5  12        128.35        122.90         5.61 o                         
   1  -5  12          0.59         -0.01         3.68 o                         
   2  -5  12         48.18         51.24         5.37 o                         
   3  -5  12         46.58         54.43         5.64 o                         
  -5  -4  12          2.32         13.32         6.76 o                         
  -4  -4  12         44.70         39.53         5.55 o                         
  -3  -4  12          5.59          7.57         4.80 o                         
  -2  -4  12        274.20        259.38         8.53 o                         
  -1  -4  12        302.18        277.91         8.25 o                         
   0  -4  12         25.16         26.73         5.64 o                         
   1  -4  12        138.46        137.26         5.86 o                         
   2  -4  12         25.67         21.06         3.36 o                         
   3  -4  12          1.72          1.81         5.96 o                         
   4  -4  12          3.26          3.88        11.22 o                         
  -6  -3  12         68.05         59.02         7.91 o                         
  -5  -3  12          4.02          8.52         6.59 o                         
  -4  -3  12         44.86         51.50         5.38 o                         
  -3  -3  12        498.35        511.29        11.82 o                         
  -2  -3  12        135.34        118.97         5.79 o                         
  -1  -3  12         60.94         71.19         6.58 o                         
   0  -3  12        188.36        201.09         6.71 o                         
   1  -3  12         65.43         70.73         4.40 o                         
   2  -3  12          3.41          5.91         4.79 o                         
   3  -3  12        313.89        313.67         9.80 o                         
   4  -3  12        108.09         97.57         6.28 o                         
   5  -3  12         21.75         16.90         4.55 o                         
  -6  -2  12         10.07         16.79         7.21 o                         
  -5  -2  12         85.07         85.94        16.65 o                         
  -4  -2  12        264.07        272.04        10.63 o                         
  -3  -2  12         30.45         19.69         4.52 o                         
  -2  -2  12         28.78         30.66         4.30 o                         
  -1  -2  12          4.16          7.59         3.16 o                         
   0  -2  12        123.60        121.60         4.63 o                         
   1  -2  12        155.79        164.93         9.57 o                         
   2  -2  12        447.40        449.12         9.44 o                         
   3  -2  12         58.84         66.55         5.38 o                         
   4  -2  12        198.50        194.23         9.58 o                         
   5  -2  12         92.94         94.25         6.59 o                         
  -6  -1  12         96.44        104.08         8.45 o                         
  -5  -1  12        157.59        141.71         9.09 o                         
  -4  -1  12         16.23         11.80         5.79 o                         
  -3  -1  12         20.73         26.16         4.31 o                         
  -2  -1  12         10.55         16.64         3.99 o                         
  -1  -1  12         13.69         14.57         3.17 o                         
   0  -1  12        347.04        347.83         6.83 o                         
   1  -1  12        930.61        937.05        15.33 o                         
   2  -1  12          8.26          3.78         3.25 o                         
   3  -1  12        461.05        429.93         9.64 o                         
   4  -1  12         39.34         35.53         3.92 o                         
   5  -1  12         11.37         10.99         5.64 o                         
   6  -1  12          0.15          9.29         6.06 o                         
  -6   0  12         55.43         59.38        11.60 o                         
  -5   0  12         11.52         11.60         6.54 o                         
  -4   0  12          6.63         11.89         5.87 o                         
  -3   0  12        119.86        117.34         5.58 o                         
  -2   0  12          7.46         11.66         3.86 o                         
  -1   0  12        356.96        381.96        13.02 o                         
   0   0  12        856.96        831.11        12.37 o                         
   1   0  12          1.54          5.52         2.86 o                         
   2   0  12        460.19        476.93         9.11 o                         
   3   0  12          0.18          3.38         4.90 o                         
   4   0  12         64.34         64.67        11.81 o                         
   5   0  12         96.23         93.65         7.43 o                         
   6   0  12        140.90        144.05        10.51 o                         
  -6   1  12          0.42          2.90         8.79 o                         
  -5   1  12         31.29         33.46         5.37 o                         
  -4   1  12         80.40         63.36         6.73 o                         
  -3   1  12         81.06         86.20         4.81 o                         
  -2   1  12        759.41        750.40        12.58 o                         
  -1   1  12        239.97        223.18         5.43 o                         
   0   1  12        189.10        190.46         4.93 o                         
   1   1  12        132.13        134.22         4.70 o                         
   2   1  12          1.16         -0.50         3.11 o                         
   3   1  12         37.26         32.10         3.79 o                         
   4   1  12        329.63        349.43        10.84 o                         
   5   1  12        234.32        250.70        12.56 o                         
   6   1  12         11.68         -1.57         6.72 o                         
  -6   2  12          8.12         14.51         6.87 o                         
  -5   2  12         27.05         24.62         5.40 o                         
  -4   2  12         75.01         78.95         4.50 o                         
  -3   2  12        388.70        412.20         8.28 o                         
  -2   2  12        113.71        121.50         5.11 o                         
  -1   2  12         13.56         20.13         4.83 o                         
   0   2  12          0.02          0.81         3.45 o                         
   1   2  12        115.53        102.74         4.79 o                         
   2   2  12        103.00         96.02         4.16 o                         
   3   2  12        918.03        934.44        19.33 o                         
   4   2  12        126.66        130.00         8.82 o                         
   5   2  12        177.96        185.55        11.62 o                         
   6   2  12        212.12        231.28        13.39 o                         
  -6   3  12          0.05          0.34         7.01 o                         
  -5   3  12         17.42         21.91        11.30 o                         
  -4   3  12        113.02        121.63         5.12 o                         
  -3   3  12         31.77         29.96         3.80 o                         
  -2   3  12         24.40         34.24         3.69 o                         
  -1   3  12        109.65        111.31         4.41 o                         
   0   3  12          7.54         10.27         4.44 o                         
   1   3  12        192.26        205.21         7.53 o                         
   2   3  12        342.06        367.07         9.24 o                         
   3   3  12         80.22         84.45         4.57 o                         
   4   3  12        162.81        177.47        12.07 o                         
   5   3  12         65.16         72.25         8.40 o                         
   6   3  12          0.05          2.34         7.65 o                         
  -5   4  12        109.49        117.69         6.53 o                         
  -4   4  12          0.61         -0.69         4.29 o                         
  -3   4  12         88.24         79.51         4.50 o                         
  -2   4  12          4.22          0.69         3.63 o                         
  -1   4  12          4.12          3.27         3.17 o                         
   0   4  12        398.23        421.35        21.73 o                         
   1   4  12        628.33        621.42        15.31 o                         
   2   4  12          1.35          2.96         4.59 o                         
   3   4  12         74.89         73.50         4.63 o                         
   4   4  12         55.33         52.19         7.80 o                         
   5   4  12          2.61         10.19         7.72 o                         
   6   4  12         24.34         19.77         8.42 o                         
   7   4  12         65.49         75.88        10.08 o                         
  -5   5  12         77.88         69.94         6.09 o                         
  -4   5  12          5.30          6.78         4.89 o                         
  -3   5  12         12.36          6.28         4.03 o                         
  -2   5  12         28.84         34.77         4.02 o                         
  -1   5  12        480.70        492.14        14.41 o                         
   0   5  12        111.30        119.18         5.48 o                         
   1   5  12          0.07          5.75         7.56 o                         
   2   5  12         19.40         15.02         5.23 o                         
   3   5  12         21.40         26.52         5.30 o                         
   4   5  12         57.02         50.05         8.37 o                         
   5   5  12        144.75        130.16        10.16 o                         
   6   5  12         44.27         30.76         9.06 o                         
  -4   6  12          5.20          7.94         5.25 o                         
  -3   6  12        146.58        139.80         6.37 o                         
  -2   6  12         75.08         78.07         4.75 o                         
  -1   6  12         18.38         20.38         6.49 o                         
   0   6  12          6.45          5.89         3.56 o                         
   1   6  12          0.23          2.58         5.27 o                         
   2   6  12          2.69          7.14         5.26 o                         
   3   6  12         69.58         79.53         6.44 o                         
   4   6  12        100.44         95.93         9.78 o                         
   5   6  12        145.11        149.08        11.09 o                         
   6   6  12         20.49         20.84         9.26 o                         
  -4   7  12          3.58          9.51         5.58 o                         
  -3   7  12         11.31         15.60         5.10 o                         
  -2   7  12         63.15         65.25         5.46 o                         
  -1   7  12         49.72         45.57         4.32 o                         
   0   7  12          5.40          7.81         3.74 o                         
   1   7  12          6.60          9.19         5.52 o                         
   2   7  12        183.56        158.60         8.10 o                         
   3   7  12        295.06        316.40        10.83 o                         
   4   7  12          3.84          1.81         7.98 o                         
   5   7  12         15.57         29.46         8.74 o                         
   6   7  12          0.78         13.65         9.05 o                         
  -3   8  12         25.75         31.89         5.80 o                         
  -2   8  12          1.43          0.85         5.90 o                         
  -1   8  12         32.47         27.26         5.50 o                         
   0   8  12         20.23         15.65         4.14 o                         
   1   8  12         73.98         67.04         4.45 o                         
   2   8  12         31.69         49.56         6.57 o                         
   3   8  12         28.22         31.28         6.12 o                         
   4   8  12          0.12          5.62         7.95 o                         
   5   8  12          1.03         -6.21         8.76 o                         
   6   8  12         43.85         38.76        10.21 o                         
  -2   9  12          8.16          6.98         5.93 o                         
  -1   9  12         59.57         61.24         5.93 o                         
   0   9  12         12.53          7.81         5.01 o                         
   1   9  12        117.62        104.49         5.28 o                         
   2   9  12          1.65          1.18         6.37 o                         
   3   9  12          0.58          3.47        11.15 o                         
   4   9  12         14.00         16.68         9.19 o                         
   5   9  12          1.42          6.77         9.39 o                         
  -1  10  12         57.47         47.58         6.02 o                         
   0  10  12          0.53          1.90         5.52 o                         
   1  10  12          8.30          5.32         9.13 o                         
   2  10  12         10.17          2.94         6.65 o                         
   3  10  12          0.03          3.49         6.78 o                         
   4  10  12         17.85         22.25         7.06 o                         
   1  11  12          1.78          1.10         6.28 o                         
  -3  -6  13        182.28        173.67         9.49 o                         
  -2  -6  13         17.87         30.58         5.66 o                         
  -1  -6  13         19.60         18.66         5.19 o                         
   0  -6  13         37.01         37.41         4.88 o                         
   1  -6  13          0.05          0.76         5.80 o                         
  -4  -5  13         14.21         17.46         5.85 o                         
  -3  -5  13          1.66          2.60         5.33 o                         
  -2  -5  13         14.12         12.57         5.23 o                         
  -1  -5  13         15.39         13.76         5.56 o                         
   0  -5  13          0.04         -3.30         4.23 o                         
   1  -5  13         46.27         52.56         5.69 o                         
   2  -5  13         33.41         28.81         6.41 o                         
  -5  -4  13         45.45         50.93        11.06 o                         
  -4  -4  13          3.00          0.98         5.47 o                         
  -3  -4  13         33.28         41.41         5.42 o                         
  -2  -4  13          5.00          9.80         4.88 o                         
  -1  -4  13          2.14          2.81         4.51 o                         
   0  -4  13        253.97        245.81         7.92 o                         
   1  -4  13         74.35         72.28         4.78 o                         
   2  -4  13         31.46         42.34         5.69 o                         
   3  -4  13        150.07        158.11         7.61 o                         
  -5  -3  13          7.02         10.93         8.38 o                         
  -4  -3  13          1.53          5.04         6.45 o                         
  -3  -3  13          0.65          1.50         4.74 o                         
  -2  -3  13        105.11        108.08         6.02 o                         
  -1  -3  13        314.60        310.54         8.70 o                         
   0  -3  13          3.59          3.46         4.04 o                         
   1  -3  13         50.39         60.67         4.54 o                         
   2  -3  13        100.00         92.80         4.51 o                         
   3  -3  13          1.46         13.47         4.85 o                         
   4  -3  13          8.15          1.21         4.59 o                         
  -5  -2  13         48.17         57.02         7.81 o                         
  -4  -2  13          3.00          7.38         6.37 o                         
  -3  -2  13        140.71        135.98         6.38 o                         
  -2  -2  13        306.11        282.45        15.86 o                         
  -1  -2  13         30.02         34.20         4.67 o                         
   0  -2  13        354.87        351.57         8.98 o                         
   1  -2  13          9.61         15.41         4.49 o                         
   2  -2  13          8.29         10.69         3.60 o                         
   3  -2  13         26.21         39.35         6.78 o                         
   4  -2  13         72.24         76.60         6.76 o                         
  -5  -1  13          9.13          6.67         7.14 o                         
  -4  -1  13        216.64        234.49        17.62 o                         
  -3  -1  13        173.85        162.52         6.68 o                         
  -2  -1  13         31.67         32.51         4.58 o                         
  -1  -1  13        124.58        124.20         5.62 o                         
   0  -1  13         33.49         37.91         4.32 o                         
   1  -1  13         17.58         13.57         3.81 o                         
   2  -1  13        245.06        267.61         7.41 o                         
   3  -1  13        426.38        432.53        10.99 o                         
   4  -1  13         23.98         22.22         6.29 o                         
   5  -1  13        164.33        137.03        10.41 o                         
  -5   0  13        236.71        266.23        11.66 o                         
  -4   0  13          3.12          6.55         5.92 o                         
  -3   0  13          7.81          2.98         5.55 o                         
  -2   0  13          0.62          7.68         4.28 o                         
  -1   0  13          5.68          7.10         3.99 o                         
   0   0  13          7.85         12.41         3.21 o                         
   1   0  13        600.65        637.40        24.83 o                         
   2   0  13        138.57        135.57         6.92 o                         
   3   0  13        178.56        195.65         7.65 o                         
   4   0  13        151.33        157.93        10.74 o                         
   5   0  13          3.14          9.63         4.41 o                         
  -5   1  13         37.26         31.39         7.19 o                         
  -4   1  13         10.20          9.97        15.37 o                         
  -3   1  13          3.12         11.45         5.95 o                         
  -2   1  13         46.85         50.97         5.82 o                         
  -1   1  13        188.55        204.14         8.78 o                         
   0   1  13        596.32        580.12        12.44 o                         
   1   1  13         93.29         99.84         5.91 o                         
   2   1  13        259.90        260.15        10.66 o                         
   3   1  13        102.79         98.21        10.74 o                         
   4   1  13          2.77          3.27         4.56 o                         
   5   1  13          3.09          3.50         4.66 o                         
   6   1  13        157.57        173.48        12.12 o                         
  -5   2  13          0.22         -6.21         6.87 o                         
  -4   2  13         75.71         76.62         7.61 o                         
  -3   2  13          0.01         -1.97         4.16 o                         
  -2   2  13        273.36        289.81        10.33 o                         
  -1   2  13        315.98        319.64        10.89 o                         
   0   2  13         51.61         48.67         5.34 o                         
   1   2  13        205.21        224.29         7.42 o                         
   2   2  13         46.15         48.26         5.45 o                         
   3   2  13         91.71         89.75         6.03 o                         
   4   2  13         44.36         45.40         5.30 o                         
   5   2  13        258.37        270.58        14.56 o                         
   6   2  13          2.07          4.13         7.89 o                         
  -5   3  13         42.39         41.29        11.05 o                         
  -4   3  13         10.98         17.61         7.28 o                         
  -3   3  13        162.20        177.14         7.21 o                         
  -2   3  13        211.88        214.39         7.20 o                         
  -1   3  13         23.50         20.57         5.52 o                         
   0   3  13         75.83         75.12         9.85 o                         
   1   3  13          7.47          5.66         5.04 o                         
   2   3  13          4.16          3.57         3.80 o                         
   3   3  13        223.61        242.06         9.46 o                         
   4   3  13        173.95        185.83         8.58 o                         
   5   3  13         13.53         18.34         8.07 o                         
   6   3  13        206.49        212.70        13.81 o                         
  -5   4  13          1.15          1.10         5.16 o                         
  -4   4  13        107.19        119.76         7.32 o                         
  -3   4  13        173.56        200.63         7.70 o                         
  -2   4  13         46.78         58.19         5.05 o                         
  -1   4  13         30.41         17.80         4.46 o                         
   0   4  13         11.40          7.19         5.28 o                         
   1   4  13         30.87         28.78         5.47 o                         
   2   4  13        443.96        437.96        20.70 o                         
   3   4  13        185.42        203.38         9.11 o                         
   4   4  13         46.73         41.21         5.70 o                         
   5   4  13        191.60        213.76        14.52 o                         
   6   4  13          1.53         -7.96         8.05 o                         
  -4   5  13          4.88          4.96         5.14 o                         
  -3   5  13         22.26         23.51         4.54 o                         
  -2   5  13          1.84         -0.41         4.68 o                         
  -1   5  13          1.58          1.85         4.33 o                         
   0   5  13         41.91         48.59         6.54 o                         
   1   5  13        201.51        212.74         9.49 o                         
   2   5  13         75.86         79.89         8.26 o                         
   3   5  13         35.17         38.57         6.02 o                         
   4   5  13         40.93         49.55         8.84 o                         
   5   5  13          4.11          8.82         8.68 o                         
   6   5  13         15.14          2.25         9.21 o                         
  -4   6  13          8.30          2.82         6.37 o                         
  -3   6  13          0.39          1.08         7.20 o                         
  -2   6  13          1.37         -3.52         4.12 o                         
  -1   6  13         87.29         89.91         5.73 o                         
   0   6  13        240.51        237.26         8.16 o                         
   1   6  13         22.13         20.90         5.96 o                         
   2   6  13         48.45         43.47         9.49 o                         
   3   6  13          2.35         -1.86         5.85 o                         
   4   6  13         18.45         14.78         8.71 o                         
   5   6  13          6.54          7.73         8.69 o                         
   6   6  13         37.78         57.24        10.66 o                         
  -3   7  13         15.03         22.80         5.68 o                         
  -2   7  13         61.34         60.34         5.71 o                         
  -1   7  13         96.36        105.93         5.36 o                         
   0   7  13          0.24          0.73         4.80 o                         
   1   7  13          6.60          4.47         6.32 o                         
   2   7  13          5.40          5.91         6.22 o                         
   3   7  13          0.60          3.97         5.95 o                         
   4   7  13        107.97        108.67        11.22 o                         
   5   7  13         54.10         63.37        10.13 o                         
  -2   8  13          1.81         -5.31         5.31 o                         
  -1   8  13         79.78         81.94         7.30 o                         
   0   8  13         11.56         18.18         7.42 o                         
   1   8  13          0.05          2.43         6.46 o                         
   2   8  13         10.05         11.04         6.41 o                         
   3   8  13         68.83         66.86         7.47 o                         
   4   8  13         44.36         46.91         7.21 o                         
   5   8  13          1.82          8.68         9.84 o                         
  -1   9  13          9.45          2.49         5.56 o                         
   0   9  13          1.84          6.88         6.81 o                         
   1   9  13         76.50         75.29         7.87 o                         
   2   9  13         27.94         26.68         6.84 o                         
   3   9  13         37.72         56.88         7.63 o                         
   4   9  13         24.11         19.29         7.30 o                         
   0  10  13          1.76          8.73         9.07 o                         
   1  10  13         17.31         16.23        11.06 o                         
   2  10  13          6.46         -1.31         7.04 o                         
   3  10  13         17.77         13.06         7.26 o                         
  -2  -5  14         32.14         39.72         5.78 o                         
  -1  -5  14          4.68          9.43         5.10 o                         
   0  -5  14        115.04        104.65         8.74 o                         
  -3  -4  14         23.78         19.72         5.57 o                         
  -2  -4  14        122.19        132.13         6.74 o                         
  -1  -4  14          6.26          1.81         4.80 o                         
   0  -4  14          0.14          2.97         4.60 o                         
   1  -4  14          7.23          8.78         4.32 o                         
   2  -4  14        122.98        134.70         8.25 o                         
  -4  -3  14          0.14          4.37         6.85 o                         
  -3  -3  14          6.15          6.87         5.21 o                         
  -2  -3  14          9.02         15.46         4.99 o                         
  -1  -3  14          0.11         10.87         4.70 o                         
   0  -3  14         60.29         67.23         5.19 o                         
   1  -3  14         97.72         97.88         8.07 o                         
   2  -3  14          4.38          7.77         3.92 o                         
   3  -3  14        112.70        116.43         6.88 o                         
  -4  -2  14         15.01         25.41         7.11 o                         
  -3  -2  14          1.36          7.28         4.89 o                         
  -2  -2  14         20.82         21.94         4.88 o                         
  -1  -2  14        321.70        330.66         9.18 o                         
   0  -2  14        111.57        104.27         6.15 o                         
   1  -2  14          0.55          5.31         4.08 o                         
   2  -2  14        380.33        397.20         9.34 o                         
   3  -2  14          0.44          1.51         5.38 o                         
   4  -2  14          0.94         -3.41         6.17 o                         
  -5  -1  14          5.05         19.16        10.42 o                         
  -4  -1  14          2.93          8.31         6.75 o                         
  -3  -1  14         39.79         39.50        11.03 o                         
  -2  -1  14        165.55        164.70         6.98 o                         
  -1  -1  14        114.36        111.17         5.88 o                         
   0  -1  14        124.41        130.95         6.08 o                         
   1  -1  14         50.57         46.03         4.53 o                         
   2  -1  14          0.48          6.36         3.97 o                         
   3  -1  14          4.82         -0.18         5.72 o                         
   4  -1  14          4.34         -1.40         6.58 o                         
  -5   0  14          0.13          9.12         7.13 o                         
  -4   0  14         55.08         62.78         7.12 o                         
  -3   0  14        194.23        173.40         8.96 o                         
  -2   0  14         44.45         42.84         4.98 o                         
  -1   0  14         89.60         86.45         5.31 o                         
   0   0  14         50.40         53.05         4.78 o                         
   1   0  14          0.50         -2.62         4.83 o                         
   2   0  14          4.12          1.31         4.71 o                         
   3   0  14        264.44        282.66         9.37 o                         
   4   0  14         16.18         15.91         5.68 o                         
   5   0  14        126.78        118.05         9.17 o                         
  -5   1  14        106.51        125.53         9.30 o                         
  -4   1  14         30.47         37.72         7.43 o                         
  -3   1  14          4.03         -1.11         6.05 o                         
  -2   1  14         41.98         39.59         6.33 o                         
  -1   1  14          0.45         -3.43         5.28 o                         
   0   1  14         74.81         75.28         6.14 o                         
   1   1  14        218.26        245.45         9.38 o                         
   2   1  14        396.70        421.10        16.50 o                         
   3   1  14          1.34          0.91         4.97 o                         
   4   1  14        177.02        163.76         7.89 o                         
   5   1  14         34.57         36.65         7.13 o                         
  -4   2  14          1.92          0.14         6.76 o                         
  -3   2  14         10.60          1.10         6.19 o                         
  -2   2  14          1.76          1.22         5.97 o                         
  -1   2  14         26.30         30.96         5.68 o                         
   0   2  14        244.79        247.85        31.45 o                         
   1   2  14        110.48        111.97         9.40 o                         
   2   2  14         21.27         24.84         5.47 o                         
   3   2  14        161.37        178.26         8.91 o                         
   4   2  14         25.99         25.53         5.45 o                         
   5   2  14         57.44         55.83         6.04 o                         
  -4   3  14          1.15          3.69        14.44 o                         
  -3   3  14         41.15         46.24         6.19 o                         
  -2   3  14         76.30         78.89         7.39 o                         
  -1   3  14        189.00        185.26         9.52 o                         
   0   3  14        122.02        131.54         7.56 o                         
   1   3  14         41.80         37.42         5.92 o                         
   2   3  14         91.06         92.86         6.71 o                         
   3   3  14          3.79          3.26         5.60 o                         
   4   3  14          3.03          1.65         5.58 o                         
   5   3  14        170.02        173.90         8.61 o                         
  -4   4  14          0.02          3.02         6.24 o                         
  -3   4  14         68.38         68.49         5.93 o                         
  -2   4  14        107.54        114.44         6.78 o                         
  -1   4  14         78.21         79.01         7.20 o                         
   0   4  14         95.23         99.53         7.50 o                         
   1   4  14          4.81          1.75         5.71 o                         
   2   4  14         12.24          2.08         5.88 o                         
   3   4  14         22.77         22.10         5.93 o                         
   4   4  14        101.49         98.88         8.31 o                         
   5   4  14         34.87         28.34         9.17 o                         
  -4   5  14         18.26         11.89         8.55 o                         
  -3   5  14        122.09        129.43         6.88 o                         
  -2   5  14          7.18          7.45         5.06 o                         
  -1   5  14          0.38          1.83         4.86 o                         
   0   5  14          0.40         -5.80         5.80 o                         
   1   5  14          0.00          0.88         7.19 o                         
   2   5  14        122.33        131.42         7.94 o                         
   3   5  14         77.79         72.13         7.99 o                         
   4   5  14         33.86         48.97         6.72 o                         
   5   5  14        111.16        105.14        11.49 o                         
  -3   6  14          1.56          6.65         6.46 o                         
  -2   6  14          3.34          1.39         5.45 o                         
  -1   6  14          1.88         -3.15         5.04 o                         
   0   6  14          1.71          2.73         6.33 o                         
   1   6  14        170.65        160.82        12.92 o                         
   2   6  14        117.20        127.04         8.28 o                         
   3   6  14          8.76         -3.20         6.27 o                         
   4   6  14         49.87         58.06         7.30 o                         
   5   6  14          1.09         -3.04         9.26 o                         
  -2   7  14          1.74         -5.74         7.52 o                         
  -1   7  14          0.78          0.66         5.41 o                         
   0   7  14         68.34         54.38         7.47 o                         
   1   7  14         64.67         67.80        17.29 o                         
   2   7  14         15.96         14.15         6.35 o                         
   3   7  14          0.78         -7.96         7.96 o                         
   4   7  14         19.06         26.95        12.58 o                         
  -1   8  14         41.47         50.57         7.30 o                         
   0   8  14         13.76         15.27         5.65 o                         
   1   8  14          0.72         -1.81         7.06 o                         
   2   8  14         23.26         26.81         7.20 o                         
   3   8  14          0.42         -5.41         8.31 o                         
   4   8  14         21.79         18.33         7.29 o                         
   0   9  14          0.29         -6.47         6.76 o                         
   1   9  14          0.03         -3.68         7.22 o                         
   2   9  14          0.19          1.06         7.39 o                         
   3   9  14         37.52         43.05         7.77 o                         
  -2  -3  15         49.08         54.76         5.91 o                         
  -1  -3  15         36.99         41.77         5.44 o                         
   0  -3  15         39.76         32.57         5.03 o                         
   1  -3  15         42.48         39.82         4.94 o                         
  -3  -2  15         34.92         42.13         7.22 o                         
  -2  -2  15         25.41         29.84         5.39 o                         
  -1  -2  15          1.80         -0.89         5.71 o                         
   0  -2  15          8.70         16.71         5.17 o                         
   1  -2  15        182.26        186.74         8.13 o                         
   2  -2  15         53.24         58.45         5.13 o                         
  -3  -1  15          4.60          9.30         6.69 o                         
  -2  -1  15          0.15         -1.79         4.95 o                         
  -1  -1  15         37.63         42.68         5.22 o                         
   0  -1  15         94.62         94.74         5.70 o                         
   1  -1  15         64.64         68.19         5.23 o                         
   2  -1  15        224.60        227.18        14.47 o                         
   3  -1  15         59.60         52.81         5.15 o                         
  -4   0  15         30.60         38.01         7.40 o                         
  -3   0  15         36.38         39.98         6.94 o                         
  -2   0  15        112.74        110.71         6.25 o                         
  -1   0  15        236.80        217.73         8.13 o                         
   0   0  15          1.08          6.35         4.56 o                         
   1   0  15        206.96        227.24         9.28 o                         
   2   0  15         24.80         21.12         5.12 o                         
   3   0  15          2.05          4.84         4.95 o                         
   4   0  15          3.99          2.10         7.56 o                         
  -4   1  15         11.97         14.74         7.36 o                         
  -3   1  15        101.42         98.66         7.85 o                         
  -2   1  15         23.91         30.47         6.32 o                         
  -1   1  15          1.18          1.26         5.83 o                         
   0   1  15         84.90         86.46         6.63 o                         
   1   1  15         12.53         20.03         5.35 o                         
   2   1  15         31.23         24.97         5.40 o                         
   3   1  15         22.34         19.06         7.30 o                         
   4   1  15        135.63        142.64         7.21 o                         
  -4   2  15         14.91         -0.19        10.69 o                         
  -3   2  15        102.03        105.93         8.43 o                         
  -2   2  15         22.86         24.86         7.29 o                         
  -1   2  15         31.09         40.17         6.48 o                         
   0   2  15          2.90          1.72         5.63 o                         
   1   2  15          1.36         -2.59         6.30 o                         
   2   2  15        106.53        103.36         7.07 o                         
   3   2  15        101.03         92.48         6.82 o                         
   4   2  15        174.89        188.40         8.85 o                         
  -3   3  15          5.19         -3.78         7.03 o                         
  -2   3  15          0.15          1.79         6.56 o                         
  -1   3  15         12.97          8.86         6.21 o                         
   0   3  15         74.12         79.60         7.01 o                         
   1   3  15        214.82        222.11        10.04 o                         
   2   3  15         19.60         22.57         6.19 o                         
   3   3  15         48.91         47.60         6.49 o                         
   4   3  15         90.86         89.93        12.17 o                         
  -3   4  15          0.08          3.99         5.33 o                         
  -2   4  15         16.55         19.93         5.25 o                         
  -1   4  15         91.85        101.46         8.13 o                         
   0   4  15         19.73         17.71        11.28 o                         
   1   4  15          6.14         10.60         6.28 o                         
   2   4  15         53.74         63.12         7.08 o                         
   3   4  15         64.02         72.54         7.12 o                         
   4   4  15         70.14         70.74         7.29 o                         
  -3   5  15          5.85          7.54         6.54 o                         
  -2   5  15         47.08         38.96         5.68 o                         
  -1   5  15        105.92        114.84         8.46 o                         
   0   5  15         18.98         17.49         6.91 o                         
   1   5  15          5.30         -0.71         6.59 o                         
   2   5  15         12.21         14.00         6.63 o                         
   3   5  15         11.38         10.29         6.68 o                         
   4   5  15         45.16         50.95         8.27 o                         
  -2   6  15         29.82         35.52         7.22 o                         
  -1   6  15         12.14         14.63         5.58 o                         
   0   6  15          0.31          3.75         8.60 o                         
   1   6  15          1.24         -0.44         7.48 o                         
   2   6  15         16.25         14.81         7.06 o                         
   3   6  15         24.04         18.27         6.99 o                         
   4   6  15         52.98         50.67        10.57 o                         
  -1   7  15          0.28          4.15         5.53 o                         
   0   7  15          0.32          0.22         7.09 o                         
   1   7  15         51.19         44.19         7.73 o                         
   2   7  15         42.73         37.12         7.73 o                         
   3   7  15          5.41          1.60         7.14 o                         
   1   8  15         50.03         62.08        14.90 o                         
   2   8  15          2.70          2.15         7.62 o                         
   0  -2  16         26.77         20.88         6.96 o                         
  -2  -1  16         55.41         41.93        10.36 o                         
  -1  -1  16          6.83          5.64         5.13 o                         
   0  -1  16          9.31         12.92         5.00 o                         
   1  -1  16          4.76          1.06         5.37 o                         
  -2   0  16         21.13         26.22         6.54 o                         
  -1   0  16         52.09         59.41         6.85 o                         
   0   0  16        147.40        148.08         8.65 o                         
   1   0  16        144.16        143.87        16.86 o                         
   2   0  16         48.21         62.64         7.01 o                         
  -2   1  16         18.30         15.20        10.37 o                         
  -1   1  16         88.92         95.68         7.62 o                         
   0   1  16         24.48         34.33         6.30 o                         
   1   1  16         29.14         32.17         6.15 o                         
   2   1  16        150.29        154.31         7.92 o                         
   3   1  16         15.51         18.18         8.72 o                         
  -2   2  16         29.20         17.17         6.80 o                         
  -1   2  16         74.52         80.02         7.47 o                         
   0   2  16        170.23        171.03         8.65 o                         
   1   2  16         36.09         31.70         6.41 o                         
   2   2  16          7.77          9.12        13.36 o                         
   3   2  16         23.88         26.43         6.30 o                         
  -2   3  16          0.05          1.37         7.00 o                         
  -1   3  16          5.25          9.12         6.59 o                         
   0   3  16         29.95         35.65         6.79 o                         
   1   3  16          2.45         -4.35         6.39 o                         
   2   3  16          0.60         -5.13         6.16 o                         
   3   3  16        168.85        166.99         8.64 o                         
  -2   4  16          3.25          6.58         6.95 o                         
  -1   4  16          8.40         11.70         7.13 o                         
   0   4  16          0.39          4.80         6.78 o                         
   1   4  16         18.31         13.86         8.33 o                         
   2   4  16         81.90         91.22         7.83 o                         
   3   4  16         48.38         50.06         8.29 o                         
  -1   5  16         36.25         44.70         8.06 o                         
   0   5  16         51.30         42.65         7.69 o                         
   1   5  16         31.41         28.80         7.32 o                         
   2   5  16          9.90          1.30         6.63 o                         
   3   5  16         34.31         38.95         7.50 o                         
   0   6  16          0.66         -4.09         7.23 o                         
   1   6  16          4.38         -0.62        10.08 o                         
   2   6  16         60.75         65.59         8.25 o                         
                                                                                
